# Supplementary material for: Super-enhancer-associated transcription factors collaboratively regulate trophoblast-active gene expression programs in human trophoblast stem cells
Source: Nucleic Acids Res. 2023 Mar 23;51(8):3806–19. doi: 10.1093/nar/gkad215 (PMC10164554; doi:10.1093/nar/gkad215)
Supplement: gkad215_Supplemental_Files [file gkad215_supplemental_files.zip]

Archive with 8 entries (8 files):
- Supplementary Table S1.xlsx
- Supplementary Table S2.xlsx
- Supplementary Table S3.xlsx
- Supplementary Table S4.xlsx
- Supplementary Table S5.xlsx
- Supplementary Table S6.xlsx
- Supplementary Table S7.xlsx
- Supplementary_Data.pdf
