# Supplementary material for: Super-enhancer-associated transcription factors collaboratively regulate trophoblast-active gene expression programs in human trophoblast stem cells
Source: Nucleic Acids Res. 2023 Mar 23;51(8):3806–19. doi: 10.1093/nar/gkad215 (PMC10164554; doi:10.1093/nar/gkad215)
Supplement: gkad215_Supplemental_Files [file gkad215_supplemental_files.zip › Supplementary Table S1.xlsx]

## Sheet: Sheet1
Supplementary Table S1. Primers for RT-qPCR and shRNA sequences
Gene	Forward (5'-3')	Reverse (5'-3')
FOS	GGAGGAGGGAGCTGACTGAT	AGGTTGGCAATCTCGGTCTG
GATA2	GCCTCTACTACAAGCTGCACAAT	CTTTCTTGCTCTTCTTGGACTTGT
MAFK	TGACGACTAATCCCAAACCGAA	TGGACACCAGCTCATCATCG
TEAD4	CAGGTGGTGGAGAAAGTTGAGA	GTGCTTGAGCTTGTGGATGAAG
TFAP2C	CCTGACATCCTTAGTAGAAGGTGAA	CTCCAAGATGAGGTCTGGTTAAATA
GATA3	GGGCTCTACTACAAGCTTCACAATA	CACTTTTTGGATTTGCTAGACATTT
MSX2	GGAAAATTCAGAAGATGGAGCGG	CGATTGGTCTTGTGTTTCCTCAG
PAGE4	GAACGTAAAGTAGAAGGTGATTGCC	CCCATCTCCTGCTTCTTTAGTCTTA
ASH2L	TTTGAAATCACTGTGGATGAGATGC	GCTCCGCCAAGAATAGCTAAATTTA
NCOR2	TCGCAGTGTAAGAACTTCTACTTCA	GTTCCTCTCCTTCTCCATCTTCAG
RCOR1	CAGACAAACAGTGCTCTCAAAGAAA	CTGTAGTCCAACGTGCATTACATTT
ZNF362	GAGCCTCGATTTAACAACCCCTA	ATCAGCTGCTCCTTGATCTTGTTA
GAPDH	TGACTTCAACAGCGACACCC	TTCGTTGTCATACCAGGAAATGAG
Gene	TRC Clone ID	shRNA sequence
FOS	TRCN0000016004	GCGGAGACAGACCAACTAGAA
GATA2	TRCN0000355775	CCGGCACCTGTTGTGCAAATT
MAFK	TRCN0000245135	CGATGATGAGCTGGTGTCCAT
TEAD4	TRCN0000285156	GAGACAGAGTATGCTCGCTAT
TFAP2C	TRCN0000273604	TGTTACCTACCTTACTATTTA
NCOR2	TRCN0000060704	CCTCTATTACTACCTGACTAA
NCOR2	TRCN0000060705	GCTTCACAACACAGGCATGAA
RCOR1	TRCN0000128570	GATGGTGGAATAGAACCATAT
RCOR1	TRCN0000146352	CAGAGGTCATTCAGAAATGTA
ZNF362	TRCN0000107768	CAACCTGGTTCTGATTAACAA
ZNF362	TRCN0000107769	CCCGGTGCGAATCTCTCTCAT
