# Supplementary material for: Super-enhancer-associated transcription factors collaboratively regulate trophoblast-active gene expression programs in human trophoblast stem cells
Source: Nucleic Acids Res. 2023 Mar 23;51(8):3806–19. doi: 10.1093/nar/gkad215 (PMC10164554; doi:10.1093/nar/gkad215)
Supplement: gkad215_Supplemental_Files [file gkad215_supplemental_files.zip › Supplementary Table S2.xlsx]

## Sheet: Sheet1
Supplementary Table S2. Lists of super-enhancers (SEs), SE-associated genes, and SE-associated TFs defined by P300
Super-enhancers					SE-associated genes			SE-TFs
chr	start	end			Genes			TFs
chr1	1422699	1433523			ZNRF3			ARID3A
chr1	2089974	2105532			ZNF750			ARID5B
chr1	7988660	8026490			ZNF488			ASH2L
chr1	8108012	8127628			ZNF444			CEBPA
chr1	8197724	8212243			ZNF436			CSRP1
chr1	11998618	12023017			ZNF395			CTNNB1
chr1	12132157	12162116			ZNF362			DAB2
chr1	15788168	15809284			ZFP36L1			DNMT1
chr1	18926471	18949946			ZFHX3			DOT1L
chr1	21902475	21928170			ZDHHC1			DPF3
chr1	22250783	22297305			ZBTB7C			DPRX
chr1	22981856	23019575			XYLT1			ELF3
chr1	23368836	23385779			XCR1			ESRRG
chr1	23574365	23593920			WWC1			FHL2
chr1	24591825	24610219			WSB1			FOS
chr1	24702456	24725587			WNT7A			FOSB
chr1	27684111	27696102			WNT11			FOXC1
chr1	31102502	31174115			WFS1			FOXO6
chr1	31551404	31590726			WDR48			GAS7
chr1	32753806	32780970			WDR1			GATA2
chr1	32963857	32992688			WBSCR27			GATA3
chr1	33235648	33248683			WBP1L			GATAD2A
chr1	40975032	40982384			VEGFA			GCM1
chr1	41333321	41371068			VAV2			HDAC5
chr1	41412829	41436939			UQCRHL			HES1
chr1	42203250	42222569			UNQ6494			HMGA1
chr1	42982763	43018504			ULK1			ID1
chr1	43465790	43478027			UCA1			ID3
chr1	44799759	44815242			UBE2I			IER2
chr1	45323882	45341144			UBE2H			JDP2
chr1	56569651	56595527			UBE2F			KLF10
chr1	87449428	87451419			UBALD2			KLF6
chr1	93567537	93603981			TYRO3			LRRFIP1
chr1	93827915	93844584			TRPV2			MAFK
chr1	94090937	94121724			TRPM1			MESP2
chr1	102826112	102841025			TRIO			MFSD12
chr1	111201358	111214923			TRIML1			MSX2
chr1	112826255	112871475			TRIM71			NCOA3
chr1	116632622	116658815			TRIM29			NCOR2
chr1	150550723	150568474			TRIB3			NFE2L3
chr1	154961397	155027016			TRAF4			NFYB
chr1	155105791	155135277			TPRXL			PIAS1
chr1	155159027	155177507			TNS3			PIM1
chr1	155688778	155699443			TNNI2			PKNOX1
chr1	159900524	159924736			TNKS1BP1			PLXND1
chr1	161008906	161038418			TMEM88B			RBL2
chr1	167853699	167880810			TMEM75			RBPMS
chr1	181088553	181119676			TMEM45B			RCOR1
chr1	183270852	183304812			TMCC2			RIN3
chr1	183443626	183472055			TLE3			RREB1
chr1	200620699	200670219			TLE1			RUNX1
chr1	200888546	200918304			TLDC1			RXRA
chr1	201503501	201520266			TINAGL1			SMAD6
chr1	202008061	202035210			TIAM1			SMAD7
chr1	202105907	202118218			TGM2			SOX13
chr1	203861342	203889643			TFAP2C			SP3
chr1	204080469	204116790			TENM3			SP6
chr1	204287234	204323541			TEAD4			TBX3
chr1	205274288	205301699			TEAD3			TCF7L2
chr1	208154792	208189403			TEAD1			TEAD1
chr1	208219804	208256895			TDRP			TEAD3
chr1	210265610	210279885			TCTEX1D4			TEAD4
chr1	211514081	211559956			TCF7L2			TFAP2C
chr1	216648974	216670843			TBX3			TLE1
chr1	224203665	224214015			TBC1D3P2			TLE3
chr1	229199997	229231455			TALDO1			TPRXL
chr10	3043600	3067615			TAGLN2			TRAF4
chr10	3659535	3668800			TACC2			ZBTB7C
chr10	3805940	3827812			TAC4			ZFHX3
chr10	3881695	3894421			SYT16			ZFP36L1
chr10	5462057	5496944			SYNJ2-IT1			ZNF362
chr10	5528467	5552045			SYNJ2			ZNF395
chr10	5583984	5596278			SVOPL			ZNF436
chr10	8063623	8117198			SUSD2			ZNF444
chr10	8279598	8312514			STS			ZNF488
chr10	8407485	8439366			STK10			ZNF750
chr10	11913357	11916484			SRRM1
chr10	21350616	21364696			SPNS2
chr10	25689345	25708278			SPIRE2
chr10	30418849	30447520			SPINT2
chr10	43396735	43421245			SPATA3
chr10	44974958	45001175			SP6
chr10	47401654	47422025			SP3
chr10	49539074	49554735			SOX13
chr10	53023499	53030426			SNX32
chr10	62107185	62116136			SNRPE
chr10	69312652	69338338			SMG9
chr10	71755646	71773612			SMG7-AS1
chr10	71860461	71883133			SMAD7
chr10	75225401	75245751			SMAD6
chr10	77850956	77868557			SLC7A8
chr10	77889414	77919901			SLC7A5P1
chr10	79229397	79248018			SLC7A4
chr10	80498896	80510176			SLC7A2
chr10	95263856	95273764			SLC6A6
chr10	100334849	100381024			SLC45A4
chr10	102764965	102780036			SLC44A2
chr10	103527516	103543779			SLC43A2
chr10	104251534	104257526			SLC34A2
chr10	110395825	110414942			SLC30A1
chr10	110447074	110461277			SLC2A3
chr10	110474130	110498201			SLC2A14
chr10	112950209	112969925			SLC2A1
chr10	113069720	113106082			SLC20A2
chr10	119655876	119669651			SLC16A5
chr10	121495778	121513760			SLC10A1
chr10	121975130	121999961			SIGLEC6
chr10	132401738	132419157			SHB
chr11	738081	742521			SH3BP5
chr11	1830583	1844868			SH3BP4
chr11	2199108	2213315			SH2D4A
chr11	2527076	2535307			SGK223
chr11	2741522	2755310			SETX
chr11	6248278	6258784			SERTAD4-AS1
chr11	7597794	7612921			SERPINE1
chr11	12149017	12201696			SERPINB9
chr11	12214780	12260408			SEMA6D
chr11	12494796	12523766			SEC11A
chr11	12683964	12697195			SDK1
chr11	45922126	45934916			SCD
chr11	57278259	57296532			SCARA3
chr11	62042062	62084917			SALRNA3
chr11	63523301	63534344			RXRA
chr11	64268664	64285839			RUNX1
chr11	64841925	64889169			RREB1
chr11	65468917	65497806			RPS3
chr11	65776341	65786979			RNU6-15P
chr11	65811888	65818467			RNU4-2
chr11	66925988	66950604			RNF43
chr11	67659445	67682426			RNF19B
chr11	68751358	68786424			RNA28S5
chr11	69278231	69301833			RIN3
chr11	69413516	69450939			RILPL1
chr11	71467738	71488282			RIBC2
chr11	73269008	73275624			RHPN2
chr11	75331775	75350016			REXO1
chr11	75366748	75399748			RECQL5
chr11	76152874	76159154			RCOR1
chr11	102010785	102026492			RBPMS
chr11	102062874	102068784			RBM47
chr11	102245131	102286585			RBL2
chr11	118910414	118930411			RARRES3
chr11	119897845	119916815			RAPGEF1
chr11	120008146	120025196			RANBP3L
chr11	129732912	129764585			RALBP1
chr12	3035358	3071557			RALB
chr12	7850083	7852069			RAD23B
chr12	7959844	7995069			RAB8A
chr12	8820701	8832339			RAB17
chr12	24858496	24865412			RAB11FIP1
chr12	51318503	51327324			PYY2
chr12	52215624	52232092			PXN
chr12	52905040	52927577			PWWP2B
chr12	52942149	52977029			PUM1
chr12	69410636	69453025			PTPN1
chr12	104167675	104183355			PTK2B
chr12	105308960	105318677			PTK2
chr12	114760213	114799900			PTGES2-AS1
chr12	119153704	119179894			PTGES
chr12	120228914	120248873			PSG6
chr12	120276864	120293251			PSG2
chr12	122697074	122710765			PSAP
chr12	123506084	123520104			PRR5-ARHGAP8
chr12	124480597	124500999			PROSER2-AS1
chr12	124665654	124686342			PRKCZ
chr12	124914561	124940830			PPP1R14D
chr12	131854050	131883768			PPIF
chr13	20678467	20685212			PPFIBP2
chr13	21061477	21079940			PPAPDC3
chr13	52194441	52211700			PPAP2B
chr13	97179565	97194717			PODXL
chr13	98896244	98911040			PLXND1
chr13	98955489	98976245			PLXNA2
chr13	102696528	102704641			PLEKHA6
chr13	113830283	113843471			PLEC
chr14	23145903	23174158			PKNOX1
chr14	34039805	34060391			PKDCC
chr14	49987360	50013908			PIP5K1C
chr14	61547243	61569049			PIM3
chr14	61940643	61948806			PIM1
chr14	65227015	65239754			PIEZO1
chr14	65255095	65258886			PIAS1
chr14	65329469	65335281			PHYHIP
chr14	68458907	68488065			PGK1
chr14	69811352	69815911			PGF
chr14	72807805	72836786			PGC
chr14	74950277	74959779			PFKP
chr14	74974293	75002695			PDLIM1
chr14	75273535	75302292			PARVA
chr14	75427935	75458095			PARD6B
chr14	90500180	90516683			PAK6
chr14	92565715	92582224			PAK4
chr14	96095878	96132131			P2RY6
chr14	96461960	96497871			OTOS
chr14	99563281	99580297			OPA1-AS1
chr14	102570394	102589946			NOCT
chr15	31150717	31163370			NMNAT2
chr15	40080845	40125315			NLRP7
chr15	40229387	40258316			NIM1K
chr15	40814808	40857814			NGFRAP1
chr15	41567654	41586829			NFYB
chr15	47333792	47352505			NFE2L3
chr15	51314879	51343814			NEURL1-AS1
chr15	66835010	66866623			NEK6
chr15	67838747	67840381			NEDD4L
chr15	68017288	68029039			NCOR2
chr15	70195882	70200886			NCOA3
chr15	70427144	70440669			NCF4
chr15	72161521	72195398			NAGLU
chr15	74378474	74407296			NABP1
chr15	84716055	84735339			MYO9B
chr15	85333496	85347062			MYO18A
chr15	89781342	89792786			MYLK3
chr15	90641665	90648681			MYLIP
chr15	90824190	90840011			MYH9
chr15	92801444	92821876			MYEOV
chr16	1288013	1308887			MYCNUT
chr16	4776316	4802350			MUC3A
chr16	14364490	14374181			MTMR7
chr16	17474113	17509657			MTL5
chr16	21502193	21521987			MSX2
chr16	28491243	28505376			MSI2
chr16	29595318	29606136			MRPS31P5
chr16	30096361	30118088			MRPL4
chr16	30657957	30699269			MKNK2
chr16	46742993	46757955			MIR7846
chr16	47713189	47726472			MIR7706
chr16	53417063	53435518			MIR760
chr16	57607252	57633242			MIR6881
chr16	57797863	57825185			MIR6827
chr16	66352328	66364858			MIR6754
chr16	66378693	66382636			MIR6504
chr16	67186821	67213084			MIR6124
chr16	67404797	67424504			MIR5702
chr16	68728677	68745034			MIR5689
chr16	72987722	72997503			MIR5194
chr16	73019939	73048745			MIR5188
chr16	80610314	80621179			MIR5092
chr16	81130358	81144554			MIR4748
chr16	81575975	81600584			MIR4743
chr16	84475590	84485414			MIR4708
chr16	85471937	85492492			MIR4686
chr16	85514673	85562657			MIR4651
chr16	85595375	85618685			MIR4454
chr16	87765939	87790723			MIR4418
chr16	88743804	88785708			MIR4285
chr16	89399963	89405851			MIR4257
chr16	89826947	89842909			MIR3918
chr16	89994837	89996194			MIR371A
chr17	1577393	1605459			MIR3687-1
chr17	4475058	4493501			MIR3680-1
chr17	10105354	10127101			MIR365B
chr17	16380963	16419376			MIR3615
chr17	27324243	27353997			MIR326
chr17	27489186	27509226			MIR3188
chr17	27526976	27552223			MIR3163
chr17	27567530	27580793			MIR301B
chr17	28219908	28251836			MIR23A
chr17	28735383	28747235			MIR2278
chr17	29146958	29186033			MIR187
chr17	31559029	31600438			MIR1204
chr17	41521269	41536335			MIIP
chr17	42520030	42562181			MICALL2
chr17	44097120	44109602			MICALCL
chr17	47843590	47884784			MGAT3
chr17	49879662	49915908			MFSD12
chr17	57263906	57270141			METTL21C
chr17	58365800	58403593			MESP2
chr17	62163882	62188921			MCFD2
chr17	68325939	68338133			MCCC2
chr17	74746969	74776551			MBL2
chr17	75009244	75046795			MAP3K8
chr17	75078605	75096394			MANBA
chr17	75679917	75701662			MALAT1
chr17	76246136	76277337			MAFK
chr17	77270082	77286404			MAFG-AS1
chr17	78341998	78378670			LSM4
chr17	79903529	79916910			LSM3
chr17	81923314	81937416			LRTM1
chr17	82875417	82889983			LRRFIP1
chr18	6556966	6578932			LOC730202
chr18	9494880	9503481			LOC653712
chr18	35827691	35848533			LOC388282
chr18	48133854	48152804			LOC284379
chr18	48787572	48802127			LOC105447648
chr18	48983034	48997312			LOC102724539
chr18	58143435	58160941			LOC102724467
chr18	59696387	59730186			LOC102724301
chr19	663011	690469			LOC102723780
chr19	850721	885258			LOC102723703
chr19	923362	957076			LOC102546298
chr19	1248136	1269733			LOC101929715
chr19	1826236	1852115			LOC101929380
chr19	1876120	1907654			LOC101929224
chr19	2041960	2069979			LOC101929076
chr19	2154510	2171537			LOC101928738
chr19	2527816	2552990			LOC101928674
chr19	3551867	3572820			LOC101928201
chr19	3669814	3706416			LOC101927854
chr19	7376142	7404325			LOC101927845
chr19	7773884	7808260			LOC101927817
chr19	10184545	10215193			LOC101927780
chr19	10240265	10271347			LOC101927379
chr19	10584922	10625634			LOC101927354
chr19	10744151	10774223			LOC101927181
chr19	13150213	13172714			LOC101927143
chr19	13828320	13862470			LOC101927132
chr19	14496133	14533814			LOC101927070
chr19	15828359	15835944			LOC101926966
chr19	16092215	16116303			LOC100289650
chr19	16447043	16477642			LOC100128233
chr19	17118861	17135822			LINC01609
chr19	17286866	17312179			LINC01605
chr19	18279572	18301436			LINC01604
chr19	18317712	18343642			LINC01588
chr19	18361728	18380548			LINC01585
chr19	18417544	18447267			LINC01558
chr19	19371149	19410516			LINC01488
chr19	29819998	29858356			LINC01411
chr19	33024546	33049191			LINC01387
chr19	33278622	33302876			LINC01364
chr19	38261999	38277763			LINC01356
chr19	38819203	38852133			LINC01272
chr19	39133436	39167806			LINC01227
chr19	42468531	42489086			LINC01220
chr19	42832216	42833356			LINC00963
chr19	42898697	42899945			LINC00885
chr19	43059495	43062035			LINC00836
chr19	43743986	43765590			LINC00708
chr19	45442787	45467712			LINC00642
chr19	45717309	45746582			LINC00581
chr19	46193180	46211731			LINC00456
chr19	46224862	46239484			LINC00243
chr19	47599014	47648657			LINC00112
chr19	48948396	48993480			LGALS9
chr19	49037572	49056163			LENEP
chr19	50748464	50763809			LATS2
chr19	51536306	51551411			LAPTM4A
chr19	53580991	53598771			LAMA5
chr19	53612743	53638927			KSR1
chr19	53771273	53793252			KRTCAP2
chr19	54944193	54959191			KRT8
chr19	56120394	56143383			KRT7
chr2	10448333	10473886			KRT19
chr2	11104066	11104574			KLF6
chr2	15747778	15766618			KLF10
chr2	15891237	15933800			KIAA1671
chr2	20108668	20145158			KIAA1522
chr2	20567541	20602180			KIAA0232
chr2	42090325	42113629			KCTD2
chr2	47034200	47043891			KCNQ1OT1
chr2	65037132	65056738			KCNQ1
chr2	96870037	96903591			KCNK17
chr2	98736492	98770216			KCCAT198
chr2	101238106	101252946			JDP2
chr2	105371215	105406504			ISYNA1
chr2	120237634	120273505			INCENP
chr2	174004055	174033479			IL6ST
chr2	191565822	191594297			IL17D
chr2	191620207	191646387			IGSF3
chr2	201114894	201150111			IGFL1
chr2	207769685	207806087			IFI6
chr2	226466596	226484202			IFFO2
chr2	231008213	231016909			IER5
chr2	231604440	231621865			IER3
chr2	233350850	233361067			IER2
chr2	234355151	234367143			ID3
chr2	234828374	234863593			ID1
chr2	237590623	237614677			HYI
chr2	237703026	237729598			HTRA3
chr2	237935837	237941690			HSPG2
chr2	240245561	240256210			HSPB8
chr20	347822	381052			HSPB1
chr20	829011	842511			HS1BP3-IT1
chr20	3786710	3820219			HRAT92
chr20	31588609	31619069			HPDL
chr20	31694045	31724086			HNRNPF
chr20	32719021	32752652			HMOX1
chr20	38163283	38198741			HMGA1
chr20	47453161	47501976			HK1
chr20	50240214	50258144			HES1
chr20	50412188	50441091			HEG1
chr20	50701083	50731050			HDAC5
chr20	56579266	56631112			HCAR2
chr20	56974672	56988251			GYLTL1B
chr20	62350080	62387126			GUSBP1
chr21	31527683	31560118			GUCA2A
chr21	34864105	34890349			GSTO1
chr21	41714556	41727755			GSE1
chr21	42924040	42942147			GRAMD2
chr21	42955427	42974832			GPR78
chr22	10746505	10749020			GPR37L1
chr22	21014743	21045451			GPR32
chr22	21630058	21666407			GPR137
chr22	23290492	23298424			GNA12
chr22	24190977	24208221			GLTSCR1
chr22	25049969	25084091			GDPD3
chr22	28912368	28949174			GDF15
chr22	31904063	31916094			GCSH
chr22	35359777	35381168			GCM1
chr22	36360956	36374825			GATS
chr22	36409964	36440045			GATAD2A
chr22	36870347	36893546			GATA3
chr22	36912467	36929159			GATA2
chr22	37183429	37199492			GAS7
chr22	39446295	39475001			GAS6-AS1
chr22	42715116	42740646			GADD45B
chr22	44686949	44711503			FZD5
chr22	44739691	44759814			FURIN
chr22	45435727	45448684			FTL
chr22	49937586	49971050			FSTL3
chr22_KI270733v1_random	129986	135806			FSCN1
chr22_KI270733v1_random	168034	175260			FRS2
chr3	4977590	5026427			FOXO6
chr3	13537940	13561825			FOXC1
chr3	13824558	13854182			FOSB
chr3	13939326	13963433			FLNB
chr3	14223765	14244012			FLJ33534
chr3	14393531	14432670			FHL2
chr3	14884783	14885563			FGFR2
chr3	15285886	15311375			FGD5-AS1
chr3	24146076	24182977			FBXW4P1
chr3	32848252	32864797			FBXO46
chr3	38420885	38427179			FBRS
chr3	39011291	39022156			FBLN2
chr3	40985344	40997586			FASTK
chr3	46046295	46065984			FAM178B
chr3	46102311	46131211			FAM110A
chr3	46426604	46433472			FABP7
chr3	49444068	49470210			F2RL1
chr3	54863591	54905034			F11R
chr3	54978079	55000931			EZR
chr3	58036440	58068352			ESRRG
chr3	107981357	108023149			ERVH48-1
chr3	125055952	125080042			ERRFI1
chr3	125115857	125153901			ERCC6-PGBD3
chr3	128267567	128275171			EPS15L1
chr3	128410985	128457363			EPHB4
chr3	128488632	128505325			ELMO3
chr3	128867047	128879637			ELF3
chr3	129626741	129645188			EIF2B2
chr3	134313428	134333960			EHD1
chr3	134350869	134375183			EGLN3
chr3	193780917	193794575			EFNA1
chr3	193869614	193883416			EEFSEC
chr3	194128671	194150569			EDN2
chr3	196108025	196143442			ECH1
chr4	6313191	6314862			DUSP5
chr4	6746127	6782760			DPRX
chr4	7956259	7978839			DPPA2P3
chr4	8303570	8304348			DPF3
chr4	8525404	8583494			DOT1L
chr4	10168205	10174682			DOCK9-AS1
chr4	25694431	25726075			DOCK9
chr4	37440456	37446327			DNMT1
chr4	40504937	40531587			DNAJB8-AS1
chr4	40563401	40588054			DNAJB1
chr4	40670409	40704329			DLG5
chr4	102703435	102732696			DKFZp434J0226
chr4	139007674	139028701			DGKD
chr4	182197707	182246870			DENND2D
chr4	188142914	188163003			DENND2A
chr5	14110840	14123868			DBNDD1
chr5	21459328	21471895			DAP3
chr5	36435563	36444366			DAG1
chr5	39421339	39430758			DAB2
chr5	43197616	43215607			CYP19A1
chr5	55925751	55934495			CXCL17
chr5	71571771	71578224			CTSB
chr5	76793474	76819023			CTPS1
chr5	87152897	87155427			CTNNB1
chr5	122741810	122760663			CSRP1
chr5	150473137	150501183			CSF2RB
chr5	168346539	168365923			CSF2RA
chr5	172128867	172147962			COMTD1
chr5	174320169	174383697			COMMD7
chr5	174511651	174532812			COL11A1
chr5	174611023	174643102			CNOT11
chr5	174680811	174699235			CLIC4
chr6	1607679	1641663			CLEC4GP1
chr6	2908540	2926325			CLDN3
chr6	6960625	6974055			CLDN23
chr6	10426519	10464723			CIRBP
chr6	15897654	15909975			CGB8
chr6	21277551	21282687			CFLAR
chr6	30742737	30779019			CFD
chr6	30828551	30854971			CEP68
chr6	34224029	34249281			CEBPA
chr6	35486221	35497339			CDH5
chr6	37119582	37164835			CDH1
chr6	39268762	39287984			CDC42P3
chr6	41718704	41787888			CDC25B
chr6	43820553	43836982			CD47
chr6	53152595	53170404			CCRL2
chr6	122771003	122774288			CCNE1
chr6	157981527	158008440			CCKBR
chr6	158039636	158050099			CCDC85C
chr6	158704322	158731036			CCBE1
chr6	158818230	158854690			CALML5
chr6	158910445	158924094			CALML3-AS1
chr6	167745091	167761428			CACNA2D3-AS1
chr7	503669	538608			C9orf131
chr7	1455134	1470507			C8orf58
chr7	1504357	1538259			C8orf31
chr7	2425410	2440886			C6orf99
chr7	2810675	2857746			C4orf19
chr7	3642970	3644695			C2orf57
chr7	5550852	5595019			C22orf24
chr7	7260335	7266724			C1QTNF6
chr7	26081755	26109659			C1orf234
chr7	47557822	47576779			C1orf106
chr7	73730598	73746696			C14orf132
chr7	73774334	73799549			C11orf70
chr7	73822480	73852828			C10orf54
chr7	75899235	75938216			C10orf10
chr7	76291580	76318279			BMP7-AS1
chr7	100246472	100270026			BMF
chr7	100791987	100814380			BIRC3
chr7	100917677	100932309			BIN2
chr7	101118144	101127202			BHLHE40-AS1
chr7	102286202	102319967			BCL9L
chr7	129948809	129988507			BCAT1
chr7	131604883	131648906			BCAR3
chr7	138658025	138669691			BAG3
chr7	140610654	140641373			ASH2L
chr7	151063085	151091745			ASB9P1
chr8	613535	631180			ARSG
chr8	8455897	8479360			ARL4C
chr8	8772602	8807289			ARID5B
chr8	11848596	11874792			ARID3A
chr8	17386970	17400848			ARHGEF18
chr8	17488052	17506883			ARHGAP8
chr8	19312578	19327277			APOBR
chr8	22203718	22223003			AP5B1
chr8	22578811	22604755			ALDH3B2
chr8	27355122	27365018			AKAP2
chr8	27614699	27636451			AFAP1
chr8	28390260	28410953			ADGRG1
chr8	30267506	30292633			ADCY10
chr8	30327447	30339869			ACVR2B
chr8	37538971	37567197			ABHD8
chr8	37589261	37620670			ABHD17A
chr8	37873972	37924421			ABHD11
chr8	38076453	38105975			ABCA4
chr8	42484561	42502767			ABALON
chr8	102653958	102689075			A4GALT
chr8	111859656	111865113			A2ML1
chr8	127808020	127833429			2021-09-12
chr8	127934614	127941064			2021-09-09
chr8	129992753	130000202
chr8	134832300	134868840
chr8	141006949	141028737
chr8	141221310	141239814
chr8	142991416	142997540
chr8	143015956	143046745
chr8	143267332	143291581
chr8	143936575	143974787
chr9	35026223	35042573
chr9	37997742	38024577
chr9	81370198	81391334
chr9	89744820	89767292
chr9	94907626	94932045
chr9	107243691	107288966
chr9	110104482	110116178
chr9	124285085	124310074
chr9	128117706	128145922
chr9	129482534	129493672
chr9	129741134	129762818
chr9	131304835	131328707
chr9	131693689	131710000
chr9	131733584	131745914
chr9	132269773	132270482
chr9	133874003	133888635
chr9	134355636	134380389
chr9	134407337	134412719
chrX	1242754	1270816
chrX	4709131	4710911
chrX	7215893	7219512
chrX	78103733	78104408
chrX	103428607	103442199
