# Supplementary material for: Super-enhancer-associated transcription factors collaboratively regulate trophoblast-active gene expression programs in human trophoblast stem cells
Source: Nucleic Acids Res. 2023 Mar 23;51(8):3806–19. doi: 10.1093/nar/gkad215 (PMC10164554; doi:10.1093/nar/gkad215)
Supplement: gkad215_Supplemental_Files [file gkad215_supplemental_files.zip › Supplementary Table S3.xlsx]

## Sheet: Sheet1
Supplementary Table S3. Lists of super-enhancers (SEs), SE-associated genes, and SE-associated TFs defined by H3K27ac
Super-enhancers					SE-associated genes			SE-TFs
chr	start	end			Genes			TFs
chr1	1427659	1438743			ZSCAN10			AEBP2
chr1	1837047	1909956			ZNRF3-AS1			ANKRD2
chr1	7973075	8027133			ZNRF3			APBB2
chr1	8061569	8089929			ZNF83			ARID3A
chr1	8104947	8138636			ZNF823			ARID5B
chr1	8196863	8241680			ZNF808			ARNTL
chr1	8871825	8912088			ZNF750			ASCL2
chr1	11802483	11822834			ZNF704			ASH2L
chr1	11998187	12023989			ZNF611			ATF4
chr1	16139516	16189773			ZNF552			BARX2
chr1	16889138	16914498			ZNF532			BHLHE41
chr1	21897111	21961104			ZNF488			BRD4
chr1	22029916	22056667			ZNF436			BTG1
chr1	22250245	22297900			ZNF398			BZW2
chr1	22981400	23023013			ZNF395			CARHSP1
chr1	23366527	23386717			ZNF385A			CARM1
chr1	23447849	23508577			ZNF366			CEBPA
chr1	23528637	23603034			ZNF362			CEBPD
chr1	24310934	24334783			ZNF33B			CREB3L1
chr1	24673178	24766077			ZNF321P			CTBP2
chr1	25848690	25895435			ZNF320			CTNND1
chr1	26295484	26308927			ZNF311			CUX1
chr1	26346931	26357556			ZNF292			DEDD2
chr1	26409247	26433932			ZNF217			DLX4
chr1	26612256	26637365			ZNF212			DNMT1
chr1	26771501	26800529			ZNF184			DOT1L
chr1	26823830	26875476			ZNF143			DPRX
chr1	27135769	27168230			ZNF114			DVL3
chr1	27422019	27482559			ZMYND8			EEA1
chr1	27496688	27576766			ZFX			ELF3
chr1	27658707	27697113			ZFP42			EPAS1
chr1	28241872	28267400			ZFP36L1			ESRRG
chr1	28504952	28515589			ZFHX3			ETV4
chr1	28516838	28529545			ZDHHC7			FHL2
chr1	28666994	28680926			ZBTB8A			FOS
chr1	28717759	28762478			ZBTB7C			FOXI3
chr1	29175294	29202872			ZBTB7A			FOXJ2
chr1	29225734	29249896			ZBTB2			FOXK2
chr1	31032702	31071641			YTHDF2			FOXO6
chr1	31102129	31175245			YAP1			GATA2
chr1	31548812	31589462			XYLT1			GATA3
chr1	31626148	31652751			XCR1			GCM1
chr1	31674673	31716178			XBP1			GMEB1
chr1	31942221	31957913			XAGE2			GPBP1
chr1	32484503	32520995			WWC1			GRHL1
chr1	32712387	32781592			WSB1			GRHL2
chr1	32960288	33016034			WNT7A			GRHL3
chr1	33218982	33265644			WHSC1L1			HDAC2
chr1	36135163	36188307			WEE1			HNRNPL
chr1	36299896	36328210			WDR89			HNRNPU
chr1	36408168	36446832			WDR48			ID3
chr1	38950685	38997672			WDR18			IER2
chr1	39128239	39145846			WDR1			INF2
chr1	39176851	39222287			WBP1L			JARID2
chr1	39241210	39282653			WASF2			JUP
chr1	39821969	39853218			VPS72			KLF10
chr1	40704551	40737280			VPS37C			KLF5
chr1	41305323	41372015			VPS37B			KLF6
chr1	42192000	42226652			VIT			LHX2
chr1	42922871	43084218			VGLL4			LMO4
chr1	43521622	43558435			VGLL1			LRRFIP1
chr1	44799064	44820505			VDAC2			MACC1
chr1	51607273	51677708			VAV3			MAFF
chr1	56566121	56600595			VAV2			MAFK
chr1	62176900	62210676			VASP			MBD3
chr1	65412654	65435677			VASN			MBNL2
chr1	70351741	70375264			USP39			MED13
chr1	81678539	81723372			USP10			MED15
chr1	87317868	87345843			UQCR10			MEF2D
chr1	87470397	87478875			UPP1			MEOX1
chr1	91791834	91851241			UGP2			MESP2
chr1	91864168	91955650			UCA1			MFSD12
chr1	93566138	93640533			UBXN11			MKL1
chr1	94088945	94131631			UBE2L3			MLLT1
chr1	94902461	94929015			UBE2H			MNT
chr1	107673231	107692285			UBE2G1			MSX2
chr1	108810334	108848199			UBE2F			NCOA3
chr1	109066212	109096538			UBE2E1			NCOR2
chr1	109194418	109228876			UBASH3B			NFE2L3
chr1	111189270	111239135			UBAP2			NFYC
chr1	112794417	112883522			UBAC2			NR2F2
chr1	114505464	114551834			TYRO3			NR2F6
chr1	115167679	115195842			TXNRD1			NR5A1
chr1	116622125	116659917			TXNIP			NRIP1
chr1	117361866	117376639			TXN2			NUPR1
chr1	144546387	144561050			TULP1			PHF20
chr1	144964756	144981766			TUBB2A			PIM1
chr1	145977808	146015752			TTC9			POLR2E
chr1	147750359	147763557			TTC7B			PPARD
chr1	150527472	150540263			TSPAN9			PPARG
chr1	150547648	150575091			TSPAN2			RBPJ
chr1	150592364	150631116			TSPAN15			RBPMS
chr1	151178475	151204543			TSPAN14			RCOR1
chr1	151501763	151517523			TSEN2			RIN3
chr1	151970535	151994578			TRIT1			RREB1
chr1	152023275	152051479			TRIP10			RUNX1
chr1	153514603	153536732			TRIOBP			SERTAD2
chr1	153606662	153617571			TRIO			SIN3B
chr1	154966905	154977851			TRIML2			SLC39A10
chr1	155124368	155140793			TRIM71			SMAD7
chr1	155219675	155252428			TRIM33			SMARCA2
chr1	155683844	155705549			TRIM29			SMARCC1
chr1	155954128	155982739			TRIB3			SMARCE1
chr1	156095827	156131368			TRIB1			SOX13
chr1	156395140	156423452			TRERNA1			SP1
chr1	156471597	156505945			TRERF1			SP3
chr1	156745139	156752494			TRAPPC3			SP6
chr1	159899696	159918092			TRAK1			SREBF1
chr1	160990534	161035794			TRAF4			SREBF2
chr1	167714013	167772793			TPM1			SUZ12
chr1	167853296	167881380			TPK1			TAF13
chr1	172466815	172497959			TPD52L1			TBX3
chr1	178266254	178279966			TPD52			TCF7L2
chr1	178436786	178471778			TPCN1			TEAD1
chr1	181094470	181142502			TP53TG1			TEAD3
chr1	183015826	183038003			TOB2			TEAD4
chr1	183262719	183340538			TNS3			TFAP2A
chr1	183430887	183475700			TNRC18			TFAP2C
chr1	184422882	184481677			TNFRSF21			TFCP2L1
chr1	200738327	200783260			TMOD3			TFDP1
chr1	200886843	200918776			TMEM45B			TFDP2
chr1	201456372	201483080			TMEM40			TFEB
chr1	201500954	201519376			TMEM245			TGIF1
chr1	202003874	202086232			TMEM2			TLE6
chr1	202102925	202135746			TMEM191C			TRAF4
chr1	202953044	202969185			TMEM189-UBE2V1			TRERF1
chr1	203580860	203602403			TMED10			TRIM33
chr1	203623954	203651221			TMC5			TULP1
chr1	203860532	203890140			TMC1			VGLL4
chr1	203905524	203957121			TMBIM1			XBP1
chr1	203983613	204004603			TLK1			ZBTB2
chr1	204056782	204132459			TLE6			ZBTB7A
chr1	204275621	204324282			TLDC1			ZBTB7C
chr1	205273077	205329446			TKT			ZBTB8A
chr1	206314583	206333873			TJP2			ZFHX3
chr1	208212301	208257235			TIPIN			ZFP36L1
chr1	209354816	209435644			TINCR			ZFP42
chr1	211514590	211561027			TINAGL1			ZFX
chr1	214349138	214477877			THSD7A			ZMYND8
chr1	216648126	216677268			TGM2			ZNF114
chr1	223698539	223776894			TGIF1			ZNF143
chr1	224202905	224216874			TGFBR3			ZNF184
chr1	227386643	227403008			TFPI			ZNF212
chr1	229090694	229109758			TFEB			ZNF217
chr1	229164967	229239303			TFDP2			ZNF292
chr1	231013646	231041163			TFDP1			ZNF311
chr1	234598700	234621338			TFCP2L1			ZNF320
chr1	236097020	236132811			TFAP2C			ZNF33B
chr1	236489859	236530617			TFAP2A			ZNF362
chr1	244816200	244841635			TEX37			ZNF366
chr1	244861108	244906509			TEX35			ZNF385A
chr10	544528	573253			TEX10			ZNF395
chr10	598480	628009			TET3			ZNF398
chr10	3045174	3099404			TET2			ZNF436
chr10	3451714	3501152			TET1			ZNF488
chr10	3754291	3786502			TENM3			ZNF532
chr10	3802981	3812377			TEAD4			ZNF552
chr10	3874273	3925344			TEAD3			ZNF611
chr10	3942226	3973547			TEAD1			ZNF704
chr10	5442373	5467949			TDRP			ZNF750
chr10	5536693	5563752			TCL6			ZNF808
chr10	5582150	5596578			TCF7L2			ZNF823
chr10	8037399	8123800			TBX3			ZNF83
chr10	8271679	8312901			TBC1D14			ZSCAN10
chr10	8346922	8381380			TBC1D10A
chr10	8396577	8440575			TALDO1
chr10	11682397	11691798			TAF1B
chr10	11869075	11917199			TAF13
chr10	13755431	13771667			TACC2
chr10	21278644	21465145			TACC1
chr10	22597839	22684238			TAC4
chr10	24238002	24264536			SYT8
chr10	24693730	24737165			SYT16
chr10	25493458	25510419			SYNJ2
chr10	25689580	25724499			SYNGR1
chr10	30418001	30447954			SVOPL
chr10	32924261	32984494			SUZ12
chr10	34952896	35006493			SUSD2
chr10	42636301	42648008			SUSD1
chr10	43336895	43421749			SUN1
chr10	47395277	47423003			SUMO1P1
chr10	47986914	47994218			STS
chr10	53020557	53031507			STK3
chr10	62001269	62117271			STK24
chr10	63491387	63525453			STK10
chr10	68517088	68564286			STC2
chr10	68608873	68634219			STARD13
chr10	69311340	69345553			ST6GALNAC2
chr10	69437215	69463026			ST3GAL4
chr10	71828915	71879026			SSH3
chr10	74164879	74197620			SSH1
chr10	75102485	75116392			SRSF4
chr10	75209942	75236298			SRSF3
chr10	77844572	77920145			SRSF1
chr10	79228442	79248699			SRPK1
chr10	80158185	80209381			SRGAP2B
chr10	80435851	80524848			SRGAP2-AS1
chr10	84314096	84361574			SRGAP2
chr10	84492185	84544021			SRGAP1
chr10	87842088	87867066			SREBF2
chr10	93376350	93483162			SREBF1
chr10	95246609	95295335			SPTSSA
chr10	97406803	97429842			SPTLC1
chr10	97517733	97576384			SPTBN1
chr10	97683453	97726984			SPRY4-IT1
chr10	100341886	100386966			SPOPL
chr10	102449279	102456848			SPINT2
chr10	102752197	102834991			SPIN1
chr10	103229982	103255038			SPIDR
chr10	103513055	103559408			SPATA3
chr10	103666845	103697689			SP6
chr10	110394459	110432276			SP3
chr10	110445499	110512711			SP1
chr10	112737899	112826629			SOX13
chr10	112949147	113030894			SOWAHB
chr10	113047978	113105756			SOCS6
chr10	119074667	119117020			SNX6
chr10	119649861	119689089			SNX5
chr10	121494941	121529094			SNX29
chr10	121985657	122000130			SNX2
chr10	125125395	125163110			SNX18
chr10	125891694	125921965			SNRPE
chr10	126754484	126788829			SNORD4B
chr10	132395928	132422670			SNORA73B
chr11	443843	470459			SNORA70G
chr11	559337	572238			SNORA11B
chr11	736330	755421			SND1
chr11	920173	987274			SNAP29
chr11	1828921	1839861			SMYD2
chr11	2233691	2285981			SMURF1
chr11	7892239	7918558			SMOC2
chr11	9206906	9265852			SMIM2
chr11	9380900	9406263			SMG9
chr11	9448580	9476115			SMG7-AS1
chr11	9565207	9578786			SMG6
chr11	9594575	9621792			SMARCE1
chr11	9898897	9910337			SMARCC1
chr11	10646957	10670366			SMARCA2
chr11	12113824	12215461			SMAD7
chr11	12402855	12452369			SLCO3A1
chr11	12480004	12526085			SLC9A8
chr11	12569446	12593729			SLC9A7P1
chr11	12673464	12894390			SLC9A1
chr11	13205466	13226662			SLC7A8
chr11	16858907	16961072			SLC7A7
chr11	20011105	20061606			SLC7A6
chr11	27454009	27474552			SLC7A5P1
chr11	46277382	46310620			SLC7A5
chr11	46326509	46352639			SLC7A2
chr11	57761269	57799666			SLC6A6
chr11	59171723	59201984			SLC52A1
chr11	59537032	59566660			SLC50A1
chr11	61149362	61166703			SLC4A3
chr11	61962654	62025475			SLC45A4
chr11	62462364	62509940			SLC44A2
chr11	62551743	62565745			SLC39A10
chr11	63837895	63880041			SLC38A1
chr11	64267266	64286342			SLC35F6
chr11	64355331	64366786			SLC30A1
chr11	64403420	64411669			SLC2A3
chr11	64433262	64443165			SLC2A14
chr11	64539543	64572365			SLC2A1
chr11	64841266	64871750			SLC25A30-AS1
chr11	65274945	65317623			SLC25A16
chr11	65416636	65427892			SLC22A23
chr11	65469108	65511397			SLC22A11
chr11	66925236	66971417			SLC20A2
chr11	67054281	67082272			SLC1A3
chr11	67302073	67318190			SLC19A3
chr11	67670373	67704115			SLC16A5
chr11	69412116	69450753			SKP2
chr11	72141669	72200948			SIPA1L3
chr11	72410086	72435294			SIN3B
chr11	72764144	72790229			SIK3
chr11	73156284	73202668			SIGLEC6
chr11	73268500	73294398			SHROOM2
chr11	74170068	74199669			SHISA5
chr11	74530621	74539360			SHC1
chr11	75311850	75352811			SH3PXD2A-AS1
chr11	77163618	77188235			SH3D21
chr11	78257269	78432995			SH3BP5
chr11	94729949	94777499			SH3BP4
chr11	96079595	96122418			SH2D4A
chr11	96242491	96277187			SGPP1
chr11	96309604	96325884			SFN
chr11	102008199	102029244			SETD7
chr11	102108430	102178745			SETD3
chr11	102220543	102288082			SESN2
chr11	117070011	117106004			SERTAD2
chr11	118907241	118930647			SERTAD1
chr11	118978236	119001181			SERPINE1
chr11	119832539	119876407			SENP8
chr11	119890322	119911948			SEMA6A
chr11	120007204	120026417			SELT
chr11	122705711	122788148			SEC11A
chr11	123103547	123220067			SDC4
chr11	126345948	126412443			SCHIP1
chr11	129278276	129324271			SCARA3
chr11	129731289	129767272			SCAPER
chr11	129818254	129863186			SCAMP2
chr12	2947092	2987333			SBNO2
chr12	3044708	3074210			SARS
chr12	6154677	6196956			SAMD4A
chr12	6252551	6338105			SAE1
chr12	6528056	6548464			S100A6
chr12	7806833	7866134			S100A16
chr12	7905766	7945318			S100A11
chr12	7958730	7995559			S100A10
chr12	8018099	8037183			RUNX1
chr12	8657676	8701141			RTN4
chr12	8804280	8841365			RREB1
chr12	10153079	10190872			RPS6KA4
chr12	12868159	12893787			RPN1
chr12	14926933	14971046			RPLP0
chr12	19427229	19458946			RPL24
chr12	24836682	24867779			RPL13AP20
chr12	24922819	24983773			RPEL1
chr12	26088244	26126589			RNU6-26P
chr12	31360458	31386423			RNU6-15P
chr12	32879499	32902133			RNU4-2
chr12	45213747	45308101			RNF19B
chr12	46218001	46270335			RIPK4
chr12	46368174	46393189			RIPK2
chr12	50186445	50284365			RIN3
chr12	50532260	50620543			RIN2
chr12	51317433	51328505			RIMKLB
chr12	51821271	51870306			RILPL1
chr12	52143249	52201421			RHPN2
chr12	52215451	52239788			RHOD
chr12	52895146	52911219			RHOBTB2
chr12	52920106	52930847			RGS3
chr12	52935899	52954455			RFK
chr12	52964371	52977571			REXO1
chr12	53352173	53389101			REEP3
chr12	54375178	54394613			REEP1
chr12	55963292	55975503			RDH13
chr12	56674123	56690554			RCOR1
chr12	57127090	57150725			RCC1
chr12	63876699	63932460			RBX1
chr12	68607300	68636777			RBPMS-AS1
chr12	68771489	68813298			RBPMS
chr12	79408305	79425128			RBPJ
chr12	80186461	80216831			RBM47
chr12	89318884	89355239			RBFOX2
chr12	92133347	92163580			RASL11B
chr12	92925306	92944406			RASAL2
chr12	93369802	93383179			RASA1
chr12	96412269	96471793			RAPGEF1
chr12	98335445	98353173			RANGAP1
chr12	101854026	101910638			RANBP3L
chr12	104271025	104301246			RALBP1
chr12	104585151	104616002			RAI14
chr12	105294463	105359330			RAD23B
chr12	108714571	108739855			RAC1
chr12	108800443	108845570			RAB8A
chr12	108881768	108951222			RAB35
chr12	110400435	110431719			RAB11FIP4
chr12	113204244	113252291			RAB11FIP1
chr12	114625500	114644387			RAB11A
chr12	119153345	119184179			RAB10
chr12	120079185	120124715			QPRT
chr12	120192905	120203401			PYY2
chr12	120223799	120242594			PXN
chr12	120282225	120293852			PWWP2B
chr12	121213093	121232351			PVRL2
chr12	121796079	121806877			PUM1
chr12	122415957	122471584			PTRH2
chr12	122863280	122948207			PTPRU
chr12	123094621	123164104			PTPRM
chr12	123489895	123542233			PTPRF
chr12	124457165	124528979			PTPN1
chr12	124664040	124716203			PTP4A2
chr12	124909345	124941503			PTN
chr13	19766245	19814434			PTK2
chr13	20677693	20689397			PTGES3
chr13	21048350	21081457			PTGES
chr13	33148125	33159890			PTDSS2
chr13	33207355	33235867			PTBP3
chr13	39018099	39040408			PTBP1
chr13	43039956	43073440			PSPC1
chr13	44148181	44176215			PSMD8
chr13	45376317	45391560			PSG2
chr13	45499138	45546674			PSG1
chr13	46582713	46688832			PSD4
chr13	51974750	52013123			PSAP
chr13	73055529	73097723			PRSS8
chr13	76964506	76977615			PRSS12
chr13	91152965	91171521			PRRC2B
chr13	91189594	91247854			PRR5-ARHGAP8
chr13	97173699	97281365			PRPF18
chr13	98561380	98585030			PROSER2-AS1
chr13	98895037	99014695			PROSER1
chr13	99028701	99088592			PRKCH
chr13	99179080	99209311			PPP4R1-AS1
chr13	102691688	102713818			PPP2R4
chr13	109242594	109274087			PPP2R3A
chr13	113530976	113549667			PPP1R1C
chr14	22806366	22825293			PPP1R15A
chr14	22834901	22843148			PPP1CB
chr14	22966228	23007974			PPME1
chr14	23056044	23083004			PPM1B
chr14	23123931	23208557			PPL
chr14	33916846	33973649			PPIF
chr14	34024588	34065720			PPARG
chr14	34199488	34259730			PPARD
chr14	34620673	34663643			PPAP2B
chr14	35331011	35381472			POLR2E
chr14	45783833	45793892			PMS2
chr14	49960287	50064631			PLXND1
chr14	51601960	51658842			PLXNB1
chr14	54640212	54679186			PLXNA2
chr14	55076930	55131957			PLEKHG6
chr14	61319686	61390744			PLEKHF1
chr14	61470113	61570926			PLEKHA7
chr14	61923903	61975887			PLEKHA6
chr14	63632029	63664834			PLEC
chr14	63743878	63782106			PLB1
chr14	65225519	65274671			PLA2G6
chr14	68397154	68405787			PKP2
chr14	68449454	68578513			PITPNM2
chr14	68593357	68637475			PISD
chr14	68651658	68689007			PIP5K1C
chr14	68702821	68763503			PIP4K2A
chr14	68779097	68798302			PIM3
chr14	68896036	69005781			PIM1
chr14	69076544	69107538			PIK3CB
chr14	70660114	70667854			PIGV
chr14	74941315	74993353			PIEZO1
chr14	75171517	75196388			PHLDB3
chr14	75254571	75303609			PHLDA3
chr14	75571523	75651750			PHF20
chr14	76952794	76988544			PGS1
chr14	77022519	77046194			PGF
chr14	89408052	89459057			PGAM1
chr14	90499879	90518964			PFN1
chr14	90699069	90723684			PFKP
chr14	90782791	90853223			PERP
chr14	91111378	91140654			PEF1
chr14	92503217	92616101			PDLIM1
chr14	95650812	95680891			PDGFB
chr14	96424672	96530356			PDE4D
chr14	99447201	99485263			PCBP1-AS1
chr14	99570839	99606117			PC
chr14	100057232	100076778			PARVA
chr14	101947360	101992792			PARD6B
chr14	102045733	102100964			PAQR7
chr14	102516516	102674777			PALM3
chr14	104680096	104699383			PALLD
chr14_GL000225v1_random	169826	178122			PAK6
chr15	21357149	21364542			PACSIN2
chr15	33845701	33875794			P4HB
chr15	40226685	40279796			P2RY6
chr15	40420485	40472573			P2RX4
chr15	41567432	41622270			OXLD1
chr15	51842427	51888407			OTOS
chr15	55998104	56020518			OTOGL
chr15	60379396	60413286			OSCP1
chr15	63037353	63054697			OSBPL9
chr15	65869172	65908748			OSBPL3
chr15	66354143	66370872			OR4D9
chr15	71965567	71981867			OR1M1
chr15	72155857	72201568			OPHN1
chr15	74371562	74391905			OLR1
chr15	74405687	74425148			OLMALINC
chr15	74856095	74891065			OGDH
chr15	76796540	76824509			NYAP1
chr15	77525128	77569818			NXNL2
chr15	84699452	84737367			NXN
chr15	85308146	85345792			NUPR1
chr15	89743352	89793343			NUP50
chr15	90386936	90445620			NUP153
chr15	90462917	90493765			NUAK2
chr15	90638705	90650399			NTMT1
chr15	90868053	90874577			NRIP1
chr15	91939813	91956950			NR5A1
chr15	92797461	92841680			NR2F6
chr15	92876065	92890999			NR2F2
chr15	96323545	96338384			NPEPPS
chr15	98851451	98915348			NOCT
chr16	3064712	3109958			NMNAT2
chr16	4347856	4405895			NLRP7
chr16	4911525	4926387			NKIRAS2
chr16	8852497	8885364			NIM1K
chr16	11290113	11334262			NGFRAP1
chr16	11955125	11986993			NFYC
chr16	14301430	14317000			NFKBIA
chr16	14351723	14379306			NFE2L3
chr16	17482169	17510835			NEURL1-AS1
chr16	19086900	19137065			NET1
chr16	19384280	19446006			NEK6
chr16	24966748	25016105			NEDD4
chr16	25031166	25067853			NEAT1
chr16	25139837	25153495			NCRNA00250
chr16	28485818	28506738			NCOR2
chr16	28519811	28544737			NCOA7-AS1
chr16	29594425	29606904			NCOA3
chr16	29678368	29701867			NCK2
chr16	30677969	30701870			NCF4
chr16	31113295	31142824			NAV2-AS2
chr16	57618148	57654358			NAIF1
chr16	57670995	57712637			NABP1
chr16	57781487	57830140			MYOF
chr16	66345154	66388451			MYO9B
chr16	66475319	66487039			MYO7A
chr16	68263989	68291696			MYO6
chr16	68722591	68831474			MYO1D
chr16	68987860	69001201			MYO1B
chr16	69396036	69439394			MYO18A
chr16	70680226	70715181			MYO16-AS1
chr16	72982353	73071288			MYO10
chr16	75026821	75121112			MYH9
chr16	75230102	75273397			MYCNUT
chr16	81071449	81107549			MUC3A
chr16	81129822	81147103			MTSS1L
chr16	81507816	81533976			MTMR7
chr16	81578827	81590607			MTMR2
chr16	84498841	84533341			MTHFR
chr16	84724302	84754894			MTHFD1L
chr16	84873662	84886418			MSX2
chr16	84993906	85018856			MSL2
chr16	85471807	85495274			MSANTD3
chr16	85513080	85574912			MRVI1
chr16	85592982	85623878			MRPS23
chr16	87836809	87872885			MRPL45
chr16	87944483	87954008			MRPL4
chr16	88754953	88785645			MRPL35
chr16	89318901	89410350			MRPL33
chr16	89441929	89509985			MPZL1
chr17	857110	974490			MPRIP
chr17	1431381	1468700			MOB3A
chr17	2063653	2095018			MNT
chr17	2374343	2409150			MMP14
chr17	4148156	4189074			MME
chr17	4318146	4374338			MLLT1
chr17	4832625	4870628			MKL1
chr17	4938523	4951399			MIR944
chr17	5024827	5055907			MIR9-1
chr17	7132746	7169948			MIR7854
chr17	7833977	7851591			MIR7706
chr17	9294310	9314407			MIR6881
chr17	15944882	15995242			MIR6869
chr17	17009476	17122971			MIR6827
chr17	17819602	17841952			MIR6747
chr17	27323304	27354922			MIR6504
chr17	27455909	27586104			MIR648
chr17	28218399	28252055			MIR640
chr17	28716903	28730531			MIR638
chr17	28737902	28751110			MIR6124
chr17	29146339	29180680			MIR6088
chr17	31447943	31459240			MIR6078
chr17	31487384	31525873			MIR603
chr17	31915009	31941383			MIR5699
chr17	32790449	32877577			MIR5692B
chr17	34987713	35050163			MIR561
chr17	37339054	37363169			MIR548V
chr17	37474793	37497921			MIR548H2
chr17	38250172	38288348			MIR548AQ
chr17	38447602	38477181			MIR548AG1
chr17	40598247	40620328			MIR519A2
chr17	41521105	41533701			MIR519A1
chr17	41762299	41801735			MIR5188
chr17	42009675	42035879			MIR5092
chr17	42540804	42564188			MIR5003
chr17	43524944	43546764			MIR4714
chr17	43661818	43678257			MIR4692
chr17	45044230	45075930			MIR4669
chr17	45146237	45176854			MIR4454
chr17	47500898	47539672			MIR4444-2
chr17	47840688	47890298			MIR4418
chr17	49861360	49946401			MIR4285
chr17	49963425	49998119			MIR4257
chr17	50050583	50065308			MIR3922
chr17	50423658	50453381			MIR3921
chr17	57514362	57558138			MIR371A
chr17	57848699	57900197			MIR365A
chr17	57916082	57955667			MIR3622A
chr17	58003996	58025322			MIR326
chr17	59755843	59788932			MIR3143
chr17	59828705	59857947			MIR3139
chr17	62115527	62189631			MIR26A1
chr17	62847557	62873461			MIR23A
chr17	65049205	65065234			MIR2278
chr17	65514699	65562120			MIR210
chr17	72456926	72471338			MIR21
chr17	73220421	73233385			MIR205HG
chr17	73278578	73312648			MIR1976
chr17	75008695	75036729			MIR187
chr17	75076268	75099752			MIR181B2
chr17	75292423	75406761			MIR149
chr17	75426593	75461388			MIR145
chr17	75674775	75727869			MIR1293
chr17	75976487	75985412			MIR1260B
chr17	76580306	76614122			MIR1252
chr17	77246971	77288678			MIR1244-2
chr17	77306533	77333831			MIR1237
chr17	77370809	77394765			MIR1182
chr17	77407766	77479307			MINK1
chr17	78369606	78380633			MIMT1
chr17	81034319	81076982			MIIP
chr17	81484502	81520024			MICALL2
chr17	81658944	81671367			MICALL1
chr17	81856519	81872901			MGLL
chr17	81968258	82014016			MGC70870
chr17	82093362	82118466			MGC39584
chr17	82518808	82563042			MGAT4A
chr17	82857083	82891187			MGAT3
chr17_GL000205v2_random	85493	90069			MFSD12
chr18	3445804	3455540			METTL21C
chr18	3593052	3666360			MESP2
chr18	6556940	6579223			MEOX1
chr18	7109555	7175109			MEMO1
chr18	7722315	7756156			MELK
chr18	9473965	9544865			MEF2D
chr18	9608462	9674089			MED15
chr18	11941720	11995046			MED13
chr18	21291036	21330875			MCHR1
chr18	31188910	31279364			MCFD2
chr18	31292330	31305285			MCCC2
chr18	32308604	32385601			MBNL2
chr18	35826744	35862540			MBL2
chr18	46155263	46202700			MBD3
chr18	46239542	46265552			MB21D2
chr18	48106054	48162254			MATN2
chr18	48537903	48595307			MARVELD1
chr18	48915163	48960835			MARK2
chr18	48975523	49021941			MAP4K4
chr18	49527432	49570484			MAP3K8
chr18	58848356	58905095			MAN2A1
chr18	59693544	59731399			MAN1A2
chr18	70274634	70311478			MALAT1
chr19	510443	535560			MAFK
chr19	770800	803287			MAFF
chr19	858488	886187			MACF1
chr19	922479	940969			MACC1
chr19	944162	962044			LY86-AS1
chr19	971247	985255			LY6E
chr19	1081080	1114524			LSM4
chr19	1154683	1212558			LSM3
chr19	1581458	1609249			LSM14A
chr19	1824113	1855813			LRTM1
chr19	2085101	2097643			LRRFIP1
chr19	2149683	2172764			LRRC1
chr19	2949673	2980149			LRP2
chr19	3551105	3575430			LRP1-AS
chr19	3665788	3724657			LRCH1
chr19	4051407	4093293			LOC730202
chr19	5553139	5578334			LOC730183
chr19	6197409	6224359			LOC645434
chr19	6736066	6749130			LOC643339
chr19	7772973	7809534			LOC554206
chr19	9036772	9061931			LOC401312
chr19	10183400	10207724			LOC283299
chr19	10235971	10253854			LOC105447648
chr19	10572189	10628972			LOC105376671
chr19	10717197	10774727			LOC105376360
chr19	10861851	10897570			LOC103344931
chr19	11083974	11095081			LOC102724539
chr19	11729481	11740508			LOC102724312
chr19	13149586	13172908			LOC102724301
chr19	13835801	13856203			LOC102723854
chr19	14035118	14063058			LOC102723780
chr19	15268775	15334101			LOC102467223
chr19	15824895	15838191			LOC101929579
chr19	16071736	16116598			LOC101929380
chr19	16441257	16478400			LOC101929125
chr19	16817944	16836856			LOC101928909
chr19	17061284	17157864			LOC101928858
chr19	17233699	17250378			LOC101928539
chr19	17305076	17318309			LOC101928266
chr19	18313392	18323883			LOC101928135
chr19	18359931	18388407			LOC101928008
chr19	18416300	18460883			LOC101927934
chr19	19364495	19490721			LOC101927854
chr19	29661297	29691044			LOC101927845
chr19	29811132	29873627			LOC101927780
chr19	33005004	33079402			LOC101927557
chr19	33274640	33322925			LOC101927501
chr19	34171390	34189998			LOC101927438
chr19	37950641	38033848			LOC101927305
chr19	38243653	38278795			LOC101927243
chr19	38335412	38385187			LOC101927143
chr19	38630601	38736913			LOC101926966
chr19	38756070	38793947			LOC101926941
chr19	38818774	38870469			LOC101805491
chr19	40301396	40349698			LOC100996455
chr19	40420539	40447009			LOC100506178
chr19	42197458	42221939			LOC100289673
chr19	42874970	42901190			LOC100288798
chr19	43057958	43063292			LOC100287036
chr19	43494777	43530259			LOC100133985
chr19	43731292	43785743			LOC100130476
chr19	44844451	44886439			LOC100130075
chr19	45427883	45456768			LOC100129148
chr19	45499761	45524047			LOC100128233
chr19	45715000	45749981			LMO4
chr19	46192629	46227684			LMNA
chr19	46831991	46863949			LIPT2
chr19	47109586	47136821			LIPH
chr19	47578424	47671255			LIPG
chr19	48267343	48291322			LINGO1
chr19	48468717	48503136			LINC01588
chr19	48781094	48820091			LINC01585
chr19	48858464	48892302			LINC01578
chr19	49745774	49787698			LINC01556
chr19	50724343	50783489			LINC01503
chr19	51522684	51552879			LINC01488
chr19	52519763	52537068			LINC01411
chr19	52649146	52700431			LINC01387
chr19	52715779	52742827			LINC01364
chr19	52888730	52902068			LINC01356
chr19	52921498	52947484			LINC01272
chr19	52991335	53038300			LINC01089
chr19	53579726	53665898			LINC00963
chr19	53743873	53759738			LINC00885
chr19	53764776	53776760			LINC00871
chr19	53778103	53794087			LINC00836
chr19	54943002	54969448			LINC00708
chr19	55059150	55078199			LINC00673
chr19	56954621	56977214			LINC00642
chr19	57792791	57824004			LINC00379
chr2	9797150	9849414			LINC00303
chr2	9867202	9915239			LINC00243
chr2	9950811	9988709			LIMK2
chr2	10730059	10796680			LIG3
chr2	11096399	11130334			LIFR
chr2	15744725	15768836			LHX2
chr2	15797597	15840751			LGALS8
chr2	16277835	16324502			LGALS7
chr2	16614158	16656445			LGALS3
chr2	25966370	26018641			LEPROT
chr2	26032597	26075272			LDLR
chr2	26339643	26356018			LDHD
chr2	26748946	26772557			LCMT1-AS2
chr2	27741904	27777917			LATS2
chr2	28565329	28622298			LAMC1
chr2	28708885	28728004			LAMB1
chr2	31986050	32012373			LAMA5
chr2	36352617	36412015			LAMA1
chr2	36453109	36516300			L1TD1
chr2	36558972	36600924			KSR1
chr2	36648287	36664220			KRT80
chr2	37648859	37673104			KRT8
chr2	43032553	43047017			KRT7
chr2	44105910	44138786			KRT19
chr2	46284952	46326880			KRT18
chr2	46379817	46440610			KLLN
chr2	46939788	46987565			KLF6
chr2	47030084	47045414			KLF5
chr2	47063247	47089492			KLF10
chr2	54549944	54590880			KIFC3
chr2	54999476	55027337			KIF3C
chr2	63840411	63869879			KIAA1919
chr2	64642690	64655017			KIAA1586
chr2	64766809	64791453			KIAA1522
chr2	69530545	69687548			KIAA0754
chr2	70082075	70090252			KIAA0232
chr2	70130937	70143465			KIAA0195
chr2	73981216	74089246			KDM6B
chr2	85600767	85613157			KDM4C
chr2	86244104	86266028			KCTD7
chr2	86318629	86351310			KCTD20
chr2	88407816	88459179			KCTD2
chr2	88489268	88506137			KCNK5
chr2	88595866	88629344			KCCAT198
chr2	96879407	96890942			KANK1
chr2	98729714	98773030			JUP
chr2	101237347	101268055			JPH2
chr2	101741576	101768299			JARID2
chr2	105370083	105407057			JADE2
chr2	105840551	105887883			JADE1
chr2	113136832	113212495			ITSN1
chr2	121239623	121289017			ITPRIPL2
chr2	138487928	138516762			ITGB4
chr2	169321876	169371592			ITGB1
chr2	169390272	169427612			ITGA6
chr2	171136134	171195853			ITGA3
chr2	171210497	171273219			ITCH
chr2	172424174	172466083			ISYNA1
chr2	173929727	173966856			IRG1
chr2	174003233	174065857			IRF2BPL
chr2	177210081	177255389			IRF2BP2
chr2	181941499	181949581			IRAK2
chr2	187504302	187547971			IQGAP1
chr2	188290972	188314696			IPO7
chr2	191302083	191331888			INSIG1
chr2	191555348	191697961			INF2
chr2	195599497	195626444			IMPA2
chr2	201115063	201131589			IL6
chr2	207766205	207829953			IL17D
chr2	215311376	215329490			IGSF3
chr2	218281484	218298844			IGF2BP3
chr2	219642089	219691037			IFNK
chr2	227465151	227520155			IFNB1
chr2	227702011	227718660			IFI6
chr2	229937441	229958988			IER5L
chr2	231006785	231018367			IER5
chr2	231604116	231682431			IER2
chr2	231705898	231718310			ID3
chr2	233350540	233361906			HUNK
chr2	234827433	234864694			HSPG2
chr2	234938855	234984123			HSPBAP1
chr2	237685900	237745037			HSPB8
chr2	237934436	237951893			HSPB3
chr2	240227638	240258247			HSPB1
chr2	240447600	240460351			HSPA1B
chr20	359356	376836			HSP90AA1
chr20	1378260	1401461			HSD17B1
chr20	3795499	3814094			HRH1
chr20	17555106	17596449			HRAT92
chr20	17961242	17973906			HNRNPU
chr20	19757163	19787017			HNRNPL
chr20	31661386	31724261			HMOX1
chr20	32665213	32777989			HK1
chr20	34300530	34390708			HIST1H3H
chr20	35761545	35788741			HIST1H2BO
chr20	36062748	36097046			HILPDA
chr20	38110879	38185085			HHLA3
chr20	44135231	44155550			HEXIM2
chr20	45336453	45348870			HERPUD2
chr20	47302020	47399973			HERC3
chr20	47428322	47471691			HDGF
chr20	47492606	47514920			HDAC2
chr20	48919372	48947267			HAS3
chr20	49674299	49721981			GUCA2A
chr20	49743221	49790763			GSN-AS1
chr20	50011893	50041418			GSK3B
chr20	50121817	50168764			GSE1
chr20	50233867	50261515			GRHL3
chr20	50411144	50465448			GRHL2
chr20	50502946	50588286			GRHL1
chr20	50710453	50744950			GREB1L
chr20	53578744	53660345			GRB2
chr20	53675863	53693610			GRAMD2
chr20	53707846	53759938			GPR78
chr20	56550982	56635160			GPR37L1
chr20	56778952	56834622			GPR32
chr20	56974180	57014250			GPR137B
chr20	62358272	62371002			GPR137
chr20	63830552	63868467			GPBP1
chr21	9946814	9952381			GOPC
chr21	14910947	14920122			GNE
chr21	31839695	31953984			GNB1
chr21	33616680	33742696			GNAQ
chr21	34863806	34890597			GNAI1
chr21	37338916	37371504			GNA13
chr21	41750739	41797021			GNA12
chr21	42928714	42945561			GMEB1
chr21	42953742	42966614			GLTSCR1
chr22	10741113	10749863			GLDC
chr22	17623244	17645333			GJA5
chr22	17942131	18001752			GDF15
chr22	20507618	20585875			GCSH
chr22	20840402	20886315			GCNT2
chr22	21436308	21457426			GCM1
chr22	21555869	21608664			GCLC
chr22	23288631	23299956			GBA
chr22	24195373	24212137			GATS
chr22	28797526	28818865			GATA3
chr22	28891372	29009602			GATA2
chr22	29023438	29050018			GAREM
chr22	29772525	29821940			GAPDH
chr22	30287624	30337455			GACAT3
chr22	31232647	31275633			GAB2
chr22	31617837	31663452			FZD5
chr22	35340617	35384079			FXYD4
chr22	36032714	36066512			FURIN
chr22	36322547	36441646			FTH1
chr22	36454704	36486550			FSTL1
chr22	36869136	36904265			FSCN1
chr22	37183275	37199875			FRMD6-AS1
chr22	37538724	37575102			FOXO6
chr22	37745442	37763268			FOXN3-AS1
chr22	37883794	37901342			FOXK2
chr22	37902993	37917816			FOXJ2
chr22	38176230	38193895			FOXI3
chr22	38217869	38242039			FOS
chr22	38275558	38322551			FOLR1
chr22	39200007	39216811			FNDC3B
chr22	39231948	39244923			FLVCR2
chr22	39343145	39367072			FLNB
chr22	39427210	39476530			FLJ46906
chr22	39515122	39533279			FLJ42969
chr22	40634877	40656088			FLJ33534
chr22	40726164	40746864			FIGNL2
chr22	40996153	41028991			FHL2
chr22	41256748	41308424			FGFR2
chr22	41443042	41458737			FGD3
chr22	41830743	41863404			FEZ2
chr22	42670913	42745920			FCHSD2
chr22	42951291	43034350			FBXW4P1
chr22	44684479	44765074			FBXO36
chr22	45157482	45180615			FBLN2
chr22	45469360	45521811			FBLN1
chr22	49937318	49971768			FASN
chr3	4976098	5039366			FANK1
chr3	5186621	5199222			FAM83H-AS1
chr3	10137099	10206671			FAM60A
chr3	11236883	11256635			FAM50B
chr3	11705580	11734718			FAM49B
chr3	12280381	12307809			FAM49A
chr3	12424002	12447157			FAM46A
chr3	12462404	12481624			FAM45A
chr3	12736747	12765183			FAM200B
chr3	13504746	13562261			FAM189A2
chr3	13823444	13854596			FAM178B
chr3	14196478	14235718			FAM169A
chr3	14393391	14481318			FAM134B
chr3	15261538	15378265			FAM129B
chr3	16713559	16760889			FAM120AOS
chr3	23727689	23752253			FAM104A
chr3	24144341	24199762			FAM102A
chr3	24296221	24323393			FABP7
chr3	32836678	32870177			F2RL1
chr3	35436014	35441230			F11R
chr3	37899408	37948608			EZR-AS1
chr3	39000293	39031190			EVL
chr3	42013018	42085151			ETV4
chr3	42115312	42136173			ESYT2
chr3	42157763	42191085			ESRRG
chr3	42801923	42847691			ESRP1
chr3	46045155	46085810			ERVV-1
chr3	46101844	46131427			ERVH48-1
chr3	46930161	46988147			ERVFRD-1
chr3	47775048	47805496			ERRFI1
chr3	48399693	48437142			ERP27
chr3	48458577	48515693			ERI1
chr3	49443339	49540565			EPS15L1
chr3	53231790	53273203			EPHB4
chr3	54854143	54905399			EPHA2
chr3	54981093	55002490			EPB41L1
chr3	57943045	58128576			EPAS1
chr3	69078610	69093888			ENSA
chr3	98769423	98788529			ENPEP
chr3	99920936	99977354			ENO1
chr3	101684140	101705128			ELF3
chr3	107383695	107421636			EIF4H
chr3	107979579	108023877			EIF2AK3
chr3	120086299	120120508			EGLN3
chr3	120134871	120181676			EGFR
chr3	120467313	120478235			EEFSEC
chr3	122761360	122800435			EEF1E1
chr3	125115640	125144506			EEF1A1
chr3	127809516	127827163			EEA1
chr3	128220695	128307209			EDEM1
chr3	128404515	128458209			ECHDC3
chr3	128473658	128507322			DYRK1A
chr3	128643793	128681577			DYNC1H1
chr3	129586826	129704801			DVL3
chr3	133532245	133598983			DUSP6
chr3	134281740	134375595			DUSP5
chr3	134462768	134487239			DUSP14
chr3	135895396	135975418			DUSP13
chr3	136179485	136198625			DTX4
chr3	138823383	138848329			DSTN
chr3	141996774	142005643			DSG1
chr3	142076871	142119667			DSC1
chr3	150588321	150605709			DRC7
chr3	154999844	155029004			DRAM1
chr3	159761029	159860883			DPRX
chr3	172119392	172176893			DOT1L
chr3	184144850	184178563			DOCK9
chr3	185552074	185562613			DOCK1
chr3	185769090	185799592			DNMT1
chr3	189826471	189843866			DNAJC15
chr3	192876580	192918532			DNAJB8-AS1
chr3	196106792	196143943			DNAJB6
chr4	6715841	6798704			DLX4
chr4	6933851	6974417			DLGAP1-AS2
chr4	7911035	7980232			DLG5
chr4	8523946	8583959			DKFZp434J0226
chr4	10167121	10176975			DIP2B
chr4	15665600	15691512			DHDDS
chr4	26140943	26172516			DGKZ
chr4	40395724	40419494			DGKD
chr4	40480258	40633037			DENND5A
chr4	40649730	40724082			DENND2D
chr4	41049328	41081327			DENND2A
chr4	41094780	41178770			DEDD2
chr4	52822800	52854145			DDA1
chr4	60933313	60966737			DCAKD
chr4	76762431	76784323			DCAF5
chr4	78550942	78570015			DAZL
chr4	84581278	84603568			DAP3
chr4	88132485	88163567			DAO
chr4	88176920	88212341			DAG1
chr4	88608695	88660652			CYTH2
chr4	105107976	105155098			CYP11A1
chr4	110467652	110487353			CYB5D2
chr4	118417167	118442624			CYB5B
chr4	128791335	128821760			CXADRP2
chr4	131809104	131812543			CUX1
chr4	139007460	139038098			CUL2
chr4	139552457	139596843			CUEDC1
chr4	143335106	143427907			CTSB
chr4	168622534	168642961			CTNND1
chr4	168789212	168817525			CTNNA1
chr4	182195397	182270289			CTIF
chr4	187994720	188024858			CTGLF12P
chr4	188068075	188112038			CTBP2
chr5	14102368	14124749			CSRP1
chr5	14141987	14190861			CSNK1E
chr5	14207860	14271023			CSNK1A1
chr5	16735169	16758428			CSF2RA
chr5	16889022	16913906			CRTC3
chr5	34468233	34530312			CROCC
chr5	36150656	36169237			CRK
chr5	36415075	36454499			CRISPLD2
chr5	36605942	36670199			CRIM1
chr5	38590504	38610044			CREB3L1
chr5	38630531	38673764			CPEB4
chr5	43197288	43223824			COX20
chr5	54437176	54460047			CORO1C
chr5	54517341	54540796			COMMD7
chr5	57065647	57074611			COL16A1
chr5	57137116	57181566			COG3
chr5	57860321	57890042			COBL
chr5	59092671	59129463			CNOT11
chr5	67956778	67992571			CNN3
chr5	69292695	69306480			CMYA5
chr5	71569130	71602261			CMAHP
chr5	72503164	72532955			CLPB
chr5	74851021	74901548			CLMP
chr5	76794748	76840484			CLIP1
chr5	79684385	79708891			CLIC4
chr5	87138447	87169783			CLEC4GP1
chr5	87228232	87298558			CLDN4
chr5	109688795	109715150			CLDN3
chr5	109936697	109948265			CLDN23
chr5	116570340	116580492			CHRNA9
chr5	116695432	116711068			CHRM5
chr5	116938424	116949843			CGN
chr5	122737524	122788250			CFLAR
chr5	131252356	131283363			CFD
chr5	132413418	132447701			CFAP45
chr5	134465478	134485500			CERCAM
chr5	134501906	134552655			CEP63
chr5	138692248	138726550			CEBPD
chr5	138741846	138775779			CEBPA
chr5	142212029	142246581			CDV3
chr5	142388820	142447264			CDS1
chr5	149439340	149457251			CDKN1A
chr5	149544399	149564079			CDK2
chr5	168308909	168367716			CDK17
chr5	172127904	172189894			CDH5
chr5	172677991	172694485			CDH1
chr5	173291941	173325932			CDC42SE2
chr5	173855028	173896006			CDC42EP4
chr5	174326690	174384827			CDC42EP3
chr5	174556999	174643299			CDC42EP2
chr5	174680068	174737837			CDC42EP1
chr6	3157017	3177178			CDC42BPG
chr6	3409621	3444613			CDC42BPA
chr6	3787767	3830488			CDC42
chr6	6842712	6865984			CDC34
chr6	6958562	6981558			CDC14B
chr6	7105293	7180486			CD9
chr6	8157202	8218802			CD47
chr6	10408614	10421596			CD274
chr6	10517351	10543732			CCSER2
chr6	11085825	11144435			CCNE1
chr6	15207195	15261487			CCND3
chr6	17679185	17723954			CCIN
chr6	21719765	21765463			CCDC85C
chr6	25169639	25179561			CCDC84
chr6	27176004	27215733			CCDC125
chr6	27518410	27569635			CCDC12
chr6	27806014	27817295			CCBE1
chr6	27888748	27900429			CASC15
chr6	28938711	28954597			CARM1
chr6	28977238	28989195			CARHSP1
chr6	30801852	30886764			CAPN2
chr6	31817701	31827934			CAMSAP2
chr6	34987005	35019562			CALML3-AS1
chr6	35318328	35370263			CACNA2D3-AS1
chr6	35477235	35498968			C9orf131
chr6	35539177	35552019			C8orf58
chr6	35889545	35922001			C7orf49
chr6	36414106	36455502			C5orf56
chr6	36576556	36608816			C2orf61
chr6	36660480	36692578			C2orf57
chr6	37102390	37165588			C1QTNF6
chr6	39184137	39229788			C1orf234
chr6	41681978	41744367			C1orf21
chr6	42008891	42045981			C1orf106
chr6	42427026	42455398			C1orf105
chr6	47092536	47205206			C19orf47
chr6	47224120	47321437			C18orf25
chr6	53104200	53172499			C11orf70
chr6	53461386	53484710			C10orf95
chr6	53731787	53748320			BZW2
chr6	57012436	57037916			BTG1
chr6	73505410	73524409			BTBD19
chr6	73563922	73592609			BRI3
chr6	75798429	75820733			BRD4
chr6	81533814	81562249			BMP7-AS1
chr6	87152089	87178039			BIRC3
chr6	87204919	87219310			BIN2
chr6	106530147	106566420			BICD2
chr6	107226284	107276413			BHMG1
chr6	111258850	111302662			BHLHE41
chr6	113995181	114023269			BHLHE40-AS1
chr6	117610178	117617908			BEND3
chr6	122754783	122792474			BEAN1-AS1
chr6	125153814	125205014			BCL9L
chr6	125793063	125825045			BCL2L13
chr6	129489246	129507442			BCAT2
chr6	129541152	129576124			BCAT1
chr6	129641127	129710974			BCAR3
chr6	137922188	137953082			BCAR1
chr6	138086125	138118441			BARX2
chr6	138644252	138683697			BANP
chr6	139509881	139547391			BAIAP2
chr6	150853220	150863659			BAHD1
chr6	151354162	151400380			BAG3
chr6	158026014	158067746			B4GALT5
chr6	158800116	158820809			B4GALT1-AS1
chr6	168666205	168695457			AZIN1
chr7	503344	543104			AXIN2
chr7	805180	836977			ATP7B
chr7	1452066	1470916			ATP6V1C2
chr7	1503710	1544380			ATP2B4
chr7	2708291	2874082			ATIC
chr7	5395423	5431279			ATF4
chr7	5549192	5575538			ASPSCR1
chr7	5994098	6021158			ASH2L
chr7	6367574	6417614			ASGR1
chr7	11747704	11761794			ASCL2
chr7	16643864	16685700			ASB9P1
chr7	20205338	20221096			ASAP3
chr7	22559803	22587741			ASAP1
chr7	22662939	22682465			ARNTL
chr7	22695138	22710629			ARL6IP5
chr7	23462846	23487543			ARID5B
chr7	24962543	24981633			ARID3A
chr7	26081226	26110524			ARHGEF2
chr7	35689798	35711080			ARHGAP23
chr7	44605657	44623343			ARHGAP21
chr7	47440471	47514645			ARHGAP18
chr7	47532199	47604776			ARHGAP17
chr7	48067722	48095649			ARFGEF2
chr7	51301641	51350709			AQP3
chr7	55046359	55134934			APOBR
chr7	66586652	66651231			APBB2
chr7	73730502	73750443			AP2S1
chr7	73790018	73810001			AP2A2
chr7	73815541	73835024			AP2A1
chr7	74132403	74182998			ANXA3
chr7	76282673	76320153			ANXA2
chr7	77308462	77361514			ANXA11
chr7	80128791	80152246			ANXA1
chr7	87316712	87340195			ANO6
chr7	98280419	98304217			ANKS1A
chr7	99097930	99144639			ANKRD20A2
chr7	100237328	100272857			ANKRD2
chr7	100487095	100516740			ANKRD11
chr7	100792289	100837847			ANK1
chr7	100916440	100934224			ANAPC7
chr7	101099776	101141461			AMOTL1
chr7	101855243	101888099			ALDH3B2
chr7	102273570	102335872			AKR1B1
chr7	107935158	108004684			AKNAD1
chr7	127628722	127655263			AKIRIN1
chr7	128429760	128459331			AKAP2
chr7	129945825	129984336			AJUBA
chr7	134421693	134474638			AIM1L
chr7	135167961	135183793			AIM1
chr7	137261819	137270047			AHNAK
chr7	138656752	138670700			AGFG1
chr7	139421852	139472495			AFAP1
chr7	140610257	140642237			AEBP2
chr7	144818577	144842973			ADORA2B
chr7	149110260	149154150			ADK
chr7	149204966	149240722			ADIPOR1
chr7	155291034	155317901			ADGRL2
chr7	157278818	157319570			ADGRG1
chr7	158800467	158823783			ADGRF3
chr8	507156	546298			ADGRF1
chr8	613086	631523			ADCY10
chr8	8600358	8665858			ADAMTSL4
chr8	8771414	8807945			ADAM9
chr8	8994532	9041962			ACTN4
chr8	11847351	11887902			ACTN1
chr8	17336650	17401047			ACTG1
chr8	17487136	17507112			ACSF2
chr8	17647519	17717102			ACOX1
chr8	19310615	19327430			ACKR2
chr8	22579077	22601371			ACIN1
chr8	22974309	22990405			ACACA
chr8	27611345	27651582			ABHD16B
chr8	27666939	27693973			ABHD11
chr8	28384567	28422911			ABCG2
chr8	30266718	30296636			ABCA4
chr8	30317205	30342610			ABALON
chr8	30410436	30462150			AAK1
chr8	37838619	37924892			A4GALT
chr8	38076018	38109615			A2ML1
chr8	38343492	38417394			2023-09-09
chr8	38779275	38847172			2023-03-10
chr8	38995088	39007359
chr8	41810006	41834760
chr8	42465061	42517039
chr8	47340529	47382185
chr8	47630588	47709513
chr8	80067484	80108006
chr8	80790229	80814440
chr8	89797144	89805740
chr8	94637432	94658872
chr8	97817088	97863135
chr8	98814034	98837573
chr8	101055894	101087839
chr8	101454156	101505671
chr8	102720626	102757603
chr8	102782207	102817615
chr8	125451648	125513547
chr8	129912634	129954954
chr8	130385394	130454331
chr8	130482002	130542107
chr8	134819581	134835341
chr8	134846732	134864593
chr8	140981754	141094460
chr8	141220459	141240607
chr8	143013215	143027309
chr8	143731662	143741711
chr8	143935526	143968298
chr9	549389	575798
chr9	670390	709505
chr9	2010877	2028220
chr9	5435642	5467434
chr9	6579316	6649235
chr9	6756582	6790210
chr9	21092455	21120284
chr9	27393784	27434793
chr9	33096268	33186259
chr9	33415397	33453533
chr9	34030953	34050069
chr9	35020881	35037814
chr9	36163164	36194397
chr9	36260337	36298721
chr9	36557806	36589644
chr9	40106285	40111829
chr9	69104761	69132255
chr9	69152482	69200619
chr9	69374459	69413107
chr9	71725613	71769724
chr9	72517947	72560599
chr9	73131644	73156277
chr9	76303247	76346000
chr9	77864889	77905449
chr9	88310631	88362884
chr9	88510851	88545653
chr9	92068946	92102379
chr9	92705915	92748511
chr9	92970011	92991399
chr9	93431197	93475002
chr9	94842966	94938037
chr9	96565446	96595455
chr9	100328718	100353666
chr9	100425016	100441946
chr9	107210541	107295898
chr9	109053184	109122375
chr9	110103011	110132648
chr9	112164294	112189764
chr9	112295025	112349500
chr9	113566487	113623292
chr9	121267837	121290268
chr9	124123103	124144901
chr9	124251881	124313283
chr9	124567168	124577829
chr9	124694606	124711894
chr9	127522131	127584719
chr9	127935194	128035231
chr9	128050993	128083916
chr9	128408788	128423747
chr9	129102757	129146876
chr9	129164356	129178606
chr9	129317512	129362904
chr9	129459968	129503374
chr9	129564831	129611197
chr9	129737549	129763047
chr9	131371444	131423059
chr9	131591161	131755483
chr9	133855488	133902417
chr9	134351280	134422311
chrUn_GL000216v2	103276	106777
chrX	1242166	1263964
chrX	7191549	7226830
chrX	9823508	9883304
chrX	24123899	24154664
chrX	42969910	42993860
chrX	52349629	52371526
chrX	68387334	68434725
chrX	103427115	103448203
chrX	136527920	136546097
