# Supplementary material for: Super-enhancer-associated transcription factors collaboratively regulate trophoblast-active gene expression programs in human trophoblast stem cells
Source: Nucleic Acids Res. 2023 Mar 23;51(8):3806–19. doi: 10.1093/nar/gkad215 (PMC10164554; doi:10.1093/nar/gkad215)
Supplement: gkad215_Supplemental_Files [file gkad215_supplemental_files.zip › Supplementary Table S4.xlsx]

## Sheet: Sheet1
Supplementary Table S4. The binding sites and targets of an individual TF across the genome in TSCs.
H3K27ac peak					FOS peaks					MAFK peaks					GATA2 peaks					TEAD4 peaks					TFAP2C peaks					P300 peaks					TFs' targets
Chromosome	Start	Stop			Chromosome	Start	Stop			Chromosome	Start	Stop			Chromosome	Start	Stop			Chromosome	Start	Stop			Chromosome	Start	Stop			Chromosome	Start	Stop			GENE	EP300	FOS	GATA2	MAFK	TEAD4	TFAP2C
chr1	777935	780139			chr1	845610	845956			chr1	181336	181497			chr1	842865	843090			chr1	845683	845955			chr1	181336	181560			chr1	778602	778792			A2M-AS1	1	1	1	1	1	1
chr1	826299	827837			chr1	999990	1000361			chr1	778541	778988			chr1	845612	846026			chr1	976443	976572			chr1	778569	778766			chr1	845647	845969			A2ML1	1	1	1	1	1	1
chr1	844612	846531			chr1	1006658	1006827			chr1	779804	780011			chr1	913854	914045			chr1	1000022	1000302			chr1	845670	845985			chr1	921151	921348			A4GALT	1	1	1	1	1	1
chr1	851440	852428			chr1	1024666	1025000			chr1	851902	852187			chr1	1003312	1003541			chr1	1024694	1024932			chr1	876878	877029			chr1	923759	923986			AADACL2	1	1	1	1	1	1
chr1	957916	961216			chr1	1064253	1064468			chr1	959128	959414			chr1	1125319	1125738			chr1	1079500	1079714			chr1	904697	904913			chr1	960559	960716			AADACL2-AS1	1	1	1	1	1	1
chr1	966202	966989			chr1	1116009	1116477			chr1	976448	976600			chr1	1182779	1183022			chr1	1116262	1116452			chr1	905391	905667			chr1	971407	971562			AAK1	1	1	1	1	1	1
chr1	975798	976476			chr1	1125275	1125668			chr1	999998	1000244			chr1	1351662	1351926			chr1	1125398	1125716			chr1	921057	921338			chr1	976475	976594			AAMP	1	1	1	1	1	1
chr1	998932	1003830			chr1	1210179	1210397			chr1	1000693	1001027			chr1	1360602	1360847			chr1	1130544	1130765			chr1	923726	923971			chr1	1000022	1000219			ABAT	1	1	1	1	1	1
chr1	1005205	1007023			chr1	1318300	1318483			chr1	1013346	1013516			chr1	1422668	1423065			chr1	1130948	1131093			chr1	924047	924272			chr1	1000858	1000977			ABCA17P	1	1	1	1	1	1
chr1	1012466	1015077			chr1	1351661	1351984			chr1	1024741	1024907			chr1	1433104	1433490			chr1	1176455	1176669			chr1	929035	929284			chr1	1001909	1002099			ABCA4	1	1	1	1	1	1
chr1	1019233	1025936			chr1	1422705	1423053			chr1	1079548	1079722			chr1	1504954	1505162			chr1	1351748	1351894			chr1	940791	941055			chr1	1006670	1006789			ABCA9	1	1	1	1	1	1
chr1	1058215	1059608			chr1	1433114	1433480			chr1	1116081	1116432			chr1	1614244	1614525			chr1	1360649	1360841			chr1	941538	942099			chr1	1013347	1013475			ABCB8	1	1	1	1	1	1
chr1	1067278	1070937			chr1	1686337	1686623			chr1	1231954	1232130			chr1	1775738	1775962			chr1	1422727	1422991			chr1	959059	959514			chr1	1021588	1021707			ABCB9	1	1	1	1	1	1
chr1	1073530	1074279			chr1	1758838	1759159			chr1	1273743	1273947			chr1	1847099	1847343			chr1	1433241	1433411			chr1	960378	960852			chr1	1024761	1024928			ABCC1	1	1	1	1	1	1
chr1	1079343	1080552			chr1	1763120	1763315			chr1	1302886	1303129			chr1	1855783	1856051			chr1	1614243	1614387			chr1	961245	961402			chr1	1070326	1070473			ABCC2	1	1	1	1	1	1
chr1	1115843	1116020			chr1	1859440	1859617			chr1	1305620	1305852			chr1	1859261	1859635			chr1	1839747	1839938			chr1	966281	966539			chr1	1073833	1073976			ABCC3	1	1	1	1	1	1
chr1	1125015	1126193			chr1	1876656	1876916			chr1	1351674	1351949			chr1	1876578	1876949			chr1	1859401	1859637			chr1	966673	967131			chr1	1079491	1079688			ABCC5	1	1	1	1	1	1
chr1	1130314	1133200			chr1	1897202	1897428			chr1	1357960	1358210			chr1	1883216	1883749			chr1	1876623	1876808			chr1	971048	971257			chr1	1122202	1122321			ABCG1	1	1	1	1	1	1
chr1	1157549	1158293			chr1	1907531	1907691			chr1	1358524	1358655			chr1	1894357	1894712			chr1	2001829	2002086			chr1	976129	976624			chr1	1122996	1123184			ABCG2	1	1	1	1	1	1
chr1	1230708	1232666			chr1	2003770	2004052			chr1	1360648	1360892			chr1	1896219	1896418			chr1	2061459	2061582			chr1	983927	984176			chr1	1125325	1125692			ABHD11	1	1	1	1	1	1
chr1	1250634	1251412			chr1	2097987	2098272			chr1	1375136	1375586			chr1	1906841	1907087			chr1	2105006	2105427			chr1	999020	999667			chr1	1130577	1130770			ABHD11-AS1	1	1	1	1	1	1
chr1	1272739	1274224			chr1	2104940	2105456			chr1	1399196	1399550			chr1	1988527	1988801			chr1	2135409	2135770			chr1	999928	1000512			chr1	1130949	1131073			ABHD12	1	1	1	1	1	1
chr1	1303261	1310603			chr1	2135417	2135711			chr1	1407211	1407445			chr1	1998286	1998520			chr1	2322273	2322487			chr1	1000704	1001019			chr1	1132571	1132903			ABHD17A	1	1	1	1	1	1
chr1	1317689	1318618			chr1	2290077	2290316			chr1	1422757	1423066			chr1	2001890	2002141			chr1	2330891	2331093			chr1	1003529	1003692			chr1	1157995	1158226			ABHD6	1	1	1	1	1	1
chr1	1323018	1325462			chr1	2344135	2344378			chr1	1431928	1432116			chr1	2090021	2090281			chr1	2372835	2373019			chr1	1013292	1013637			chr1	1231883	1232094			ABHD8	1	1	1	1	1	1
chr1	1344382	1349944			chr1	2372858	2373039			chr1	1433160	1433487			chr1	2104950	2105460			chr1	2494369	2494527			chr1	1019336	1019771			chr1	1273738	1273960			ABI1	1	1	1	1	1	1
chr1	1351433	1353901			chr1	2526172	2526369			chr1	1471495	1471813			chr1	2135412	2135784			chr1	3543419	3543641			chr1	1021535	1021774			chr1	1349304	1349489			ABL1	1	1	1	1	1	1
chr1	1356786	1362570			chr1	2534937	2535182			chr1	1511886	1512224			chr1	2166247	2166547			chr1	3548242	3548536			chr1	1024686	1024962			chr1	1351667	1351917			ABLIM1	1	1	1	1	1	1
chr1	1372293	1376586			chr1	2545043	2545244			chr1	1574544	1575075			chr1	2258798	2259080			chr1	3613499	3613684			chr1	1040706	1040922			chr1	1358547	1358967			ABLIM3	1	1	1	1	1	1
chr1	1397960	1401253			chr1	3471593	3471808			chr1	1576011	1576829			chr1	2276177	2276499			chr1	3869820	3870137			chr1	1056921	1057226			chr1	1359750	1359923			ABR	1	1	1	1	1	1
chr1	1402290	1402655			chr1	3476308	3476552			chr1	1615286	1615458			chr1	2284319	2284591			chr1	3896467	3896675			chr1	1059503	1059923			chr1	1360617	1360831			ABTB2	1	1	1	1	1	1
chr1	1406456	1409397			chr1	3543391	3543787			chr1	1658902	1659233			chr1	2290110	2290331			chr1	4675579	4675729			chr1	1067386	1067643			chr1	1375183	1375609			ACAA1	1	1	1	1	1	1
chr1	1415251	1415969			chr1	3548233	3548455			chr1	1686190	1686507			chr1	2330882	2331116			chr1	5717828	5718066			chr1	1067940	1068065			chr1	1399392	1399713			ACACA	1	1	1	1	1	1
chr1	1417131	1426063			chr1	3613382	3613695			chr1	1724255	1724590			chr1	3542034	3542312			chr1	5959839	5959973			chr1	1073739	1074386			chr1	1422699	1423047			ACADVL	1	1	1	1	1	1
chr1	1427659	1438743			chr1	3640371	3640637			chr1	1741073	1741208			chr1	3543463	3543804			chr1	6009856	6009983			chr1	1079435	1079752			chr1	1429762	1429898			ACAP2	1	1	1	1	1	1
chr1	1469637	1474585			chr1	3869901	3870177			chr1	1758852	1759170			chr1	3548239	3548529			chr1	6205957	6206164			chr1	1104246	1104481			chr1	1430551	1430783			ACBD3-AS1	1	1	1	1	1	1
chr1	1510479	1513187			chr1	3871491	3871706			chr1	1763078	1763295			chr1	3553476	3553710			chr1	6220338	6220551			chr1	1115925	1116398			chr1	1431859	1432049			ACBD4	1	1	1	1	1	1
chr1	1572708	1575821			chr1	3872468	3872640			chr1	1839737	1839914			chr1	3613483	3613708			chr1	6353905	6354079			chr1	1118036	1118207			chr1	1433062	1433523			ACBD6	1	1	1	1	1	1
chr1	1613978	1616303			chr1	4675538	4675862			chr1	1883136	1883349			chr1	3640343	3640687			chr1	6372260	6372440			chr1	1122200	1122424			chr1	1471455	1471801			ACD	1	1	1	1	1	1
chr1	1658828	1660054			chr1	5959574	5960021			chr1	1919209	1919697			chr1	3703417	3703709			chr1	6406133	6406288			chr1	1122896	1123389			chr1	1511923	1512203			ACER2	1	1	1	1	1	1
chr1	1685973	1686930			chr1	5961849	5962116			chr1	1986592	1986781			chr1	3717398	3717593			chr1	6410628	6410807			chr1	1124766	1125018			chr1	1574815	1574989			ACER3	1	1	1	1	1	1
chr1	1687970	1689451			chr1	6074574	6074765			chr1	2001881	2002324			chr1	3739775	3740227			chr1	6513476	6513619			chr1	1125126	1125812			chr1	1615313	1615492			ACIN1	1	1	1	1	1	1
chr1	1692385	1693975			chr1	6219668	6219895			chr1	2097997	2098190			chr1	3750773	3751020			chr1	6604309	6604458			chr1	1126182	1126397			chr1	1658905	1659135			ACKR2	1	1	1	1	1	1
chr1	1724126	1726202			chr1	6220281	6220617			chr1	2104949	2105442			chr1	3820000	3820201			chr1	6623361	6623679			chr1	1128868	1129127			chr1	1686333	1686469			ACLY	1	1	1	1	1	1
chr1	1740988	1741345			chr1	6233368	6233589			chr1	2131620	2131836			chr1	3869228	3869484			chr1	6649299	6649440			chr1	1130531	1131146			chr1	1693090	1693244			ACOT11	1	1	1	1	1	1
chr1	1746018	1746335			chr1	6358018	6358326			chr1	2135385	2135755			chr1	3869786	3870188			chr1	6724609	6724887			chr1	1132467	1132872			chr1	1758810	1759181			ACOT2	1	1	1	1	1	1
chr1	1757750	1759943			chr1	6371508	6371808			chr1	2316544	2316878			chr1	3872367	3872665			chr1	6776835	6776960			chr1	1137662	1138176			chr1	1763081	1763298			ACOT6	1	1	1	1	1	1
chr1	1762593	1765250			chr1	6412974	6413186			chr1	2372835	2373011			chr1	4649668	4649912			chr1	7839632	7839901			chr1	1138622	1138826			chr1	1859382	1859587			ACOT7	1	1	1	1	1	1
chr1	1775584	1779592			chr1	6416426	6416637			chr1	2412485	2412672			chr1	4675483	4675883			chr1	7988686	7989259			chr1	1148458	1148758			chr1	1876654	1876773			ACOX1	1	1	1	1	1	1
chr1	1781777	1783659			chr1	6578355	6578589			chr1	2526096	2526377			chr1	4710930	4711286			chr1	7990684	7990822			chr1	1157901	1158310			chr1	1907131	1907660			ACOXL	1	1	1	1	1	1
chr1	1837047	1840856			chr1	6602795	6603158			chr1	3471463	3471796			chr1	4806065	4806289			chr1	7991775	7992268			chr1	1160012	1160229			chr1	1986566	1986859			ACSF2	1	1	1	1	1	1
chr1	1855950	1857200			chr1	6724510	6725096			chr1	3548222	3548522			chr1	5346421	5346748			chr1	8005287	8005491			chr1	1199421	1199765			chr1	2001873	2002133			ACSL1	1	1	1	1	1	1
chr1	1858496	1862377			chr1	6770785	6771051			chr1	3640541	3640687			chr1	5365345	5365741			chr1	8015100	8015228			chr1	1207038	1207273			chr1	2089974	2090262			ACSL3	1	1	1	1	1	1
chr1	1882545	1885549			chr1	6784420	6784739			chr1	3649967	3650155			chr1	5665547	5665814			chr1	8017667	8017861			chr1	1210063	1210643			chr1	2097963	2098199			ACSL5	1	1	1	1	1	1
chr1	1894124	1895126			chr1	7401833	7402264			chr1	3668695	3668887			chr1	5717796	5718059			chr1	8070408	8070621			chr1	1231813	1232704			chr1	2104970	2105532			ACSS1	1	1	1	1	1	1
chr1	1906522	1909956			chr1	7549401	7549563			chr1	3796459	3796682			chr1	5950997	5951293			chr1	8078529	8078716			chr1	1238980	1239215			chr1	2135348	2135813			ACSS2	1	1	1	1	1	1
chr1	1918649	1919969			chr1	7839628	7839896			chr1	3796858	3797167			chr1	5959495	5960071			chr1	8117965	8118184			chr1	1239611	1239795			chr1	2166380	2166584			ACTBL2	1	1	1	1	1	1
chr1	1986355	1987237			chr1	7961464	7961665			chr1	3869990	3870168			chr1	5961770	5962115			chr1	8118248	8118426			chr1	1271138	1271406			chr1	2195272	2195409			ACTC1	1	1	1	1	1	1
chr1	1996159	1996502			chr1	7988625	7989208			chr1	3871980	3872134			chr1	6009794	6010029			chr1	8120585	8121158			chr1	1274061	1274290			chr1	2212604	2212922			ACTN1	1	1	1	1	1	1
chr1	2001586	2001928			chr1	7991698	7992176			chr1	3900179	3900316			chr1	6220368	6220586			chr1	8123650	8123785			chr1	1290217	1290384			chr1	2258869	2259003			ACTN4	1	1	1	1	1	1
chr1	2003457	2004236			chr1	8004776	8005194			chr1	5717823	5718024			chr1	6256725	6256948			chr1	8155689	8155841			chr1	1291307	1291565			chr1	2276281	2276458			ACTR1B	1	1	1	1	1	1
chr1	2047133	2047659			chr1	8016345	8016554			chr1	5959441	5960005			chr1	6309852	6310106			chr1	8182532	8182693			chr1	1291968	1292130			chr1	2284370	2284518			ADAM10	1	1	1	1	1	1
chr1	2049207	2052815			chr1	8017739	8017917			chr1	6059010	6059304			chr1	6358089	6358293			chr1	8201374	8201562			chr1	1293736	1293893			chr1	2290142	2290318			ADAM17	1	1	1	1	1	1
chr1	2087778	2090523			chr1	8078294	8078469			chr1	6065195	6065326			chr1	6359687	6360104			chr1	8207312	8207454			chr1	1299175	1299366			chr1	2316452	2316775			ADAM22	1	1	1	1	1	1
chr1	2097413	2098497			chr1	8107957	8108176			chr1	6074343	6074541			chr1	6371593	6371915			chr1	8211059	8211264			chr1	1300517	1300767			chr1	2322308	2322473			ADAM32	1	1	1	1	1	1
chr1	2104008	2108085			chr1	8109967	8110182			chr1	6199441	6199828			chr1	6372206	6372517			chr1	8212011	8212233			chr1	1302945	1303245			chr1	2344148	2344369			ADAM8	1	1	1	1	1	1
chr1	2130914	2137342			chr1	8117919	8118418			chr1	6205950	6206094			chr1	6385775	6386098			chr1	8239105	8239306			chr1	1303982	1304504			chr1	2412496	2412692			ADAM9	1	1	1	1	1	1
chr1	2165550	2166899			chr1	8120579	8121079			chr1	6218889	6219115			chr1	6387338	6387528			chr1	8367618	8367810			chr1	1304741	1305152			chr1	2529339	2529551			ADAMTS18	1	1	1	1	1	1
chr1	2189072	2195344			chr1	8182478	8182765			chr1	6358095	6358295			chr1	6410326	6410807			chr1	8464535	8464729			chr1	1307389	1308255			chr1	2533455	2533591			ADAMTS3	1	1	1	1	1	1
chr1	2199207	2199762			chr1	8197733	8198060			chr1	6371608	6371816			chr1	6412793	6413208			chr1	8520575	8520715			chr1	1309246	1309416			chr1	2535037	2535166			ADAMTS6	1	1	1	1	1	1
chr1	2212207	2213233			chr1	8211906	8212195			chr1	6372293	6372507			chr1	6414413	6414701			chr1	8575093	8575225			chr1	1330788	1331154			chr1	2545058	2545300			ADAMTS9	1	1	1	1	1	1
chr1	2226719	2231867			chr1	8239003	8239250			chr1	6385774	6386147			chr1	6431117	6431369			chr1	8626495	8626747			chr1	1344735	1344904			chr1	3454174	3454350			ADAMTSL4	1	1	1	1	1	1
chr1	2314399	2316681			chr1	8626512	8626747			chr1	6387171	6387307			chr1	6517640	6517854			chr1	8670644	8670840			chr1	1347896	1348203			chr1	3460738	3460892			ADAP1	1	1	1	1	1	1
chr1	2343370	2344410			chr1	8670562	8670871			chr1	6471521	6471676			chr1	6523721	6523911			chr1	8707028	8707165			chr1	1349210	1349734			chr1	3471442	3471818			ADAT2	1	1	1	1	1	1
chr1	2390906	2393668			chr1	8873630	8873941			chr1	6490433	6490754			chr1	6567487	6567700			chr1	8789596	8789869			chr1	1351476	1352213			chr1	3538766	3538948			ADAT3	1	1	1	1	1	1
chr1	2411775	2414435			chr1	8877925	8878234			chr1	6520094	6520274			chr1	6576701	6576980			chr1	8829356	8829494			chr1	1356963	1357293			chr1	3542086	3542267			ADCY10	1	1	1	1	1	1
chr1	2525701	2526610			chr1	8896894	8897080			chr1	6554454	6554666			chr1	6578344	6578593			chr1	8903996	8904209			chr1	1358394	1359147			chr1	3543363	3543843			ADCY9	1	1	1	1	1	1
chr1	2545030	2547350			chr1	8903991	8904280			chr1	6559337	6559486			chr1	6581992	6582182			chr1	9444019	9444265			chr1	1359450	1360417			chr1	3548254	3548517			ADGB	1	1	1	1	1	1
chr1	2586210	2586649			chr1	9080734	9080893			chr1	6579853	6580049			chr1	6604367	6604549			chr1	9449204	9449368			chr1	1360537	1360919			chr1	3553493	3553722			ADGRA3	1	1	1	1	1	1
chr1	3454065	3455213			chr1	9084554	9084742			chr1	6581950	6582086			chr1	6623281	6623759			chr1	9450407	9450578			chr1	1361724	1361963			chr1	3613516	3613655			ADGRF3	1	1	1	1	1	1
chr1	3541849	3544048			chr1	9145395	9145556			chr1	6584237	6584450			chr1	6706837	6707124			chr1	9788991	9789271			chr1	1362026	1362249			chr1	3640330	3640701			ADGRF5	1	1	1	1	1	1
chr1	3547166	3548257			chr1	9300176	9300472			chr1	6602968	6603191			chr1	6719923	6720208			chr1	10024586	10024847			chr1	1364390	1364551			chr1	3668929	3669098			ADGRG1	1	1	1	1	1	1
chr1	3649533	3649979			chr1	9388915	9389125			chr1	6613464	6613698			chr1	6770405	6771104			chr1	10055780	10055998			chr1	1368894	1369232			chr1	3681124	3681259			ADGRG3	1	1	1	1	1	1
chr1	3680972	3681538			chr1	9390080	9390236			chr1	6623367	6623691			chr1	6776768	6776988			chr1	10059107	10059304			chr1	1375041	1375607			chr1	3708949	3709227			ADGRG6	1	1	1	1	1	1
chr1	3747007	3747281			chr1	9443951	9444255			chr1	6701723	6702030			chr1	6843214	6843440			chr1	10083164	10083368			chr1	1378683	1378858			chr1	3796480	3796670			ADGRL2	1	1	1	1	1	1
chr1	3772171	3775844			chr1	9719178	9719402			chr1	6706951	6707207			chr1	7401962	7402295			chr1	10084979	10085504			chr1	1387639	1387831			chr1	3869814	3870222			ADGRL3	1	1	1	1	1	1
chr1	3794254	3796943			chr1	9789069	9789321			chr1	6724579	6724802			chr1	7539746	7539976			chr1	10146500	10146631			chr1	1399205	1399585			chr1	3872415	3872638			ADH5	1	1	1	1	1	1
chr1	3856656	3858001			chr1	9958842	9959146			chr1	6757877	6758033			chr1	7782043	7782459			chr1	10386851	10387086			chr1	1402053	1402255			chr1	4675518	4675888			ADHFE1	1	1	1	1	1	1
chr1	3868933	3873004			chr1	9993772	9994010			chr1	7402012	7402202			chr1	7839468	7839956			chr1	10796624	10796813			chr1	1407215	1407535			chr1	4710967	4711240			ADIPOR1	1	1	1	1	1	1
chr1	3896127	3897131			chr1	10024629	10024870			chr1	7539809	7539945			chr1	7872682	7872975			chr1	10868711	10868833			chr1	1415808	1416063			chr1	5365559	5365734			ADK	1	1	1	1	1	1
chr1	3899433	3901696			chr1	10310532	10310709			chr1	7773941	7774142			chr1	7889292	7889529			chr1	11055322	11055563			chr1	1417989	1418429			chr1	5717830	5718086			ADORA2A-AS1	1	1	1	1	1	1
chr1	4675187	4676782			chr1	10420594	10420817			chr1	7782103	7782344			chr1	7911952	7912161			chr1	11676429	11676586			chr1	1421259	1421521			chr1	5959532	5960000			ADPRS	1	1	1	1	1	1
chr1	5992056	5992416			chr1	10427238	10427460			chr1	7810466	7810658			chr1	7913091	7913375			chr1	11787583	11787739			chr1	1421905	1422086			chr1	6059114	6059322			AEBP2	1	1	1	1	1	1
chr1	6058456	6059782			chr1	11805494	11806023			chr1	7839569	7839879			chr1	7934807	7935031			chr1	11858901	11859169			chr1	1422729	1422990			chr1	6199617	6199736			AFAP1	1	1	1	1	1	1
chr1	6073067	6075297			chr1	11821586	11821835			chr1	7949022	7949425			chr1	7988610	7989353			chr1	11859586	11859917			chr1	1430426	1430937			chr1	6205299	6205436			AFAP1-AS1	1	1	1	1	1	1
chr1	6197625	6200349			chr1	11858931	11859175			chr1	7961506	7961672			chr1	7990045	7990894			chr1	11908147	11908309			chr1	1431796	1432180			chr1	6205872	6206151			AFAP1L1	1	1	1	1	1	1
chr1	6204325	6209257			chr1	11859690	11859976			chr1	7988622	7989174			chr1	7991698	7992378			chr1	11970406	11970707			chr1	1433063	1433578			chr1	6220324	6220625			AFAP1L2	1	1	1	1	1	1
chr1	6218728	6223842			chr1	11926349	11926569			chr1	7990662	7990843			chr1	8004556	8005533			chr1	11979895	11980079			chr1	1435221	1435810			chr1	6245173	6245321			AFDN	1	1	1	1	1	1
chr1	6233657	6237402			chr1	11955298	11955534			chr1	7991723	7992159			chr1	8015039	8015319			chr1	12002305	12002638			chr1	1436402	1436696			chr1	6256794	6257024			AFF1	1	1	1	1	1	1
chr1	6260178	6261049			chr1	11970369	11970650			chr1	8004684	8005569			chr1	8016246	8016598			chr1	12022833	12022993			chr1	1437903	1438468			chr1	6259910	6260264			AFF1-AS1	1	1	1	1	1	1
chr1	6357534	6360718			chr1	11979820	11980122			chr1	8017688	8017878			chr1	8017521	8017926			chr1	12075826	12076037			chr1	1461773	1461933			chr1	6260742	6261005			AFF3	1	1	1	1	1	1
chr1	6385396	6387192			chr1	12002289	12002652			chr1	8026351	8026568			chr1	8020043	8020288			chr1	12144238	12144504			chr1	1469708	1469913			chr1	6353883	6354067			AFF4	1	1	1	1	1	1
chr1	6392800	6394544			chr1	12015089	12015252			chr1	8040699	8040836			chr1	8055096	8055254			chr1	12159941	12160088			chr1	1471461	1471846			chr1	6358111	6358285			AFG1L	1	1	1	1	1	1
chr1	6406384	6407291			chr1	12132248	12132406			chr1	8070378	8070605			chr1	8058528	8058784			chr1	12485637	12485809			chr1	1511705	1512223			chr1	6359793	6359923			AGAP1	1	1	1	1	1	1
chr1	6409545	6411486			chr1	12143666	12143922			chr1	8078137	8078718			chr1	8070019	8070196			chr1	12486548	12486735			chr1	1550912	1551234			chr1	6372303	6372475			AGAP1-IT1	1	1	1	1	1	1
chr1	6412785	6420159			chr1	12144250	12144459			chr1	8106938	8107127			chr1	8070378	8070709			chr1	12540071	12540267			chr1	1552044	1552258			chr1	6385759	6386068			AGAP3	1	1	1	1	1	1
chr1	6438534	6439782			chr1	12159883	12160140			chr1	8107872	8108226			chr1	8077663	8078714			chr1	12550007	12550150			chr1	1580894	1581055			chr1	6412910	6413232			AGBL1	1	1	1	1	1	1
chr1	6471185	6472021			chr1	12161865	12162156			chr1	8110005	8110139			chr1	8090588	8090763			chr1	12618995	12619194			chr1	1582925	1583121			chr1	6414455	6414814			AGBL5	1	1	1	1	1	1
chr1	6513137	6513823			chr1	12218441	12218762			chr1	8116995	8117227			chr1	8096209	8096574			chr1	12711529	12711896			chr1	1614201	1614509			chr1	6490551	6490707			AGBL5-AS1	1	1	1	1	1	1
chr1	6517510	6517650			chr1	12549788	12550255			chr1	8117990	8118131			chr1	8107928	8108377			chr1	12713731	12713865			chr1	1615361	1615984			chr1	6513493	6513660			AGFG1	1	1	1	1	1	1
chr1	6553174	6554498			chr1	12604371	12604698			chr1	8120604	8121194			chr1	8109907	8110394			chr1	13759260	13759427			chr1	1616291	1616583			chr1	6554492	6554644			AGO3	1	1	1	1	1	1
chr1	6599704	6605606			chr1	12619096	12619321			chr1	8123633	8123860			chr1	8116736	8117173			chr1	14926328	14926446			chr1	1632134	1632367			chr1	6576767	6576941			AGPAT3	1	1	1	1	1	1
chr1	6612406	6617433			chr1	13759146	13759399			chr1	8141570	8141786			chr1	8117877	8118411			chr1	15139787	15140117			chr1	1680664	1680845			chr1	6578444	6578564			AGRN	1	1	1	1	1	1
chr1	6619082	6626361			chr1	13798908	13799118			chr1	8169883	8170034			chr1	8120529	8121446			chr1	15214515	15214800			chr1	1686325	1686563			chr1	6602959	6603292			AGTPBP1	1	1	1	1	1	1
chr1	6648069	6651055			chr1	14894825	14895074			chr1	8174881	8175012			chr1	8123540	8123957			chr1	15222353	15222526			chr1	1692360	1693304			chr1	6604352	6604496			AHCY	1	1	1	1	1	1
chr1	6700895	6702180			chr1	14929526	14929767			chr1	8182808	8183023			chr1	8127360	8127715			chr1	15243788	15243927			chr1	1758712	1759343			chr1	6613452	6613613			AHCYL2	1	1	1	1	1	1
chr1	6724294	6725222			chr1	14996134	14996398			chr1	8184428	8184585			chr1	8136853	8137076			chr1	15335192	15335335			chr1	1762956	1763329			chr1	6623360	6623647			AHDC1	1	1	1	1	1	1
chr1	6770462	6771408			chr1	15139677	15140139			chr1	8197723	8198065			chr1	8154870	8155063			chr1	15350276	15350440			chr1	1763723	1764121			chr1	6648688	6648867			AHNAK	1	1	1	1	1	1
chr1	6784005	6786191			chr1	15357002	15357236			chr1	8203108	8203292			chr1	8172052	8172310			chr1	15357023	15357214			chr1	1764292	1764470			chr1	6649265	6649589			AIF1L	1	1	1	1	1	1
chr1	7770955	7773177			chr1	15617219	15617538			chr1	8212009	8212299			chr1	8182149	8182753			chr1	15403938	15404248			chr1	1778156	1778458			chr1	6701731	6701972			AIG1	1	1	1	1	1	1
chr1	7781570	7784480			chr1	15678735	15678931			chr1	8218803	8218949			chr1	8182816	8183055			chr1	15678710	15678866			chr1	1778845	1779163			chr1	6724695	6724874			AK4	1	1	1	1	1	1
chr1	7912692	7913515			chr1	15680318	15680571			chr1	8238313	8238514			chr1	8197707	8198134			chr1	15681162	15681382			chr1	1839413	1839575			chr1	6785397	6785520			AK5	1	1	1	1	1	1
chr1	7960883	7963116			chr1	15681863	15682037			chr1	8239108	8239322			chr1	8200410	8200658			chr1	15681796	15681965			chr1	1859275	1859696			chr1	7402009	7402243			AK7	1	1	1	1	1	1
chr1	7980432	7983402			chr1	15734843	15735307			chr1	8259145	8259294			chr1	8202151	8202465			chr1	15682485	15682609			chr1	1876590	1876956			chr1	7782293	7782491			AKAP10	1	1	1	1	1	1
chr1	7986685	7993664			chr1	15788111	15788400			chr1	8259777	8260053			chr1	8204430	8204831			chr1	15722899	15723094			chr1	1890312	1890612			chr1	7783958	7784222			AKAP11	1	1	1	1	1	1
chr1	8002519	8011313			chr1	15788661	15788858			chr1	8520562	8520731			chr1	8204915	8205157			chr1	15725616	15725846			chr1	1890818	1891349			chr1	7839646	7839881			AKAP12	1	1	1	1	1	1
chr1	8013340	8027133			chr1	15795162	15795401			chr1	8568968	8569112			chr1	8211000	8211609			chr1	15735015	15735245			chr1	1894287	1894690			chr1	7961449	7961667			AKAP13	1	1	1	1	1	1
chr1	8067299	8072460			chr1	15799030	15799338			chr1	8575084	8575222			chr1	8212000	8212288			chr1	15788125	15788366			chr1	1906785	1907818			chr1	7988660	7989324			AKIRIN1	1	1	1	1	1	1
chr1	8073785	8079640			chr1	15799973	15800635			chr1	8626483	8626706			chr1	8213181	8213458			chr1	15799106	15799303			chr1	1919043	1919789			chr1	7990264	7990880			AKNA	1	1	1	1	1	1
chr1	8088378	8089929			chr1	15997958	15998157			chr1	8670661	8670813			chr1	8224870	8225192			chr1	15800065	15800654			chr1	1943241	1943429			chr1	7991725	7992315			AKNAD1	1	1	1	1	1	1
chr1	8104947	8105249			chr1	16038602	16038832			chr1	8826160	8826323			chr1	8229659	8229862			chr1	15809074	15809295			chr1	1971560	1971801			chr1	8004667	8005066			AKR1B1	1	1	1	1	1	1
chr1	8106626	8111344			chr1	16093607	16093862			chr1	8848990	8849167			chr1	8238145	8238612			chr1	15829777	15829920			chr1	1986472	1986954			chr1	8005267	8005476			AKR1B10	1	1	1	1	1	1
chr1	8115461	8124390			chr1	16101683	16101915			chr1	8858120	8858295			chr1	8238990	8239303			chr1	15834804	15835086			chr1	1988486	1988780			chr1	8016352	8016533			AKR7A2P1	1	1	1	1	1	1
chr1	8126805	8128921			chr1	16143832	16144121			chr1	8873593	8873891			chr1	8249931	8250313			chr1	15997947	15998189			chr1	2001810	2002149			chr1	8017690	8017878			AKT3	1	1	1	1	1	1
chr1	8136680	8138636			chr1	16145060	16145437			chr1	8877896	8878117			chr1	8367562	8368095			chr1	16038655	16038797			chr1	2003517	2004137			chr1	8026314	8026490			AKTIP	1	1	1	1	1	1
chr1	8154550	8156297			chr1	16145538	16145865			chr1	8878668	8878869			chr1	8384488	8384699			chr1	16093621	16093824			chr1	2044714	2045113			chr1	8070400	8070683			ALAD	1	1	1	1	1	1
chr1	8181682	8183004			chr1	16162452	16162648			chr1	8879962	8880610			chr1	8392437	8392874			chr1	16101703	16101959			chr1	2047258	2047569			chr1	8077370	8077497			ALAS1	1	1	1	1	1	1
chr1	8196863	8208931			chr1	16173240	16173493			chr1	8904043	8904196			chr1	8396962	8397132			chr1	16143902	16144106			chr1	2061815	2062073			chr1	8108012	8108184			ALDH4A1	1	1	1	1	1	1
chr1	8209938	8213802			chr1	16173589	16173920			chr1	9036969	9037129			chr1	8449373	8449703			chr1	16145147	16145434			chr1	2088504	2088797			chr1	8109941	8110258			ALDH9A1	1	1	1	1	1	1
chr1	8215850	8217632			chr1	16181913	16182329			chr1	9079197	9079350			chr1	8464447	8464735			chr1	16145688	16145851			chr1	2089939	2090368			chr1	8117926	8118155			ALG11	1	1	1	1	1	1
chr1	8223665	8225383			chr1	16189082	16189281			chr1	9080718	9080854			chr1	8466210	8466423			chr1	16146355	16146568			chr1	2101531	2101758			chr1	8120572	8121287			ALG14	1	1	1	1	1	1
chr1	8237286	8241680			chr1	16352566	16352783			chr1	9110809	9111057			chr1	8515827	8516026			chr1	16146989	16147137			chr1	2103563	2103744			chr1	8123627	8123857			ALKBH3-AS1	1	1	1	1	1	1
chr1	8257704	8259408			chr1	16620989	16621308			chr1	9127575	9127923			chr1	8520486	8520808			chr1	16160741	16160923			chr1	2104967	2105566			chr1	8127406	8127628			ALOX5AP	1	1	1	1	1	1
chr1	8396281	8397923			chr1	16948440	16948692			chr1	9128910	9129093			chr1	8533724	8533978			chr1	16173616	16173865			chr1	2131087	2131321			chr1	8154786	8154948			ALPK3	1	1	1	1	1	1
chr1	8422080	8425236			chr1	16952455	16952673			chr1	9130219	9130480			chr1	8567148	8567467			chr1	16184124	16184293			chr1	2131491	2131775			chr1	8182523	8182658			ALPL	1	1	1	1	1	1
chr1	8449031	8450144			chr1	16952818	16953135			chr1	9234502	9234639			chr1	8571555	8571863			chr1	16352560	16352716			chr1	2133185	2133455			chr1	8197724	8198123			ALX3	1	1	1	1	1	1
chr1	8456075	8457974			chr1	17128424	17128749			chr1	9267197	9267328			chr1	8575098	8575241			chr1	16621073	16621255			chr1	2133518	2133822			chr1	8200413	8200632			ALYREF	1	1	1	1	1	1
chr1	8463250	8464868			chr1	17163085	17163318			chr1	9275649	9275834			chr1	8606778	8606997			chr1	16905069	16905232			chr1	2135028	2135813			chr1	8202184	8202360			AMD1	1	1	1	1	1	1
chr1	8489226	8490819			chr1	17208164	17208384			chr1	9279480	9279637			chr1	8607931	8608187			chr1	16952525	16952675			chr1	2135981	2136292			chr1	8204467	8204762			AMDHD2	1	1	1	1	1	1
chr1	8519967	8521740			chr1	17292417	17292626			chr1	9280483	9280623			chr1	8626431	8626812			chr1	17016006	17016302			chr1	2136824	2137193			chr1	8211071	8211494			AMHR2	1	1	1	1	1	1
chr1	8524973	8526466			chr1	17475750	17476066			chr1	9300164	9300484			chr1	8630772	8630969			chr1	17064152	17064303			chr1	2166286	2166705			chr1	8212042	8212243			AMN1	1	1	1	1	1	1
chr1	8574918	8576191			chr1	17494124	17494459			chr1	9340339	9340548			chr1	8635843	8636123			chr1	17128512	17128768			chr1	2179595	2179871			chr1	8229709	8229836			AMOT	1	1	1	1	1	1
chr1	8670318	8671693			chr1	17498129	17498328			chr1	9386260	9386453			chr1	8670282	8670916			chr1	17137520	17137754			chr1	2189312	2189787			chr1	8238240	8238522			AMOTL2	1	1	1	1	1	1
chr1	8696990	8699888			chr1	17520121	17520408			chr1	9388921	9389132			chr1	8698089	8698310			chr1	17190045	17190200			chr1	2194926	2195519			chr1	8239111	8239292			AMT	1	1	1	1	1	1
chr1	8701238	8703668			chr1	17569698	17569959			chr1	9389983	9390270			chr1	8699098	8699301			chr1	17210315	17210433			chr1	2203653	2203838			chr1	8258942	8259061			AMZ1	1	1	1	1	1	1
chr1	8788511	8791421			chr1	18420225	18420400			chr1	9428892	9429090			chr1	8703269	8703640			chr1	17340448	17340688			chr1	2208390	2208575			chr1	8317984	8318175			ANAPC16	1	1	1	1	1	1
chr1	8815946	8818602			chr1	18422175	18422359			chr1	9443959	9444436			chr1	8706977	8707276			chr1	17412226	17412452			chr1	2226698	2227403			chr1	8348975	8349159			ANAPC4	1	1	1	1	1	1
chr1	8825943	8826475			chr1	18429826	18430033			chr1	9447363	9447511			chr1	8745790	8746313			chr1	17498184	17498393			chr1	2227524	2227952			chr1	8392599	8392813			ANAPC7	1	1	1	1	1	1
chr1	8871825	8880602			chr1	18893194	18893455			chr1	9447633	9447828			chr1	8748075	8748497			chr1	17582453	17582647			chr1	2232168	2232365			chr1	8464507	8464669			ANGPT2	1	1	1	1	1	1
chr1	8890436	8890576			chr1	18936439	18936812			chr1	9449093	9449337			chr1	8764014	8764224			chr1	17587742	17587886			chr1	2258778	2259083			chr1	8520544	8520689			ANK1	1	1	1	1	1	1
chr1	8896025	8900530			chr1	18938781	18939005			chr1	9450253	9450576			chr1	8789363	8789889			chr1	18892980	18893100			chr1	2271543	2271863			chr1	8575103	8575239			ANK2	1	1	1	1	1	1
chr1	8901728	8906194			chr1	18972034	18972301			chr1	9473145	9473306			chr1	8792549	8792726			chr1	18893209	18893405			chr1	2276212	2276494			chr1	8626522	8626697			ANK3	1	1	1	1	1	1
chr1	8911142	8912088			chr1	19009856	19010187			chr1	9476921	9477237			chr1	8829277	8829605			chr1	18936604	18936742			chr1	2278193	2278433			chr1	8670661	8670781			ANKFY1	1	1	1	1	1	1
chr1	9124212	9125032			chr1	19011138	19011307			chr1	9490871	9491299			chr1	8883671	8883922			chr1	18937073	18937217			chr1	2284227	2284662			chr1	8703350	8703538			ANKK1	1	1	1	1	1	1
chr1	9127892	9130015			chr1	19029391	19029698			chr1	9492266	9492456			chr1	8896828	8897095			chr1	18965869	18966130			chr1	2290052	2290407			chr1	8789590	8789879			ANKLE1	1	1	1	1	1	1
chr1	9180102	9183933			chr1	19151567	19151746			chr1	9513333	9513464			chr1	8897559	8897839			chr1	19009931	19010215			chr1	2300416	2300590			chr1	8829329	8829464			ANKMY2	1	1	1	1	1	1
chr1	9234366	9235423			chr1	19164614	19165012			chr1	9515641	9515820			chr1	8902492	8903034			chr1	19010650	19010785			chr1	2300872	2301142			chr1	8903992	8904210			ANKRD1	1	1	1	1	1	1
chr1	9292892	9293879			chr1	19191880	19192121			chr1	9539151	9539601			chr1	8903917	8904210			chr1	19052472	19052801			chr1	2301303	2301749			chr1	9079164	9079333			ANKRD11	1	1	1	1	1	1
chr1	9299412	9301219			chr1	19192961	19193123			chr1	9626966	9627225			chr1	8939542	8939763			chr1	19164622	19164917			chr1	2311553	2311813			chr1	9084566	9084746			ANKRD17	1	1	1	1	1	1
chr1	9388646	9389843			chr1	19210282	19210468			chr1	9659401	9659594			chr1	8989593	8990002			chr1	19191863	19192112			chr1	2312612	2312909			chr1	9110780	9111035			ANKRD2	1	1	1	1	1	1
chr1	9412538	9414105			chr1	19310214	19310409			chr1	9686002	9686152			chr1	9079051	9079442			chr1	19337362	19337541			chr1	2316070	2316267			chr1	9124619	9124763			ANKRD23	1	1	1	1	1	1
chr1	9428584	9429468			chr1	19313600	19313870			chr1	9699541	9699682			chr1	9084503	9084813			chr1	19446041	19446179			chr1	2316402	2316934			chr1	9234558	9234687			ANKRD31	1	1	1	1	1	1
chr1	9444441	9444744			chr1	19337341	19337697			chr1	9700539	9700781			chr1	9110794	9111137			chr1	19550524	19550706			chr1	2322259	2322571			chr1	9234785	9234949			ANKRD33B	1	1	1	1	1	1
chr1	9537745	9542356			chr1	19471996	19472510			chr1	9717715	9717869			chr1	9124583	9124787			chr1	19596472	19596597			chr1	2330842	2331141			chr1	9300201	9300472			ANKRD39	1	1	1	1	1	1
chr1	9564823	9566610			chr1	19863941	19864129			chr1	9719079	9719442			chr1	9127643	9127910			chr1	19863967	19864099			chr1	2343810	2344421			chr1	9413058	9413259			ANKRD40CL	1	1	1	1	1	1
chr1	9588873	9589820			chr1	19866855	19867100			chr1	9789045	9789242			chr1	9148750	9148991			chr1	19866931	19867071			chr1	2357909	2358084			chr1	9428874	9429225			ANKRD44	1	1	1	1	1	1
chr1	9623746	9624607			chr1	19903631	19903831			chr1	9859578	9859709			chr1	9239352	9239547			chr1	19927144	19927348			chr1	2372851	2373081			chr1	9444025	9444342			ANKRD55	1	1	1	1	1	1
chr1	9675395	9675570			chr1	19926686	19926983			chr1	9943244	9943520			chr1	9275844	9276086			chr1	19946632	19946803			chr1	2381118	2381528			chr1	9449243	9449505			ANKRD6	1	1	1	1	1	1
chr1	9687181	9690254			chr1	19946653	19946854			chr1	9950408	9950562			chr1	9285214	9285463			chr1	20232702	20232980			chr1	2381709	2382050			chr1	9450338	9450670			ANKRD65	1	1	1	1	1	1
chr1	9717538	9718041			chr1	20613625	20614163			chr1	10024636	10024831			chr1	9300225	9300472			chr1	20362341	20362512			chr1	2391506	2391977			chr1	9495382	9495505			ANKS1A	1	1	1	1	1	1
chr1	9788407	9789030			chr1	20699612	20699828			chr1	10025026	10025239			chr1	9374774	9375197			chr1	20632467	20632654			chr1	2393650	2393861			chr1	9627082	9627263			ANKS1B	1	1	1	1	1	1
chr1	9822541	9824547			chr1	20715047	20715231			chr1	10032573	10032809			chr1	9389987	9390268			chr1	20728503	20728788			chr1	2404591	2404862			chr1	9689552	9689681			ANKS6	1	1	1	1	1	1
chr1	9889845	9894124			chr1	20728447	20728705			chr1	10055777	10056138			chr1	9413099	9413325			chr1	20733151	20733341			chr1	2408510	2408808			chr1	9719112	9719399			ANLN	1	1	1	1	1	1
chr1	9909739	9911526			chr1	20733121	20733355			chr1	10083181	10083394			chr1	9415692	9415917			chr1	20883866	20884055			chr1	2411948	2412362			chr1	9789040	9789274			ANO1	1	1	1	1	1	1
chr1	9942625	9944395			chr1	20883777	20884027			chr1	10084998	10085493			chr1	9435217	9435435			chr1	21058216	21058396			chr1	2413326	2413732			chr1	9805298	9805419			ANO10	1	1	1	1	1	1
chr1	10032209	10035933			chr1	21058170	21058405			chr1	10122694	10122911			chr1	9443094	9443559			chr1	21064213	21064355			chr1	2414345	2414656			chr1	9943329	9943544			ANO2	1	1	1	1	1	1
chr1	10058356	10060078			chr1	21064131	21064403			chr1	10194572	10194829			chr1	9443922	9444455			chr1	21343421	21343605			chr1	2441708	2442019			chr1	10024638	10024835			ANO3	1	1	1	1	1	1
chr1	10082193	10085011			chr1	21091186	21091471			chr1	10263560	10263853			chr1	9449143	9449514			chr1	21511720	21511927			chr1	2494281	2494510			chr1	10025037	10025208			ANO6	1	1	1	1	1	1
chr1	10209787	10212294			chr1	21238470	21238825			chr1	10377498	10377687			chr1	9450252	9450617			chr1	21538281	21538505			chr1	2526156	2526363			chr1	10055820	10055960			ANO7	1	1	1	1	1	1
chr1	10377681	10379536			chr1	21252114	21252504			chr1	10386847	10387061			chr1	9513054	9513303			chr1	21629066	21629234			chr1	2528193	2528485			chr1	10083191	10083375			ANO9	1	1	1	1	1	1
chr1	10384522	10388812			chr1	21317418	21317613			chr1	10387874	10388201			chr1	9515628	9515937			chr1	21631160	21631298			chr1	2529158	2529711			chr1	10084991	10085501			ANOS1	1	1	1	1	1	1
chr1	10398333	10401675			chr1	21324466	21324872			chr1	10415501	10415728			chr1	9538920	9539316			chr1	21803800	21804057			chr1	2533427	2533663			chr1	10210333	10210509			ANXA1	1	1	1	1	1	1
chr1	10414222	10417855			chr1	21454117	21454289			chr1	10420586	10420772			chr1	9559771	9560010			chr1	21902599	21902801			chr1	2534884	2535231			chr1	10378623	10378780			ANXA11	1	1	1	1	1	1
chr1	10419416	10421440			chr1	21511710	21511930			chr1	10430335	10430586			chr1	9564939	9565161			chr1	21912405	21912530			chr1	2539434	2539623			chr1	10386788	10387244			ANXA2	1	1	1	1	1	1
chr1	10430106	10431196			chr1	21625911	21626104			chr1	10459170	10459403			chr1	9626058	9626315			chr1	21913381	21913549			chr1	2544346	2544861			chr1	10399336	10399456			ANXA3	1	1	1	1	1	1
chr1	10458974	10459857			chr1	21626800	21627408			chr1	10472444	10472667			chr1	9627059	9627283			chr1	21922731	21922913			chr1	2544945	2545327			chr1	10420482	10420818			ANXA4	1	1	1	1	1	1
chr1	10471112	10473044			chr1	21632248	21632568			chr1	10474794	10475031			chr1	9633747	9633961			chr1	21927966	21928093			chr1	2545992	2546230			chr1	10427277	10427396			ANXA7	1	1	1	1	1	1
chr1	10474278	10476682			chr1	21638731	21638899			chr1	10507571	10507728			chr1	9638119	9638351			chr1	21931225	21931496			chr1	2547036	2547451			chr1	10430296	10430495			AOPEP	1	1	1	1	1	1
chr1	10494892	10496762			chr1	21783611	21783845			chr1	10555694	10555835			chr1	9788943	9789377			chr1	22025933	22026175			chr1	2548102	2548254			chr1	10472481	10472663			AP1B1	1	1	1	1	1	1
chr1	10555880	10556954			chr1	21788112	21788345			chr1	10741766	10741967			chr1	9793212	9793452			chr1	22172458	22172620			chr1	2566233	2566471			chr1	10507767	10507942			AP1G1	1	1	1	1	1	1
chr1	10890656	10892312			chr1	21803756	21804067			chr1	10796607	10796813			chr1	9805185	9805573			chr1	22209219	22209415			chr1	2635334	2635635			chr1	10555614	10555929			AP1M2	1	1	1	1	1	1
chr1	10898264	10902701			chr1	21902534	21902769			chr1	10961012	10961268			chr1	9826990	9827203			chr1	22250859	22251105			chr1	2684071	2684260			chr1	10796546	10796815			AP1S3	1	1	1	1	1	1
chr1	10919754	10920588			chr1	21919588	21919782			chr1	11060233	11060406			chr1	9827815	9828085			chr1	22264911	22265122			chr1	3424757	3424983			chr1	10890826	10891026			AP2A1	1	1	1	1	1	1
chr1	11011917	11013473			chr1	21942987	21943283			chr1	11099749	11099924			chr1	9950421	9950625			chr1	22275295	22275489			chr1	3430541	3430758			chr1	10899881	10900141			AP2A2	1	1	1	1	1	1
chr1	11051994	11061500			chr1	22025781	22026156			chr1	11262696	11262913			chr1	9951878	9952043			chr1	22282637	22283005			chr1	3432474	3432735			chr1	10900764	10901040			AP2B1	1	1	1	1	1	1
chr1	11098786	11100457			chr1	22043239	22043411			chr1	11650563	11650721			chr1	9958601	9959153			chr1	22297125	22297337			chr1	3453260	3453470			chr1	11012361	11012692			AP2M1	1	1	1	1	1	1
chr1	11261115	11263550			chr1	22172312	22172663			chr1	11660833	11661173			chr1	9993150	9993355			chr1	22388761	22388933			chr1	3454209	3454540			chr1	11055358	11055497			AP2S1	1	1	1	1	1	1
chr1	11272716	11274512			chr1	22250764	22251188			chr1	11676440	11676664			chr1	9993695	9994000			chr1	22407217	22407465			chr1	3459403	3459588			chr1	11262713	11262895			AP3D1	1	1	1	1	1	1
chr1	11654544	11655184			chr1	22259599	22259864			chr1	11735683	11736029			chr1	10018645	10018835			chr1	22412591	22412843			chr1	3460034	3460300			chr1	11676417	11676631			AP3M2	1	1	1	1	1	1
chr1	11680707	11681564			chr1	22275332	22275592			chr1	11752795	11752955			chr1	10024363	10025235			chr1	22442590	22442773			chr1	3460658	3461154			chr1	11681098	11681250			APBB1IP	1	1	1	1	1	1
chr1	11736117	11737048			chr1	22288833	22289153			chr1	11790984	11791159			chr1	10027838	10028097			chr1	22447601	22447888			chr1	3461516	3461680			chr1	11740932	11741122			APBB2	1	1	1	1	1	1
chr1	11802483	11807739			chr1	22297028	22297260			chr1	11805819	11805987			chr1	10055747	10056004			chr1	22451847	22451978			chr1	3467136	3467429			chr1	11752691	11752913			APC	1	1	1	1	1	1
chr1	11820500	11822834			chr1	22380452	22380658			chr1	11806062	11806202			chr1	10058796	10059315			chr1	22629319	22629451			chr1	3471444	3472065			chr1	11805434	11805626			APOBR	1	1	1	1	1	1
chr1	11858710	11860340			chr1	22412655	22412869			chr1	11857562	11857781			chr1	10078563	10078813			chr1	22789503	22789724			chr1	3475997	3476554			chr1	11805790	11806240			APOD	1	1	1	1	1	1
chr1	11907287	11910149			chr1	22447577	22447872			chr1	11858822	11859124			chr1	10080012	10080211			chr1	22981873	22982047			chr1	3482381	3482576			chr1	11858900	11859142			APP	1	1	1	1	1	1
chr1	11926027	11926366			chr1	22708480	22708759			chr1	11859659	11859847			chr1	10083129	10083438			chr1	22983929	22984213			chr1	3483857	3484159			chr1	11859382	11859577			APPL2	1	1	1	1	1	1
chr1	11928071	11928342			chr1	22971546	22971819			chr1	11909687	11909903			chr1	10084880	10085631			chr1	22984849	22985065			chr1	3529222	3529484			chr1	11859639	11859887			ARAP2	1	1	1	1	1	1
chr1	11934351	11935341			chr1	22987527	22987767			chr1	11955296	11955576			chr1	10211941	10212181			chr1	22987538	22987716			chr1	3531371	3531684			chr1	11955296	11955609			ARF5	1	1	1	1	1	1
chr1	11978701	11982630			chr1	23110797	23111044			chr1	11970494	11970681			chr1	10310466	10310779			chr1	23007252	23007601			chr1	3538657	3539027			chr1	11970364	11970709			ARFGAP2	1	1	1	1	1	1
chr1	11984434	11984985			chr1	23188943	23189214			chr1	11980168	11980626			chr1	10378149	10378473			chr1	23100125	23100333			chr1	3541623	3542344			chr1	11979959	11980338			ARFGEF3	1	1	1	1	1	1
chr1	11998187	12003172			chr1	23196784	23197241			chr1	11998707	11998921			chr1	10378572	10378888			chr1	23189021	23189139			chr1	3542931	3543996			chr1	11998618	11998839			ARFIP1	1	1	1	1	1	1
chr1	12006957	12007696			chr1	23385443	23385706			chr1	12002326	12002643			chr1	10386800	10387094			chr1	23197000	23197244			chr1	3547473	3548780			chr1	12002371	12002630			ARHGAP10	1	1	1	1	1	1
chr1	12014160	12015520			chr1	23402973	23403249			chr1	12015088	12015228			chr1	10418836	10419030			chr1	23385407	23385684			chr1	3551748	3551951			chr1	12015089	12015220			ARHGAP12	1	1	1	1	1	1
chr1	12018595	12023989			chr1	23448926	23449097			chr1	12019162	12019385			chr1	10420476	10420864			chr1	23403053	23403190			chr1	3553406	3553785			chr1	12022829	12023017			ARHGAP17	1	1	1	1	1	1
chr1	12142008	12144747			chr1	23449344	23449683			chr1	12022804	12022951			chr1	10427127	10427480			chr1	23449363	23449682			chr1	3554380	3554573			chr1	12075824	12076015			ARHGAP18	1	1	1	1	1	1
chr1	12147048	12147860			chr1	23475813	23475984			chr1	12052122	12052464			chr1	10428037	10428236			chr1	23475818	23475998			chr1	3600529	3600705			chr1	12132157	12132382			ARHGAP21	1	1	1	1	1	1
chr1	12152914	12154958			chr1	23477380	23477714			chr1	12058184	12058354			chr1	10479434	10479633			chr1	23477425	23477578			chr1	3613516	3613664			chr1	12141618	12141817			ARHGAP22	1	1	1	1	1	1
chr1	12157851	12163317			chr1	23496575	23496773			chr1	12153531	12153702			chr1	10507467	10508073			chr1	23496609	23496751			chr1	3640275	3640783			chr1	12143666	12143879			ARHGAP23	1	1	1	1	1	1
chr1	12230085	12231247			chr1	23532827	23533149			chr1	12161886	12162124			chr1	10508734	10508968			chr1	23533847	23533973			chr1	3649991	3650280			chr1	12144265	12144559			ARHGAP24	1	1	1	1	1	1
chr1	12484585	12487294			chr1	23539778	23540281			chr1	12218605	12218793			chr1	10514549	10514917			chr1	23535771	23535939			chr1	3668633	3669192			chr1	12153520	12153767			ARHGAP26	1	1	1	1	1	1
chr1	12616161	12619637			chr1	23574463	23574727			chr1	12229860	12230139			chr1	10517292	10517540			chr1	23539979	23540273			chr1	3680800	3680951			chr1	12159925	12160094			ARHGAP26-AS1	1	1	1	1	1	1
chr1	12711190	12716921			chr1	23585617	23585932			chr1	12448805	12449042			chr1	10555552	10555975			chr1	23556063	23556200			chr1	3681114	3681350			chr1	12161880	12162116			ARHGAP27	1	1	1	1	1	1
chr1	13699973	13701052			chr1	23591640	23591884			chr1	12485638	12485802			chr1	10578131	10578413			chr1	23559553	23559686			chr1	3697017	3697366			chr1	12218590	12218792			ARHGAP30	1	1	1	1	1	1
chr1	13748645	13751709			chr1	23593609	23593906			chr1	12486446	12486744			chr1	10599150	10599376			chr1	23585622	23585894			chr1	3703426	3704010			chr1	12229900	12230145			ARHGAP31	1	1	1	1	1	1
chr1	13756287	13761198			chr1	23799477	23799739			chr1	12549928	12550157			chr1	10731149	10731506			chr1	23931002	23931126			chr1	3708932	3709269			chr1	12485553	12485855			ARHGAP32	1	1	1	1	1	1
chr1	13798273	13799631			chr1	24047234	24047440			chr1	12556673	12556838			chr1	10807445	10807676			chr1	24266302	24266910			chr1	3724785	3725003			chr1	12486552	12486724			ARHGAP35	1	1	1	1	1	1
chr1	13801636	13801995			chr1	24117800	24118055			chr1	12604519	12604650			chr1	10868635	10868854			chr1	24293694	24293860			chr1	3747367	3747697			chr1	12604494	12604658			ARHGAP39	1	1	1	1	1	1
chr1	14913578	14914082			chr1	24266302	24266979			chr1	12619132	12619313			chr1	10892216	10892485			chr1	24317154	24317293			chr1	3761297	3761621			chr1	12618343	12618526			ARHGAP40	1	1	1	1	1	1
chr1	14925984	14926818			chr1	24293577	24293947			chr1	12734670	12734909			chr1	10900840	10901022			chr1	24321772	24321945			chr1	3772304	3772544			chr1	12711531	12711813			ARHGAP42	1	1	1	1	1	1
chr1	14995696	14997778			chr1	24317134	24317382			chr1	13627243	13627415			chr1	11051620	11051863			chr1	24322322	24322508			chr1	3772981	3773462			chr1	13759259	13759400			ARHGAP45	1	1	1	1	1	1
chr1	15214394	15215217			chr1	24321686	24321967			chr1	13670848	13671013			chr1	11137673	11137906			chr1	24463938	24464189			chr1	3773934	3774282			chr1	14859713	14859841			ARHGAP8	1	1	1	1	1	1
chr1	15222271	15222791			chr1	24322200	24322531			chr1	13760437	13760608			chr1	11147525	11147940			chr1	24465965	24466107			chr1	3774680	3774869			chr1	14881059	14881279			ARHGDIB	1	1	1	1	1	1
chr1	15401058	15401226			chr1	24591851	24592117			chr1	13798910	13799142			chr1	11155607	11155896			chr1	24472653	24472818			chr1	3774965	3775597			chr1	14913754	14913953			ARHGEF10L	1	1	1	1	1	1
chr1	15403368	15405563			chr1	24600635	24600811			chr1	13801228	13801541			chr1	11262730	11262965			chr1	24591852	24592128			chr1	3777250	3777448			chr1	14926245	14926462			ARHGEF11	1	1	1	1	1	1
chr1	15409307	15412411			chr1	24605619	24606141			chr1	14479921	14480111			chr1	11315163	11315395			chr1	24600566	24600792			chr1	3857150	3857433			chr1	14996775	14997086			ARHGEF17	1	1	1	1	1	1
chr1	15523747	15528048			chr1	24683749	24683990			chr1	14881073	14881321			chr1	11485617	11485859			chr1	24605502	24606146			chr1	3869283	3869498			chr1	15133134	15133293			ARHGEF18	1	1	1	1	1	1
chr1	15561929	15563333			chr1	24692787	24692957			chr1	14919895	14920148			chr1	11560210	11560381			chr1	24702472	24702670			chr1	3869562	3870214			chr1	15139819	15140109			ARHGEF26	1	1	1	1	1	1
chr1	15616617	15619984			chr1	24707867	24708173			chr1	14926154	14926330			chr1	11615184	11615452			chr1	24713245	24713553			chr1	3870681	3871182			chr1	15243798	15243935			ARHGEF3	1	1	1	1	1	1
chr1	15678429	15685877			chr1	24713236	24713543			chr1	14928468	14928661			chr1	11660833	11661128			chr1	24718922	24719158			chr1	3871271	3871931			chr1	15335028	15335318			ARHGEF33	1	1	1	1	1	1
chr1	15722505	15726156			chr1	24718906	24719167			chr1	14929433	14929680			chr1	11678501	11678670			chr1	24725094	24725463			chr1	3872340	3872660			chr1	15350274	15350437			ARHGEF37	1	1	1	1	1	1
chr1	15734315	15735461			chr1	24743860	24744127			chr1	14944247	14944393			chr1	11740868	11741162			chr1	24735464	24735598			chr1	3896444	3896705			chr1	15356988	15357208			ARHGEF4	1	1	1	1	1	1
chr1	15758938	15760808			chr1	24745238	24745451			chr1	14946979	14947128			chr1	11849889	11850351			chr1	24742239	24742603			chr1	3900234	3900598			chr1	15403961	15404264			ARHGEF7	1	1	1	1	1	1
chr1	15799381	15800907			chr1	24817081	24817469			chr1	14996768	14997033			chr1	11858869	11859199			chr1	24743803	24744180			chr1	3911740	3911961			chr1	15405302	15405463			ARID1A	1	1	1	1	1	1
chr1	15831634	15836835			chr1	24824133	24824368			chr1	15008906	15009165			chr1	11859321	11859959			chr1	24817173	24817320			chr1	4108352	4108615			chr1	15409728	15409954			ARID1B	1	1	1	1	1	1
chr1	15846956	15850607			chr1	24878867	24879070			chr1	15139736	15140209			chr1	11860099	11860342			chr1	24878779	24879003			chr1	4637049	4637208			chr1	15416193	15416392			ARID3A	1	1	1	1	1	1
chr1	15878608	15880547			chr1	24918121	24918396			chr1	15173909	15174064			chr1	11876112	11876437			chr1	25250186	25250369			chr1	4649691	4649856			chr1	15524126	15524268			ARID3B	1	1	1	1	1	1
chr1	15885884	15886882			chr1	24951372	24951647			chr1	15335104	15335383			chr1	11876492	11876803			chr1	25568394	25568517			chr1	4675473	4675852			chr1	15562811	15562971			ARID5B	1	1	1	1	1	1
chr1	15975477	15976378			chr1	24955179	24955425			chr1	15356972	15357215			chr1	11895291	11895570			chr1	25588344	25588481			chr1	4681504	4681702			chr1	15617306	15617576			ARL10	1	1	1	1	1	1
chr1	16017327	16019376			chr1	24966779	24966978			chr1	15403940	15404215			chr1	11908121	11908701			chr1	25695141	25695283			chr1	4687314	4687585			chr1	15678673	15678870			ARL15	1	1	1	1	1	1
chr1	16139516	16142021			chr1	25063909	25064157			chr1	15416218	15416528			chr1	11909670	11909971			chr1	25708410	25708592			chr1	4710928	4711162			chr1	15681134	15681334			ARL6IP5	1	1	1	1	1	1
chr1	16143298	16157340			chr1	25182648	25182893			chr1	15526586	15527055			chr1	11912732	11912899			chr1	25878781	25878936			chr1	4762244	4762464			chr1	15681811	15682014			ARMC2	1	1	1	1	1	1
chr1	16162350	16163783			chr1	25526821	25527003			chr1	15562853	15563015			chr1	11955210	11955779			chr1	25892271	25892428			chr1	5484360	5484587			chr1	15722867	15723064			ARMC7	1	1	1	1	1	1
chr1	16167766	16167985			chr1	25538497	25538784			chr1	15617076	15617446			chr1	11970363	11970696			chr1	25892518	25892713			chr1	5484904	5485055			chr1	15725540	15725846			ARMC9	1	1	1	1	1	1
chr1	16171521	16176205			chr1	25549606	25549876			chr1	15678674	15678830			chr1	11977730	11977992			chr1	25992312	25992522			chr1	5493045	5493224			chr1	15734854	15735309			ARMH3	1	1	1	1	1	1
chr1	16178513	16179218			chr1	25568268	25568466			chr1	15681033	15681465			chr1	11979889	11980113			chr1	26050323	26050540			chr1	5493864	5494124			chr1	15788168	15788309			ARMT1	1	1	1	1	1	1
chr1	16180605	16185417			chr1	25787069	25787235			chr1	15681773	15682059			chr1	12002277	12002724			chr1	26080483	26080695			chr1	5665563	5665784			chr1	15798031	15798323			ARNTL	1	1	1	1	1	1
chr1	16188229	16189773			chr1	25832737	25832920			chr1	15701885	15702028			chr1	12014938	12015380			chr1	26097890	26098064			chr1	5717802	5718079			chr1	15799095	15799373			ARRB1	1	1	1	1	1	1
chr1	16206243	16207702			chr1	25848457	25848645			chr1	15722852	15723007			chr1	12015458	12015743			chr1	26127390	26127533			chr1	5853220	5853354			chr1	15799999	15800657			ARSG	1	1	1	1	1	1
chr1	16236420	16237533			chr1	25890579	25890911			chr1	15725603	15725787			chr1	12075785	12076051			chr1	26177357	26177572			chr1	5888748	5889080			chr1	15809116	15809284			ARSI	1	1	1	1	1	1
chr1	16261108	16261448			chr1	25892528	25892754			chr1	15734907	15735281			chr1	12076479	12076691			chr1	26298276	26298524			chr1	5951046	5951276			chr1	15829769	15829919			ASAH1	1	1	1	1	1	1
chr1	16324411	16324752			chr1	25992258	25992503			chr1	15765895	15766112			chr1	12114372	12114671			chr1	26349313	26349495			chr1	5959493	5960012			chr1	15832263	15832430			ASAP1	1	1	1	1	1	1
chr1	16351657	16353528			chr1	26050410	26050596			chr1	15780676	15781039			chr1	12132078	12132463			chr1	26350875	26351000			chr1	5961802	5962037			chr1	15834800	15835090			ASAP2	1	1	1	1	1	1
chr1	16366720	16368319			chr1	26097817	26098009			chr1	15781186	15781325			chr1	12141595	12141843			chr1	26351621	26351933			chr1	5992015	5992457			chr1	15835927	15836103			ASAP3	1	1	1	1	1	1
chr1	16370362	16372182			chr1	26169754	26170013			chr1	15788162	15788392			chr1	12143652	12143985			chr1	26408652	26408786			chr1	6026162	6026358			chr1	15997948	15998201			ASB15	1	1	1	1	1	1
chr1	16378725	16380190			chr1	26268931	26269275			chr1	15799126	15799274			chr1	12144260	12144572			chr1	26410278	26410419			chr1	6039748	6039907			chr1	16012837	16013120			ASB15-AS1	1	1	1	1	1	1
chr1	16440391	16442172			chr1	26296403	26296671			chr1	15800068	15800616			chr1	12153491	12153751			chr1	26418898	26419322			chr1	6041576	6041804			chr1	16038615	16038779			ASCC1	1	1	1	1	1	1
chr1	16498941	16499756			chr1	26298278	26298477			chr1	15829692	15829913			chr1	12159914	12160152			chr1	26487640	26487767			chr1	6059068	6059400			chr1	16093590	16093795			ASCL2	1	1	1	1	1	1
chr1	16514307	16514846			chr1	26302876	26303412			chr1	15834850	15835100			chr1	12161863	12162171			chr1	26633866	26634117			chr1	6060032	6060203			chr1	16101640	16101909			ASH1L	1	1	1	1	1	1
chr1	16620704	16621509			chr1	26349253	26349509			chr1	15835708	15835923			chr1	12176340	12176566			chr1	26635848	26636092			chr1	6065177	6065459			chr1	16145120	16145438			ASH2L	1	1	1	1	1	1
chr1	16644108	16645473			chr1	26351594	26351863			chr1	15844229	15844528			chr1	12186508	12186703			chr1	26694355	26694473			chr1	6068817	6069015			chr1	16146374	16146679			ASPHD2	1	1	1	1	1	1
chr1	16889138	16889932			chr1	26376889	26377095			chr1	15850066	15850369			chr1	12218514	12218919			chr1	26726933	26727120			chr1	6073809	6074093			chr1	16162430	16162634			ASPN	1	1	1	1	1	1
chr1	16895435	16897151			chr1	26387404	26387718			chr1	15893312	15893478			chr1	12229888	12230097			chr1	26785005	26785208			chr1	6074235	6074853			chr1	16173588	16173914			ASPRV1	1	1	1	1	1	1
chr1	16903766	16905585			chr1	26633855	26634122			chr1	15899241	15899394			chr1	12328041	12328325			chr1	26787006	26787209			chr1	6079050	6079288			chr1	16181986	16182166			ASPSCR1	1	1	1	1	1	1
chr1	16914267	16914498			chr1	26635850	26636132			chr1	15997960	15998195			chr1	12454635	12454922			chr1	26872537	26872665			chr1	6130925	6131118			chr1	16352376	16352690			ASS1	1	1	1	1	1	1
chr1	16939821	16940152			chr1	26754081	26754285			chr1	16018959	16019220			chr1	12465316	12465570			chr1	26900423	26900582			chr1	6161995	6162205			chr1	16366963	16367121			ASTN2	1	1	1	1	1	1
chr1	16960935	16961090			chr1	26785029	26785195			chr1	16038625	16038796			chr1	12484229	12484508			chr1	26961980	26962165			chr1	6182965	6183141			chr1	16440588	16440752			ASXL1	1	1	1	1	1	1
chr1	17011524	17011799			chr1	26799960	26800159			chr1	16088398	16088670			chr1	12485379	12485955			chr1	26993314	26993551			chr1	6188546	6188721			chr1	16464972	16465237			ASXL3	1	1	1	1	1	1
chr1	17052592	17054558			chr1	26862867	26863072			chr1	16089054	16089311			chr1	12486515	12486718			chr1	26999465	26999721			chr1	6199525	6199893			chr1	16621030	16621245			ATAD3C	1	1	1	1	1	1
chr1	17097579	17098826			chr1	26864967	26865551			chr1	16093606	16093808			chr1	12495733	12495959			chr1	27011082	27011279			chr1	6205730	6206350			chr1	16644621	16644827			ATAD5	1	1	1	1	1	1
chr1	17127292	17129255			chr1	26872496	26872672			chr1	16101723	16101854			chr1	12496516	12496790			chr1	27031264	27031436			chr1	6209242	6209581			chr1	16716705	16716894			ATF1	1	1	1	1	1	1
chr1	17137091	17138058			chr1	26890038	26890312			chr1	16145131	16145879			chr1	12529381	12529720			chr1	27143519	27143732			chr1	6228599	6228801			chr1	16720962	16721081			ATF3	1	1	1	1	1	1
chr1	17154591	17156788			chr1	26907536	26907928			chr1	16146904	16147211			chr1	12531105	12531508			chr1	27144536	27144770			chr1	6235793	6236303			chr1	16896134	16896318			ATG14	1	1	1	1	1	1
chr1	17162616	17163484			chr1	26957339	26957607			chr1	16160708	16160950			chr1	12604411	12604683			chr1	27148045	27148340			chr1	6256718	6257015			chr1	16913871	16914222			ATG16L1	1	1	1	1	1	1
chr1	17166978	17168507			chr1	27011041	27011542			chr1	16162486	16162646			chr1	12705506	12705927			chr1	27322032	27322172			chr1	6259883	6260333			chr1	16948472	16948648			ATG16L2	1	1	1	1	1	1
chr1	17207518	17210814			chr1	27012936	27013092			chr1	16173234	16173953			chr1	12705988	12706412			chr1	27428893	27429026			chr1	6280886	6281142			chr1	16981039	16981215			ATG2B	1	1	1	1	1	1
chr1	17226772	17227810			chr1	27031278	27031450			chr1	16366954	16367113			chr1	12711483	12711869			chr1	27466536	27466696			chr1	6285321	6285572			chr1	16984794	16985023			ATG7	1	1	1	1	1	1
chr1	17229338	17229586			chr1	27143535	27143783			chr1	16368270	16368780			chr1	12713711	12713928			chr1	27467271	27467456			chr1	6286350	6286589			chr1	17015961	17016262			ATG9B	1	1	1	1	1	1
chr1	17236851	17237425			chr1	27148038	27148362			chr1	16440553	16440766			chr1	12714825	12715129			chr1	27503110	27503487			chr1	6286750	6286964			chr1	17097826	17098043			ATMIN	1	1	1	1	1	1
chr1	17303672	17304884			chr1	27166468	27166624			chr1	16545904	16546074			chr1	12734736	12735014			chr1	27528152	27528319			chr1	6309913	6310163			chr1	17128525	17128741			ATP10D	1	1	1	1	1	1
chr1	17411672	17414282			chr1	27342952	27343150			chr1	16613320	16613673			chr1	12757853	12758188			chr1	27538881	27539067			chr1	6335498	6335796			chr1	17137536	17137731			ATP11A	1	1	1	1	1	1
chr1	17437284	17443958			chr1	27347313	27347526			chr1	16615390	16615666			chr1	13749171	13749463			chr1	27570880	27571068			chr1	6353881	6354107			chr1	17155798	17155978			ATP11AUN	1	1	1	1	1	1
chr1	17475724	17477034			chr1	27392392	27392732			chr1	16620675	16620815			chr1	13759178	13759493			chr1	27607334	27607514			chr1	6354963	6355185			chr1	17162949	17163342			ATP12A	1	1	1	1	1	1
chr1	17487667	17490464			chr1	27490513	27490722			chr1	16620969	16621460			chr1	13781298	13781532			chr1	27686746	27687016			chr1	6358078	6358496			chr1	17167842	17167961			ATP13A3	1	1	1	1	1	1
chr1	17569018	17570648			chr1	27528120	27528374			chr1	16622923	16623152			chr1	13798907	13799144			chr1	27687969	27688179			chr1	6359686	6359965			chr1	17208152	17208363			ATP1B1	1	1	1	1	1	1
chr1	17577438	17578018			chr1	27538860	27539085			chr1	16644542	16644875			chr1	13801249	13801536			chr1	27688881	27689074			chr1	6365093	6365310			chr1	17219034	17219170			ATP2B1	1	1	1	1	1	1
chr1	17582734	17583151			chr1	27542521	27542758			chr1	16896079	16896330			chr1	13803609	13803960			chr1	27695841	27696081			chr1	6372176	6372452			chr1	17304290	17304476			ATP2B1-AS1	1	1	1	1	1	1
chr1	17586632	17589304			chr1	27564063	27564279			chr1	16952113	16952258			chr1	14479897	14480177			chr1	27712518	27712760			chr1	6385712	6386160			chr1	17340388	17340678			ATP2C2-AS1	1	1	1	1	1	1
chr1	18407491	18407667			chr1	27658983	27659147			chr1	16952492	16952658			chr1	14627374	14627602			chr1	27785929	27786084			chr1	6410634	6410786			chr1	17412224	17412520			ATP5ME	1	1	1	1	1	1
chr1	18415039	18416886			chr1	27672278	27672491			chr1	17016021	17016224			chr1	14787793	14788002			chr1	27890699	27890853			chr1	6412936	6413260			chr1	17437649	17437866			ATP5MF-PTCD1	1	1	1	1	1	1
chr1	18891319	18896284			chr1	27695838	27696084			chr1	17016371	17016542			chr1	14839480	14839818			chr1	27933930	27934103			chr1	6414330	6415177			chr1	17439621	17439838			ATP6V0A4	1	1	1	1	1	1
chr1	18899675	18906213			chr1	27712505	27712798			chr1	17030271	17030593			chr1	14859445	14859971			chr1	27966873	27967016			chr1	6416325	6416652			chr1	17475834	17476052			ATP6V0CP3	1	1	1	1	1	1
chr1	18912973	18915528			chr1	27777538	27777730			chr1	17040903	17041051			chr1	14871400	14871866			chr1	27968846	27969030			chr1	6418104	6418992			chr1	17498192	17498381			ATP6V0E1	1	1	1	1	1	1
chr1	18921945	18924976			chr1	27943406	27943576			chr1	17043756	17044000			chr1	14880921	14881387			chr1	28096464	28096636			chr1	6419836	6420247			chr1	17520187	17520369			ATP6V1C2	1	1	1	1	1	1
chr1	18926153	18929960			chr1	27959265	27959546			chr1	17045285	17045416			chr1	14906632	14906973			chr1	28144643	28144836			chr1	6425832	6426057			chr1	17577654	17577840			ATP6V1E1	1	1	1	1	1	1
chr1	18935956	18941990			chr1	27966826	27967056			chr1	17128573	17128764			chr1	14925371	14925663			chr1	28296868	28297067			chr1	6430291	6430526			chr1	17588366	17588523			ATP6V1E2	1	1	1	1	1	1
chr1	18949118	18952744			chr1	27968782	27969059			chr1	17137626	17137827			chr1	14926108	14926508			chr1	28341600	28341892			chr1	6431024	6431393			chr1	18416249	18416389			ATP7B	1	1	1	1	1	1
chr1	18954767	18957139			chr1	28096404	28096622			chr1	17167782	17168074			chr1	14928490	14928741			chr1	28365027	28365179			chr1	6432182	6432385			chr1	18422207	18422411			ATP8A2	1	1	1	1	1	1
chr1	18964962	18966464			chr1	28144530	28144897			chr1	17208193	17208444			chr1	14929490	14929755			chr1	28438035	28438215			chr1	6434464	6434672			chr1	18429853	18429980			ATP8B1	1	1	1	1	1	1
chr1	18997970	18998366			chr1	28300391	28300554			chr1	17237148	17237345			chr1	14996813	14997075			chr1	28505920	28506131			chr1	6439024	6439265			chr1	18891936	18892174			ATP8B4	1	1	1	1	1	1
chr1	19007556	19014492			chr1	28314032	28314314			chr1	17281687	17281937			chr1	15017177	15017530			chr1	28525139	28525319			chr1	6439352	6439631			chr1	18892983	18893148			ATP8B5P	1	1	1	1	1	1
chr1	19028294	19030076			chr1	28343555	28343740			chr1	17308020	17308244			chr1	15133125	15133321			chr1	28526964	28527250			chr1	6443966	6444143			chr1	18903130	18903388			ATP9A	1	1	1	1	1	1
chr1	19032055	19032444			chr1	28351583	28352006			chr1	17322105	17322265			chr1	15139702	15140408			chr1	28552827	28553003			chr1	6455817	6456065			chr1	18926471	18926645			ATR	1	1	1	1	1	1
chr1	19033505	19035460			chr1	28352339	28352592			chr1	17340485	17340695			chr1	15150746	15150940			chr1	28573026	28573195			chr1	6456139	6456328			chr1	18936531	18936829			ATXN10	1	1	1	1	1	1
chr1	19050874	19054306			chr1	28501100	28501310			chr1	17348370	17348708			chr1	15157992	15158268			chr1	28646132	28646316			chr1	6470968	6471200			chr1	18937137	18937311			ATXN1L	1	1	1	1	1	1
chr1	19070273	19071317			chr1	28526913	28527217			chr1	17377317	17377585			chr1	15158891	15159073			chr1	28720442	28720628			chr1	6471344	6471693			chr1	18938725	18939033			ATXN2	1	1	1	1	1	1
chr1	19080629	19081543			chr1	28590120	28590276			chr1	17412190	17412677			chr1	15173842	15174105			chr1	28734650	28734976			chr1	6489908	6490155			chr1	18939824	18940136			ATXN7L1	1	1	1	1	1	1
chr1	19151145	19158180			chr1	28668227	28668389			chr1	17439627	17439883			chr1	15189844	15190105			chr1	28761289	28761530			chr1	6490822	6491099			chr1	18947225	18947431			AUH	1	1	1	1	1	1
chr1	19162843	19167993			chr1	28722056	28722220			chr1	17475789	17476030			chr1	15206536	15206809			chr1	28761616	28761772			chr1	6513268	6513635			chr1	18949819	18949946			AUNIP	1	1	1	1	1	1
chr1	19191664	19193540			chr1	28736449	28736770			chr1	17479769	17479900			chr1	15214555	15214838			chr1	28781401	28781608			chr1	6517594	6517892			chr1	18965531	18966039			AUTS2	1	1	1	1	1	1
chr1	19207501	19211767			chr1	28781380	28781557			chr1	17487920	17488168			chr1	15218425	15218730			chr1	28782115	28782430			chr1	6520039	6520255			chr1	19009831	19010256			AVEN	1	1	1	1	1	1
chr1	19251006	19253387			chr1	29156953	29157113			chr1	17494184	17494565			chr1	15222364	15222573			chr1	29105849	29106250			chr1	6554411	6554675			chr1	19010582	19010781			AVPI1	1	1	1	1	1	1
chr1	19335854	19340047			chr1	29202825	29203113			chr1	17498232	17498387			chr1	15243724	15244011			chr1	29124577	29124741			chr1	6559225	6559416			chr1	19011139	19011431			AXDND1	1	1	1	1	1	1
chr1	19395243	19396577			chr1	30617213	30617505			chr1	17582458	17582626			chr1	15246369	15246643			chr1	29156972	29157173			chr1	6563220	6563413			chr1	19029386	19029714			AXIN1	1	1	1	1	1	1
chr1	19397964	19399111			chr1	30618309	30618788			chr1	17612177	17612386			chr1	15259397	15259648			chr1	29186337	29186483			chr1	6576674	6576989			chr1	19031839	19031978			AXIN2	1	1	1	1	1	1
chr1	19445722	19446445			chr1	30737487	30737732			chr1	18891903	18892144			chr1	15334994	15335445			chr1	29227203	29227416			chr1	6578323	6578626			chr1	19052332	19052783			AZIN1	1	1	1	1	1	1
chr1	19469115	19470806			chr1	30738024	30738542			chr1	18893284	18893492			chr1	15350258	15350546			chr1	29239246	29239467			chr1	6579854	6580038			chr1	19151635	19151828			B2M	1	1	1	1	1	1
chr1	19471915	19472654			chr1	30744296	30744597			chr1	18902832	18903014			chr1	15366828	15367077			chr1	29271745	29271983			chr1	6581970	6582207			chr1	19164645	19165016			B4GALNT3	1	1	1	1	1	1
chr1	19484515	19487198			chr1	30824102	30824339			chr1	18903073	18903421			chr1	15372275	15372588			chr1	30618374	30618768			chr1	6587773	6587996			chr1	19191873	19192083			B4GALT1	1	1	1	1	1	1
chr1	19529109	19530632			chr1	30933985	30934246			chr1	18938827	18939014			chr1	15379295	15379521			chr1	30737980	30738510			chr1	6602657	6603272			chr1	19210238	19210487			B4GALT1-AS1	1	1	1	1	1	1
chr1	19545260	19546595			chr1	30998990	30999150			chr1	18939785	18940174			chr1	15381241	15381448			chr1	30744401	30744650			chr1	6611730	6611944			chr1	19310190	19310382			B4GALT4-AS1	1	1	1	1	1	1
chr1	19596222	19599733			chr1	31138895	31139149			chr1	18965596	18966144			chr1	15394009	15394248			chr1	30934028	30934155			chr1	6612882	6613370			chr1	19313829	19313970			B4GALT5	1	1	1	1	1	1
chr1	19786173	19786987			chr1	31152451	31152822			chr1	18992756	18992887			chr1	15403904	15404401			chr1	31033622	31033820			chr1	6614715	6614893			chr1	19337321	19337582			B4GALT6	1	1	1	1	1	1
chr1	19799317	19800153			chr1	31159886	31160232			chr1	19009816	19010190			chr1	15405165	15405778			chr1	31111318	31111534			chr1	6622517	6623022			chr1	19338303	19338508			BABAM1	1	1	1	1	1	1
chr1	19850491	19850631			chr1	31170913	31171069			chr1	19010616	19010782			chr1	15406692	15406964			chr1	31138932	31139205			chr1	6623332	6623668			chr1	19445989	19446187			BABAM2	1	1	1	1	1	1
chr1	19863742	19864504			chr1	31172327	31172502			chr1	19011096	19011378			chr1	15412125	15412467			chr1	31154706	31154901			chr1	6648653	6648903			chr1	19485459	19485591			BACE1	1	1	1	1	1	1
chr1	19869927	19870382			chr1	31214826	31215068			chr1	19029520	19029651			chr1	15489513	15489704			chr1	31162386	31162582			chr1	6649198	6649523			chr1	19545843	19546092			BACH2	1	1	1	1	1	1
chr1	19882090	19884230			chr1	31390060	31390527			chr1	19034286	19034488			chr1	15562762	15563042			chr1	31162697	31162918			chr1	6653972	6654134			chr1	19550419	19550749			BAD	1	1	1	1	1	1
chr1	19903520	19904724			chr1	31471598	31471812			chr1	19043197	19043417			chr1	15622031	15622230			chr1	31173967	31174099			chr1	6701732	6702148			chr1	19787048	19787186			BAG1	1	1	1	1	1	1
chr1	19925171	19929469			chr1	31511191	31511414			chr1	19049799	19050026			chr1	15660172	15660386			chr1	31342670	31342947			chr1	6706935	6707159			chr1	19808462	19808595			BAG3	1	1	1	1	1	1
chr1	20211862	20213448			chr1	31511857	31512145			chr1	19052387	19052710			chr1	15671133	15671325			chr1	31390069	31390577			chr1	6770713	6771025			chr1	19863900	19864104			BAHD1	1	1	1	1	1	1
chr1	20232260	20233600			chr1	31563038	31563257			chr1	19164616	19164978			chr1	15678634	15679021			chr1	31416377	31416630			chr1	6784481	6785250			chr1	19866149	19866370			BAIAP2	1	1	1	1	1	1
chr1	20507481	20508412			chr1	31575045	31575268			chr1	19192846	19193070			chr1	15681058	15681621			chr1	31477616	31477776			chr1	6809562	6809795			chr1	19866918	19867037			BAIAP2-DT	1	1	1	1	1	1
chr1	20611677	20614636			chr1	31581739	31582231			chr1	19209714	19209845			chr1	15681735	15682042			chr1	31511194	31511472			chr1	6810146	6810476			chr1	19877442	19877630			BAIAP2L1	1	1	1	1	1	1
chr1	20632103	20634550			chr1	31590454	31590708			chr1	19210235	19210476			chr1	15722501	15723097			chr1	31551353	31551544			chr1	6836820	6837050			chr1	19926737	19926856			BANF2	1	1	1	1	1	1
chr1	20660539	20662258			chr1	31651122	31651302			chr1	19251413	19251841			chr1	15725480	15725882			chr1	31563028	31563301			chr1	6890712	6890913			chr1	19927153	19927304			BANK1	1	1	1	1	1	1
chr1	20696639	20697266			chr1	31675904	31676061			chr1	19300317	19300457			chr1	15734847	15735308			chr1	31575020	31575214			chr1	6904549	6904692			chr1	19946290	19946472			BANP	1	1	1	1	1	1
chr1	20698374	20699549			chr1	31677508	31677718			chr1	19312053	19312360			chr1	15760692	15760879			chr1	31577898	31578177			chr1	7385523	7385719			chr1	19946597	19946820			BASP1	1	1	1	1	1	1
chr1	20717890	20718451			chr1	31685846	31686034			chr1	19313649	19313970			chr1	15762546	15762889			chr1	31579348	31579566			chr1	7401881	7402233			chr1	20213019	20213314			BASP1-AS1	1	1	1	1	1	1
chr1	20727635	20729631			chr1	31708294	31708468			chr1	19398452	19398713			chr1	15780699	15780937			chr1	31581881	31582129			chr1	7437083	7437367			chr1	20232650	20232901			BATF	1	1	1	1	1	1
chr1	20732525	20733861			chr1	31748384	31748596			chr1	19401191	19401349			chr1	15788117	15788448			chr1	31589527	31589672			chr1	7440260	7440430			chr1	20508109	20508252			BAX	1	1	1	1	1	1
chr1	20783450	20788026			chr1	31760956	31761250			chr1	19469500	19469635			chr1	15795165	15795469			chr1	31590504	31590708			chr1	7471831	7472028			chr1	20613773	20614086			BBS9	1	1	1	1	1	1
chr1	20883378	20884886			chr1	31938189	31938682			chr1	19487658	19487833			chr1	15797981	15798317			chr1	31629056	31629223			chr1	7549412	7549579			chr1	20633355	20633579			BCAM	1	1	1	1	1	1
chr1	21012553	21013034			chr1	31944339	31944545			chr1	19530327	19530507			chr1	15799075	15799302			chr1	31642418	31642539			chr1	7666310	7666535			chr1	20661402	20661603			BCAR1	1	1	1	1	1	1
chr1	21022052	21023149			chr1	31956032	31956230			chr1	19545810	19545952			chr1	15799966	15800747			chr1	31647192	31647423			chr1	7668570	7668738			chr1	20696930	20697120			BCAR3	1	1	1	1	1	1
chr1	21024315	21025268			chr1	32101249	32101466			chr1	19558360	19558597			chr1	15809029	15809302			chr1	31651032	31651346			chr1	7771249	7771449			chr1	20699494	20699855			BCAR3-AS1	1	1	1	1	1	1
chr1	21058412	21058693			chr1	32133548	32133792			chr1	19581156	19581287			chr1	15820484	15820682			chr1	31677562	31677719			chr1	7782023	7782559			chr1	20728448	20728788			BCAS3	1	1	1	1	1	1
chr1	21064458	21064605			chr1	32149941	32150107			chr1	19750964	19751125			chr1	15832079	15832426			chr1	31692187	31692322			chr1	7783909	7784407			chr1	21058175	21058367			BCAS4	1	1	1	1	1	1
chr1	21090994	21091877			chr1	32241317	32241634			chr1	19765668	19765817			chr1	15850054	15850382			chr1	31755482	31755633			chr1	7839626	7839904			chr1	21062472	21062632			BCAT1	1	1	1	1	1	1
chr1	21175828	21177223			chr1	32438113	32438394			chr1	19792304	19792551			chr1	15939316	15939562			chr1	31847177	31847347			chr1	7859406	7859732			chr1	21064198	21064369			BCKDHB	1	1	1	1	1	1
chr1	21238067	21239270			chr1	32462704	32462860			chr1	19845149	19845622			chr1	15997923	15998435			chr1	31923182	31923326			chr1	7938144	7938351			chr1	21176679	21176901			BCL2	1	1	1	1	1	1
chr1	21241500	21241650			chr1	32492475	32492677			chr1	19863872	19864076			chr1	16018704	16018982			chr1	31944333	31944688			chr1	7961332	7961723			chr1	21238501	21238685			BCL2L13	1	1	1	1	1	1
chr1	21251234	21252946			chr1	32757477	32757667			chr1	19865612	19865776			chr1	16038604	16038790			chr1	32013506	32013658			chr1	7973161	7973336			chr1	21252155	21252418			BCL2L2	1	1	1	1	1	1
chr1	21289755	21290161			chr1	32760127	32760417			chr1	19865952	19866321			chr1	16089107	16089345			chr1	32133524	32133788			chr1	7988668	7989263			chr1	21302808	21302933			BCL2L2-PABPN1	1	1	1	1	1	1
chr1	21317268	21319195			chr1	32763239	32763515			chr1	19866947	19867096			chr1	16093205	16093873			chr1	32438154	32438442			chr1	7990634	7990897			chr1	21303517	21303636			BCL9L	1	1	1	1	1	1
chr1	21323883	21325633			chr1	32769538	32769777			chr1	19969944	19970128			chr1	16097476	16097703			chr1	32448024	32448167			chr1	7991713	7992414			chr1	21343386	21343550			BCO1	1	1	1	1	1	1
chr1	21329617	21329993			chr1	32780627	32780976			chr1	20081439	20081570			chr1	16101589	16101942			chr1	32494407	32494577			chr1	8004704	8005078			chr1	21345414	21345567			BCR	1	1	1	1	1	1
chr1	21343273	21346151			chr1	32814354	32814585			chr1	20212962	20213173			chr1	16140981	16141235			chr1	32760188	32760366			chr1	8005287	8005481			chr1	21391613	21391789			BDKRB1	1	1	1	1	1	1
chr1	21439003	21440390			chr1	32947740	32947900			chr1	20216731	20216936			chr1	16143549	16144146			chr1	32763261	32763439			chr1	8016333	8016570			chr1	21401845	21402012			BDNF-AS	1	1	1	1	1	1
chr1	21453697	21454477			chr1	32989366	32989522			chr1	20232628	20232884			chr1	16145068	16145425			chr1	32763975	32764100			chr1	8017618	8017904			chr1	21439946	21440106			BEAN1	1	1	1	1	1	1
chr1	21622391	21622876			chr1	32990928	32991204			chr1	20375597	20375833			chr1	16146858	16147143			chr1	32769572	32769725			chr1	8018918	8019127			chr1	21511737	21511927			BEAN1-AS1	1	1	1	1	1	1
chr1	21626170	21633168			chr1	33005855	33006016			chr1	20508091	20508301			chr1	16147378	16147626			chr1	32969565	32969809			chr1	8026023	8026821			chr1	21626809	21627285			BEND3	1	1	1	1	1	1
chr1	21638457	21639120			chr1	33219853	33220242			chr1	20584941	20585397			chr1	16151468	16151690			chr1	32977657	32977878			chr1	8061148	8061376			chr1	21629072	21629314			BEND6	1	1	1	1	1	1
chr1	21730183	21730921			chr1	33221100	33221342			chr1	20596274	20596458			chr1	16162409	16162664			chr1	32992535	32992701			chr1	8067288	8067446			chr1	21632219	21632494			BEST3	1	1	1	1	1	1
chr1	21741491	21741939			chr1	33244934	33245128			chr1	20612237	20612386			chr1	16173235	16173454			chr1	33005827	33005998			chr1	8077361	8077546			chr1	21803756	21804007			BFSP1	1	1	1	1	1	1
chr1	21779731	21786449			chr1	33248243	33248681			chr1	20612515	20612708			chr1	16303194	16303425			chr1	33047893	33048066			chr1	8078130	8078489			chr1	21902475	21902863			BHLHE40-AS1	1	1	1	1	1	1
chr1	21787924	21789381			chr1	33359950	33360154			chr1	20613557	20614065			chr1	16366907	16367188			chr1	33168627	33168787			chr1	8108000	8108420			chr1	21906163	21906448			BICD1	1	1	1	1	1	1
chr1	21804013	21805029			chr1	33424771	33424948			chr1	20618596	20618738			chr1	16375649	16376079			chr1	33188907	33189067			chr1	8109934	8110401			chr1	21911542	21911749			BICD2	1	1	1	1	1	1
chr1	21900076	21907941			chr1	33433821	33434100			chr1	20630757	20631158			chr1	16379349	16379642			chr1	33191838	33192035			chr1	8116956	8117185			chr1	21912369	21912562			BICRA	1	1	1	1	1	1
chr1	21909217	21915805			chr1	34763581	34763779			chr1	20632510	20632653			chr1	16389911	16390363			chr1	33221024	33221309			chr1	8117864	8118180			chr1	21913256	21913533			BICRAL	1	1	1	1	1	1
chr1	21916861	21928506			chr1	34946258	34946473			chr1	20661339	20661534			chr1	16465030	16465289			chr1	33235618	33235857			chr1	8120533	8121397			chr1	21922187	21922342			BIK	1	1	1	1	1	1
chr1	21930910	21939004			chr1	35570682	35571084			chr1	20728449	20728752			chr1	16502907	16503218			chr1	33241953	33242166			chr1	8123631	8123928			chr1	21922707	21922949			BIN1	1	1	1	1	1	1
chr1	21942227	21944940			chr1	35641448	35641615			chr1	20786647	20786899			chr1	16545834	16546058			chr1	33244845	33245110			chr1	8154764	8155106			chr1	21928006	21928170			BIN2	1	1	1	1	1	1
chr1	21955111	21961104			chr1	35911875	35912145			chr1	20813848	20814012			chr1	16614419	16614608			chr1	33248357	33248664			chr1	8197791	8198109			chr1	21974989	21975175			BIRC7	1	1	1	1	1	1
chr1	21974470	21975107			chr1	36008593	36008837			chr1	20981954	20982163			chr1	16615498	16615708			chr1	33338650	33338823			chr1	8200398	8200685			chr1	21999914	22000078			BLCAP	1	1	1	1	1	1
chr1	21999704	21999960			chr1	36068970	36069287			chr1	21022355	21022611			chr1	16620985	16621297			chr1	33364113	33364339			chr1	8201294	8201717			chr1	22025931	22026153			BLNK	1	1	1	1	1	1
chr1	22022852	22026886			chr1	36134931	36135124			chr1	21058213	21058372			chr1	16716651	16716931			chr1	33405209	33405353			chr1	8204528	8204895			chr1	22030531	22030710			BMERB1	1	1	1	1	1	1
chr1	22029916	22031736			chr1	36155712	36155936			chr1	21062430	21062641			chr1	16720817	16721147			chr1	33472494	33472713			chr1	8204992	8205127			chr1	22043193	22043473			BMF	1	1	1	1	1	1
chr1	22039564	22040613			chr1	36224155	36224421			chr1	21064190	21064380			chr1	16889459	16889933			chr1	34946346	34946520			chr1	8206819	8207005			chr1	22052584	22052757			BMP1	1	1	1	1	1	1
chr1	22041655	22046042			chr1	36248410	36248597			chr1	21091191	21091350			chr1	16952466	16952669			chr1	35265093	35265245			chr1	8210991	8211596			chr1	22172002	22172336			BMP10	1	1	1	1	1	1
chr1	22048920	22049827			chr1	36327461	36327771			chr1	21153444	21153639			chr1	17015911	17016346			chr1	35475498	35475711			chr1	8211995	8212348			chr1	22172392	22172631			BMP7	1	1	1	1	1	1
chr1	22052019	22056667			chr1	36349427	36349628			chr1	21176693	21177110			chr1	17062351	17062562			chr1	35605994	35606146			chr1	8218838	8219054			chr1	22250783	22251106			BMPER	1	1	1	1	1	1
chr1	22069609	22070893			chr1	36350948	36351201			chr1	21227127	21227342			chr1	17064089	17064350			chr1	36008684	36008802			chr1	8224918	8225131			chr1	22259615	22259859			BMPR1A	1	1	1	1	1	1
chr1	22141946	22143821			chr1	36373873	36374090			chr1	21252123	21252428			chr1	17106731	17106967			chr1	36068961	36069206			chr1	8238020	8238276			chr1	22264942	22265274			BNC1	1	1	1	1	1	1
chr1	22250245	22250871			chr1	36386509	36386825			chr1	21324674	21325023			chr1	17128499	17128869			chr1	36149661	36149805			chr1	8239003	8239338			chr1	22275242	22275548			BOK	1	1	1	1	1	1
chr1	22258726	22260216			chr1	36408556	36408812			chr1	21383585	21383766			chr1	17137480	17137760			chr1	36150254	36150415			chr1	8239743	8239985			chr1	22282757	22282971			BOK-AS1	1	1	1	1	1	1
chr1	22262581	22269156			chr1	36416920	36417143			chr1	21401840	21402040			chr1	17155462	17156058			chr1	36150792	36150973			chr1	8257738	8257941			chr1	22283389	22283525			BOLA3-AS1	1	1	1	1	1	1
chr1	22272675	22276216			chr1	36436821	36437210			chr1	21497846	21498026			chr1	17180196	17180443			chr1	36305944	36306131			chr1	8317948	8318176			chr1	22288915	22289126			BORCS6	1	1	1	1	1	1
chr1	22281895	22284019			chr1	36487002	36487440			chr1	21511658	21512303			chr1	17182342	17182542			chr1	36311216	36311335			chr1	8347652	8347978			chr1	22297065	22297305			BRAP	1	1	1	1	1	1
chr1	22287694	22289911			chr1	37845264	37845420			chr1	21579877	21580158			chr1	17195104	17195294			chr1	36327486	36327673			chr1	8348141	8348379			chr1	22380457	22380662			BRD4	1	1	1	1	1	1
chr1	22296684	22297900			chr1	37854527	37854800			chr1	21607469	21607733			chr1	17204646	17204915			chr1	36395437	36395571			chr1	8348913	8349206			chr1	22407285	22407423			BRF2	1	1	1	1	1	1
chr1	22326591	22327236			chr1	38123444	38123891			chr1	21608751	21609025			chr1	17218872	17219133			chr1	36416836	36417056			chr1	8363817	8364078			chr1	22412577	22412863			BRI3	1	1	1	1	1	1
chr1	22380671	22381230			chr1	38745525	38745795			chr1	21626811	21627216			chr1	17225747	17225993			chr1	36419843	36419962			chr1	8367465	8367865			chr1	22442557	22442754			BST1	1	1	1	1	1	1
chr1	22388606	22389471			chr1	38853735	38853979			chr1	21632259	21632419			chr1	17322040	17322346			chr1	36436865	36437072			chr1	8392541	8392946			chr1	22444897	22445148			BTBD10	1	1	1	1	1	1
chr1	22406696	22407935			chr1	38858378	38858570			chr1	21638666	21638907			chr1	17340438	17340671			chr1	36487049	36487378			chr1	8423879	8424235			chr1	22451675	22451981			BTBD16	1	1	1	1	1	1
chr1	22411124	22415036			chr1	38959021	38959273			chr1	21675179	21675310			chr1	17412190	17412595			chr1	37880045	37880212			chr1	8463733	8463956			chr1	22629277	22629439			BTBD9	1	1	1	1	1	1
chr1	22428909	22430196			chr1	38985463	38985619			chr1	21721353	21721563			chr1	17468900	17469170			chr1	37903103	37903268			chr1	8464478	8464739			chr1	22717200	22717359			BTF3P11	1	1	1	1	1	1
chr1	22442238	22445426			chr1	38985768	38985924			chr1	21783575	21783814			chr1	17475775	17476101			chr1	37907481	37907642			chr1	8493936	8494095			chr1	22826963	22827119			BTG2	1	1	1	1	1	1
chr1	22447254	22448313			chr1	39026241	39026450			chr1	21803765	21804016			chr1	17479729	17479986			chr1	37944874	37945164			chr1	8520544	8520798			chr1	22861767	22862008			BTG4	1	1	1	1	1	1
chr1	22450304	22453034			chr1	39117285	39117598			chr1	21901992	21902188			chr1	17494186	17494499			chr1	37975139	37975265			chr1	8520861	8520998			chr1	22981856	22982099			BTK	1	1	1	1	1	1
chr1	22826573	22827442			chr1	39132986	39133282			chr1	21902605	21902772			chr1	17498140	17498426			chr1	38735585	38735847			chr1	8525339	8525487			chr1	22982299	22982597			BTRC	1	1	1	1	1	1
chr1	22981400	22986172			chr1	39142654	39142896			chr1	21905049	21905243			chr1	17570045	17570351			chr1	38740622	38740840			chr1	8607940	8608226			chr1	22983813	22984276			BUB1B-PAK6	1	1	1	1	1	1
chr1	22987232	22988637			chr1	39178604	39178861			chr1	21906303	21906434			chr1	17577563	17577867			chr1	38741404	38741602			chr1	8626411	8626770			chr1	22984885	22985097			BZW2	1	1	1	1	1	1
chr1	22990022	22991464			chr1	39183779	39184012			chr1	22025907	22026133			chr1	17587944	17588150			chr1	38853758	38853962			chr1	8702168	8702449			chr1	22987494	22987734			C10orf105	1	1	1	1	1	1
chr1	22996999	22998268			chr1	39192176	39192443			chr1	22030145	22030323			chr1	18042042	18042244			chr1	38889074	38889204			chr1	8702982	8703504			chr1	22997673	22997940			C10orf53	1	1	1	1	1	1
chr1	23006805	23008231			chr1	39221020	39221208			chr1	22030465	22030767			chr1	18415497	18415745			chr1	38959063	38959238			chr1	8712816	8712996			chr1	23007252	23007403			C10orf62	1	1	1	1	1	1
chr1	23010419	23010848			chr1	39269022	39269178			chr1	22043276	22043438			chr1	18416156	18416458			chr1	38985895	38986057			chr1	8746103	8746258			chr1	23019250	23019575			C10orf71	1	1	1	1	1	1
chr1	23018918	23023013			chr1	39269910	39270093			chr1	22172456	22172607			chr1	18420157	18420489			chr1	39047459	39047585			chr1	8764036	8764273			chr1	23050326	23050450			C10orf71-AS1	1	1	1	1	1	1
chr1	23049863	23050309			chr1	39276301	39276619			chr1	22229587	22229739			chr1	18422181	18422424			chr1	39117335	39117515			chr1	8789619	8789892			chr1	23101603	23101757			C11orf49	1	1	1	1	1	1
chr1	23167237	23169261			chr1	39758531	39758795			chr1	22250839	22251143			chr1	18429742	18430071			chr1	39132974	39133207			chr1	8810455	8810606			chr1	23183268	23183643			C11orf52	1	1	1	1	1	1
chr1	23187809	23190445			chr1	39827200	39827438			chr1	22259635	22259897			chr1	18526996	18527274			chr1	39142060	39142301			chr1	8817815	8818243			chr1	23189034	23189277			C11orf65	1	1	1	1	1	1
chr1	23192379	23198648			chr1	39830033	39830284			chr1	22273716	22273917			chr1	18722266	18722527			chr1	39142701	39142886			chr1	8829345	8829504			chr1	23196629	23197269			C11orf94	1	1	1	1	1	1
chr1	23216941	23217229			chr1	39934529	39934700			chr1	22275282	22275616			chr1	18891907	18892442			chr1	39143038	39143192			chr1	8845861	8846021			chr1	23240030	23240188			C11orf95	1	1	1	1	1	1
chr1	23239907	23241901			chr1	39980537	39981006			chr1	22288921	22289097			chr1	18892907	18893494			chr1	39178621	39178814			chr1	8878674	8879284			chr1	23344260	23344437			C12orf73	1	1	1	1	1	1
chr1	23341344	23347972			chr1	40107635	40107885			chr1	22297013	22297361			chr1	18895464	18895691			chr1	39213591	39213746			chr1	8889172	8889322			chr1	23347348	23347467			C12orf75	1	1	1	1	1	1
chr1	23366527	23378275			chr1	40130999	40131200			chr1	22333147	22333385			chr1	18896387	18896676			chr1	39214311	39214586			chr1	8896828	8897080			chr1	23368836	23368957			C15orf56	1	1	1	1	1	1
chr1	23379673	23380909			chr1	40140305	40140578			chr1	22362524	22362723			chr1	18902832	18903447			chr1	39276321	39276625			chr1	8902506	8902702			chr1	23370653	23370996			C16orf46	1	1	1	1	1	1
chr1	23384118	23386717			chr1	40787791	40788019			chr1	22407195	22407434			chr1	18928696	18928964			chr1	39758643	39758811			chr1	8903938	8904277			chr1	23377410	23377548			C16orf72	1	1	1	1	1	1
chr1	23402380	23404503			chr1	40863532	40863801			chr1	22412619	22412878			chr1	18936520	18936856			chr1	39769080	39769198			chr1	8911286	8911603			chr1	23384829	23385012			C16orf74	1	1	1	1	1	1
chr1	23424469	23425016			chr1	40902074	40902236			chr1	22420571	22420815			chr1	18937087	18937429			chr1	39777003	39777190			chr1	8989736	8989990			chr1	23385399	23385779			C17orf64	1	1	1	1	1	1
chr1	23447849	23454003			chr1	40907206	40907453			chr1	22442550	22442787			chr1	18938760	18939046			chr1	39827198	39827412			chr1	9005213	9005425			chr1	23403996	23404126			C18orf21	1	1	1	1	1	1
chr1	23462425	23464278			chr1	40975052	40975306			chr1	22444947	22445145			chr1	18939781	18940175			chr1	39830019	39830310			chr1	9010808	9011357			chr1	23448935	23449054			C18orf25	1	1	1	1	1	1
chr1	23473578	23485373			chr1	40976972	40977259			chr1	22447637	22447827			chr1	18965610	18966141			chr1	39893227	39893431			chr1	9018141	9018323			chr1	23449402	23449663			C19orf44	1	1	1	1	1	1
chr1	23495871	23499300			chr1	41109456	41110170			chr1	22451726	22451981			chr1	18992702	18992898			chr1	39895202	39895359			chr1	9038297	9038556			chr1	23452061	23452204			C19orf47	1	1	1	1	1	1
chr1	23504228	23508577			chr1	41241898	41242136			chr1	22637024	22637170			chr1	19009899	19010241			chr1	39976961	39977098			chr1	9071684	9071847			chr1	23473476	23473668			C19orf57	1	1	1	1	1	1
chr1	23528637	23541205			chr1	41317304	41317662			chr1	22717225	22717357			chr1	19029317	19029668			chr1	39980574	39981007			chr1	9079105	9079584			chr1	23475743	23475944			C1GALT1	1	1	1	1	1	1
chr1	23543660	23544467			chr1	41333242	41333645			chr1	22751334	22751521			chr1	19052350	19052779			chr1	39985095	39985292			chr1	9080724	9080932			chr1	23477338	23477676			C1QTNF1	1	1	1	1	1	1
chr1	23554338	23560085			chr1	41347328	41347630			chr1	22787679	22787855			chr1	19151559	19151888			chr1	40012677	40012910			chr1	9084487	9084779			chr1	23496610	23496779			C1QTNF6	1	1	1	1	1	1
chr1	23562049	23562766			chr1	41353760	41353955			chr1	22825964	22826210			chr1	19164588	19165028			chr1	40018201	40018384			chr1	9085194	9085350			chr1	23506481	23506649			C1QTNF7	1	1	1	1	1	1
chr1	23564094	23565238			chr1	41359640	41359839			chr1	22861802	22861979			chr1	19190695	19191002			chr1	40107650	40107820			chr1	9094009	9094316			chr1	23506820	23506974			C1QTNF7-AS1	1	1	1	1	1	1
chr1	23567822	23569263			chr1	41361114	41361373			chr1	22983899	22984285			chr1	19191819	19192534			chr1	40125549	40125723			chr1	9110593	9111120			chr1	23531436	23531590			C1orf105	1	1	1	1	1	1
chr1	23572245	23578579			chr1	41411305	41411514			chr1	22987522	22987697			chr1	19192814	19193486			chr1	40130999	40131220			chr1	9119472	9119657			chr1	23532865	23533019			C1orf112	1	1	1	1	1	1
chr1	23581380	23594808			chr1	41415510	41415765			chr1	23007238	23007417			chr1	19208853	19209020			chr1	40140302	40140644			chr1	9124508	9124745			chr1	23539827	23540300			C1orf115	1	1	1	1	1	1
chr1	23598491	23603034			chr1	41423929	41424284			chr1	23100146	23100328			chr1	19300269	19300507			chr1	40144078	40144240			chr1	9125055	9125277			chr1	23554848	23555272			C1orf159	1	1	1	1	1	1
chr1	23627479	23628178			chr1	41432775	41432961			chr1	23163442	23163698			chr1	19310139	19310375			chr1	40305028	40305260			chr1	9127617	9127897			chr1	23556064	23556376			C1orf198	1	1	1	1	1	1
chr1	23634879	23635554			chr1	41435651	41435927			chr1	23168787	23168994			chr1	19313522	19313956			chr1	40306427	40306647			chr1	9128945	9129268			chr1	23559533	23559660			C1orf21	1	1	1	1	1	1
chr1	23637353	23637493			chr1	41448483	41448726			chr1	23188916	23189337			chr1	19337352	19337605			chr1	40531564	40531704			chr1	9129450	9129975			chr1	23574365	23574696			C1orf220	1	1	1	1	1	1
chr1	23651460	23651711			chr1	41485738	41486050			chr1	23196775	23196910			chr1	19338252	19338608			chr1	40709654	40709822			chr1	9175753	9175915			chr1	23585601	23585947			C1orf232	1	1	1	1	1	1
chr1	23691482	23694117			chr1	41496117	41496562			chr1	23197044	23197226			chr1	19391322	19391504			chr1	40768216	40768355			chr1	9181390	9181522			chr1	23591593	23591909			C1orf43	1	1	1	1	1	1
chr1	23743005	23745036			chr1	41515238	41515564			chr1	23344232	23344455			chr1	19445938	19446204			chr1	40787244	40787398			chr1	9182044	9182477			chr1	23593628	23593920			C1orf74	1	1	1	1	1	1
chr1	23770760	23771375			chr1	41665307	41665607			chr1	23347330	23347467			chr1	19455512	19455765			chr1	40806999	40807280			chr1	9183470	9183706			chr1	23691575	23691942			C20orf203	1	1	1	1	1	1
chr1	23777585	23779293			chr1	41672214	41672576			chr1	23354357	23354523			chr1	19472004	19472522			chr1	40824968	40825089			chr1	9234724	9235017			chr1	23957242	23957413			C2CD3	1	1	1	1	1	1
chr1	23789529	23792847			chr1	41900672	41900968			chr1	23385377	23385718			chr1	19529606	19529969			chr1	40863536	40863875			chr1	9235092	9235349			chr1	23959680	23959799			C2orf92	1	1	1	1	1	1
chr1	23798955	23801855			chr1	41902135	41902530			chr1	23403040	23403204			chr1	19530267	19530554			chr1	40865978	40866145			chr1	9237196	9237369			chr1	24018949	24019098			C3orf20	1	1	1	1	1	1
chr1	23824845	23826422			chr1	42164715	42164966			chr1	23403829	23404138			chr1	19545740	19546090			chr1	40866483	40866671			chr1	9239336	9239518			chr1	24117832	24117996			C3orf52	1	1	1	1	1	1
chr1	23868058	23868797			chr1	42171991	42172181			chr1	23448958	23449100			chr1	19550318	19550804			chr1	40899555	40899850			chr1	9275829	9276112			chr1	24263398	24263555			C3orf70	1	1	1	1	1	1
chr1	23956841	23961448			chr1	42183764	42183979			chr1	23449422	23449633			chr1	19640007	19640414			chr1	40911250	40911386			chr1	9279523	9279949			chr1	24266330	24267007			C4BPA	1	1	1	1	1	1
chr1	23979317	23981705			chr1	42206295	42206495			chr1	23473505	23473720			chr1	19768687	19768927			chr1	40975050	40975298			chr1	9280453	9280642			chr1	24293572	24293915			C4orf19	1	1	1	1	1	1
chr1	24018559	24019388			chr1	42210641	42210935			chr1	23477420	23477580			chr1	19802283	19802518			chr1	40977006	40977267			chr1	9292826	9293016			chr1	24294355	24294670			C4orf45	1	1	1	1	1	1
chr1	24022215	24023128			chr1	42222255	42222591			chr1	23497216	23497408			chr1	19816732	19816939			chr1	40977410	40977631			chr1	9300135	9300461			chr1	24294843	24295033			C5orf38	1	1	1	1	1	1
chr1	24117708	24118709			chr1	42793341	42793570			chr1	23528233	23528456			chr1	19848296	19848497			chr1	40977825	40978011			chr1	9306073	9306267			chr1	24297542	24297759			C5orf66	1	1	1	1	1	1
chr1	24202190	24202386			chr1	42806639	42806979			chr1	23532868	23533039			chr1	19863875	19864613			chr1	41151131	41151273			chr1	9341316	9341631			chr1	24317150	24317289			C5orf66-AS1	1	1	1	1	1	1
chr1	24262995	24263855			chr1	42941004	42941304			chr1	23535821	23536089			chr1	19866103	19866370			chr1	41305923	41306153			chr1	9344468	9344774			chr1	24321659	24322089			C6orf132	1	1	1	1	1	1
chr1	24265970	24267386			chr1	43008517	43008928			chr1	23537479	23537825			chr1	19866877	19867140			chr1	41317399	41317698			chr1	9346031	9346241			chr1	24322258	24322548			C6orf163	1	1	1	1	1	1
chr1	24293299	24298224			chr1	43011173	43011459			chr1	23539744	23540246			chr1	19870028	19870317			chr1	41347456	41347590			chr1	9364345	9364521			chr1	24335030	24335161			C6orf201	1	1	1	1	1	1
chr1	24310934	24312858			chr1	43018030	43018516			chr1	23544177	23544442			chr1	19875793	19876120			chr1	41353751	41353992			chr1	9378153	9378385			chr1	24417081	24417214			C6orf99	1	1	1	1	1	1
chr1	24316620	24323765			chr1	43044960	43045116			chr1	23555100	23555286			chr1	19877415	19877666			chr1	41435693	41435904			chr1	9410432	9410661			chr1	24463954	24464131			C7orf50	1	1	1	1	1	1
chr1	24334009	24334783			chr1	43052361	43052551			chr1	23556073	23556281			chr1	19909539	19909734			chr1	41436778	41436946			chr1	9413105	9413295			chr1	24472681	24472818			C7orf57	1	1	1	1	1	1
chr1	24413097	24416972			chr1	43053301	43053506			chr1	23559491	23559641			chr1	19927077	19927391			chr1	41448481	41448628			chr1	9428822	9429160			chr1	24535865	24535989			C7orf69	1	1	1	1	1	1
chr1	24463767	24466293			chr1	43147808	43148002			chr1	23585605	23585966			chr1	19928816	19929239			chr1	41485753	41485944			chr1	9441636	9441841			chr1	24591825	24592154			C7orf77	1	1	1	1	1	1
chr1	24472528	24473396			chr1	43200500	43200669			chr1	23598039	23598319			chr1	19945889	19946912			chr1	41496265	41496491			chr1	9443890	9444432			chr1	24600564	24600884			C8orf31	1	1	1	1	1	1
chr1	24501522	24503595			chr1	43206821	43207161			chr1	23691481	23691950			chr1	19970595	19970800			chr1	41514536	41514662			chr1	9447289	9447546			chr1	24605490	24606218			C8orf44-SGK3	1	1	1	1	1	1
chr1	24591524	24592362			chr1	43321306	43321703			chr1	23732502	23732655			chr1	19974903	19975166			chr1	41600032	41600188			chr1	9449087	9449557			chr1	24610040	24610219			C8orf58	1	1	1	1	1	1
chr1	24600950	24601153			chr1	43472567	43472745			chr1	23743342	23743527			chr1	20138964	20139249			chr1	41665337	41665582			chr1	9450059	9450614			chr1	24702456	24702647			C8orf86	1	1	1	1	1	1
chr1	24605403	24606534			chr1	43472916	43473100			chr1	23778430	23778561			chr1	20185400	20185635			chr1	41672381	41672539			chr1	9473131	9473369			chr1	24713261	24713565			C9	1	1	1	1	1	1
chr1	24622077	24622725			chr1	43476115	43476410			chr1	23780056	23780493			chr1	20207603	20207855			chr1	41878545	41878686			chr1	9538827	9539108			chr1	24718866	24719219			C9orf106	1	1	1	1	1	1
chr1	24641533	24644569			chr1	43477769	43478020			chr1	23791049	23791217			chr1	20213025	20213280			chr1	41900779	41901010			chr1	9539196	9539711			chr1	24724917	24725587			C9orf131	1	1	1	1	1	1
chr1	24649175	24649849			chr1	43494007	43494169			chr1	23799536	23799673			chr1	20232535	20233103			chr1	41902120	41902511			chr1	9588520	9588929			chr1	24742002	24742189			C9orf40	1	1	1	1	1	1
chr1	24673178	24673383			chr1	43523158	43523428			chr1	23825328	23825515			chr1	20238984	20239175			chr1	42147035	42147162			chr1	9593882	9594103			chr1	24742350	24742718			C9orf43	1	1	1	1	1	1
chr1	24681578	24684202			chr1	43526252	43526450			chr1	23826193	23826457			chr1	20242833	20243016			chr1	42165820	42166031			chr1	9626048	9626348			chr1	24743733	24744194			CA5A	1	1	1	1	1	1
chr1	24688271	24688954			chr1	43536639	43536802			chr1	23957214	23957364			chr1	20356833	20357069			chr1	42183749	42183919			chr1	9627050	9627393			chr1	24744970	24745496			CA8	1	1	1	1	1	1
chr1	24692154	24694370			chr1	43582212	43582494			chr1	23980327	23980462			chr1	20381818	20382070			chr1	42203268	42203405			chr1	9659374	9659600			chr1	24762325	24762502			CAB39	1	1	1	1	1	1
chr1	24702226	24703371			chr1	43770893	43771112			chr1	24266258	24266845			chr1	20437710	20437937			chr1	42206347	42206475			chr1	9681481	9681800			chr1	24817166	24817334			CAB39L	1	1	1	1	1	1
chr1	24704495	24708555			chr1	43805418	43805604			chr1	24291968	24292613			chr1	20531010	20531297			chr1	42209571	42209834			chr1	9687333	9687698			chr1	24848072	24848299			CABLES1	1	1	1	1	1	1
chr1	24710047	24715436			chr1	43822087	43822364			chr1	24293709	24293914			chr1	20532353	20532638			chr1	42210632	42210827			chr1	9689204	9689770			chr1	24878892	24879024			CACHD1	1	1	1	1	1	1
chr1	24718637	24720996			chr1	43929576	43929902			chr1	24294359	24295232			chr1	20535121	20535325			chr1	42222307	42222588			chr1	9699444	9699730			chr1	24955148	24955407			CACNA1C	1	1	1	1	1	1
chr1	24722354	24729191			chr1	44014727	44015012			chr1	24311784	24311921			chr1	20612214	20612491			chr1	42535375	42535515			chr1	9702271	9702509			chr1	25063842	25064128			CACNA2D3	1	1	1	1	1	1
chr1	24741258	24749873			chr1	44327937	44328144			chr1	24317134	24317348			chr1	20613697	20614087			chr1	42813920	42814102			chr1	9717625	9717883			chr1	25103474	25103645			CACNA2D3-AS1	1	1	1	1	1	1
chr1	24760792	24766077			chr1	44359596	44359818			chr1	24319261	24319737			chr1	20622234	20622504			chr1	42859404	42859654			chr1	9719146	9719392			chr1	25194599	25194718			CACNA2D4	1	1	1	1	1	1
chr1	24805425	24805565			chr1	44532207	44532398			chr1	24321275	24321428			chr1	20632352	20632670			chr1	42992388	42992616			chr1	9725132	9725288			chr1	25195643	25195814			CACNB2	1	1	1	1	1	1
chr1	24847499	24848752			chr1	44568234	44568463			chr1	24321684	24321993			chr1	20661355	20661597			chr1	43008540	43008961			chr1	9755515	9755736			chr1	25219017	25219136			CACNB4	1	1	1	1	1	1
chr1	24878480	24879404			chr1	44632036	44632205			chr1	24322293	24322542			chr1	20699609	20699855			chr1	43014727	43014885			chr1	9765893	9766100			chr1	25250259	25250406			CACNG2	1	1	1	1	1	1
chr1	24909381	24911348			chr1	44713238	44713500			chr1	24323226	24323922			chr1	20714975	20715275			chr1	43018059	43018443			chr1	9785535	9785750			chr1	25430206	25430328			CACNG4	1	1	1	1	1	1
chr1	24951066	24951860			chr1	44731318	44731525			chr1	24415558	24415733			chr1	20715831	20716050			chr1	43034213	43034410			chr1	9788926	9789342			chr1	25526853	25526995			CACUL1	1	1	1	1	1	1
chr1	24954307	24955575			chr1	44796773	44797033			chr1	24417004	24417222			chr1	20718039	20718387			chr1	43052366	43052501			chr1	9805236	9805434			chr1	25530486	25530979			CADM1	1	1	1	1	1	1
chr1	24959868	24960073			chr1	44807071	44807571			chr1	24463950	24464092			chr1	20728126	20728820			chr1	43053211	43053490			chr1	9824076	9824331			chr1	25538474	25538826			CALCR	1	1	1	1	1	1
chr1	24972176	24972495			chr1	44811710	44812176			chr1	24500516	24500767			chr1	20883818	20884130			chr1	43200519	43200692			chr1	9824476	9824760			chr1	25549609	25549802			CALD1	1	1	1	1	1	1
chr1	25063559	25063869			chr1	45329497	45329782			chr1	24501885	24502022			chr1	20884560	20884822			chr1	43206738	43207173			chr1	9827819	9827992			chr1	25568272	25568609			CALHM3	1	1	1	1	1	1
chr1	25231832	25234117			chr1	45411140	45411336			chr1	24544740	24544924			chr1	20896951	20897170			chr1	43270443	43270648			chr1	9843602	9843866			chr1	25588340	25588513			CALHM6	1	1	1	1	1	1
chr1	25239415	25240784			chr1	45687060	45687285			chr1	24591870	24592222			chr1	20964913	20965123			chr1	43373101	43373252			chr1	9850896	9851109			chr1	25636106	25636421			CALR4P	1	1	1	1	1	1
chr1	25246318	25248031			chr1	45802802	45803068			chr1	24600609	24600812			chr1	21013047	21013211			chr1	43437417	43437613			chr1	9874911	9875134			chr1	25695159	25695330			CAMK1D	1	1	1	1	1	1
chr1	25267611	25268172			chr1	46188852	46189016			chr1	24605638	24606500			chr1	21024594	21025008			chr1	43472550	43472688			chr1	9891172	9891435			chr1	25708447	25708616			CAMK1G	1	1	1	1	1	1
chr1	25337947	25339323			chr1	46211131	46211418			chr1	24624441	24624589			chr1	21025311	21025542			chr1	43472875	43473078			chr1	9892340	9892501			chr1	25859337	25859542			CAMK2D	1	1	1	1	1	1
chr1	25352075	25352736			chr1	46611760	46611990			chr1	24642856	24643033			chr1	21058094	21058463			chr1	43475772	43475925			chr1	9942762	9943051			chr1	25875436	25875685			CAMK2G	1	1	1	1	1	1
chr1	25429957	25431612			chr1	47280227	47280544			chr1	24654088	24654382			chr1	21062396	21062701			chr1	43476118	43476343			chr1	9943217	9943600			chr1	25878803	25879007			CAMK4	1	1	1	1	1	1
chr1	25538127	25538911			chr1	47402684	47402985			chr1	24683794	24684020			chr1	21064104	21064440			chr1	43477842	43478055			chr1	10024629	10024870			chr1	25892576	25892788			CAMKK2	1	1	1	1	1	1
chr1	25543291	25544238			chr1	47409370	47409667			chr1	24692710	24693042			chr1	21100634	21100868			chr1	43494003	43494243			chr1	10027882	10028093			chr1	25992336	25992531			CAMKMT	1	1	1	1	1	1
chr1	25549214	25549490			chr1	47651459	47651751			chr1	24718946	24719168			chr1	21236685	21237002			chr1	43644098	43644249			chr1	10032511	10033093			chr1	25998255	25998437			CAMSAP2	1	1	1	1	1	1
chr1	25567039	25569370			chr1	49797636	49797816			chr1	24725170	24725486			chr1	21238445	21238838			chr1	43770904	43771128			chr1	10059066	10059327			chr1	26018811	26019137			CAMTA1	1	1	1	1	1	1
chr1	25694763	25695588			chr1	50721119	50721341			chr1	24742012	24742202			chr1	21241774	21242002			chr1	43805426	43805639			chr1	10066662	10066905			chr1	26050351	26050541			CAND1.11	1	1	1	1	1	1
chr1	25707483	25709119			chr1	50873758	50873959			chr1	24742393	24742714			chr1	21251771	21252463			chr1	43822125	43822303			chr1	10083160	10083418			chr1	26050984	26051158			CANT1	1	1	1	1	1	1
chr1	25799773	25800943			chr1	50960162	50960388			chr1	24762285	24762510			chr1	21254647	21254913			chr1	43858356	43858537			chr1	10084958	10085585			chr1	26078589	26078803			CAP2	1	1	1	1	1	1
chr1	25817866	25821219			chr1	51331299	51331486			chr1	24765528	24765776			chr1	21343404	21343771			chr1	43912766	43912944			chr1	10138382	10138519			chr1	26094927	26095107			CAPN1	1	1	1	1	1	1
chr1	25855970	25860124			chr1	51558263	51558600			chr1	24817174	24817403			chr1	21383476	21383764			chr1	44014781	44015065			chr1	10146439	10146746			chr1	26111676	26111804			CAPN11	1	1	1	1	1	1
chr1	25871151	25881870			chr1	51569778	51570195			chr1	24878812	24879111			chr1	21401847	21402023			chr1	44326134	44326262			chr1	10210132	10210771			chr1	26169703	26169981			CAPN15	1	1	1	1	1	1
chr1	25888348	25895435			chr1	51607623	51607835			chr1	24910252	24910427			chr1	21404641	21404917			chr1	44327939	44328106			chr1	10310472	10310720			chr1	26233886	26234005			CAPN2	1	1	1	1	1	1
chr1	25905112	25906066			chr1	51622490	51622713			chr1	24913070	24913247			chr1	21452225	21452459			chr1	44329214	44329337			chr1	10377604	10378038			chr1	26268959	26269168			CAPN5	1	1	1	1	1	1
chr1	25991937	25992330			chr1	51648524	51648686			chr1	24955090	24955376			chr1	21468085	21468315			chr1	44552881	44553039			chr1	10378120	10378362			chr1	26295871	26296042			CAPNS1	1	1	1	1	1	1
chr1	25996849	25998580			chr1	51661284	51661475			chr1	24966771	24966990			chr1	21507613	21507819			chr1	44631579	44631725			chr1	10378637	10378799			chr1	26296549	26296677			CAPRIN1	1	1	1	1	1	1
chr1	26003240	26003599			chr1	52164723	52164888			chr1	24972658	24972836			chr1	21511585	21512276			chr1	44731307	44731532			chr1	10386824	10387156			chr1	26298281	26298595			CAPS2	1	1	1	1	1	1
chr1	26015277	26019305			chr1	52574665	52574854			chr1	25063769	25064130			chr1	21538242	21538550			chr1	44896047	44896176			chr1	10398750	10399144			chr1	26302795	26303284			CAPZB	1	1	1	1	1	1
chr1	26035153	26036376			chr1	52674851	52675008			chr1	25194589	25194834			chr1	21625811	21626155			chr1	44912734	44912892			chr1	10416663	10416960			chr1	26349284	26349520			CARD10	1	1	1	1	1	1
chr1	26049182	26051522			chr1	52708339	52708565			chr1	25232407	25232702			chr1	21626798	21627313			chr1	44986562	44986720			chr1	10418815	10419061			chr1	26350845	26351051			CARD11	1	1	1	1	1	1
chr1	26094510	26095394			chr1	52907533	52907850			chr1	25233318	25233583			chr1	21631942	21632626			chr1	45323934	45324189			chr1	10420482	10420871			chr1	26351564	26352126			CARD14	1	1	1	1	1	1
chr1	26110476	26113707			chr1	53068448	53068643			chr1	25240023	25240176			chr1	21634293	21634564			chr1	45329445	45329684			chr1	10424062	10424377			chr1	26354115	26354360			CARD8	1	1	1	1	1	1
chr1	26122214	26122528			chr1	53112500	53112738			chr1	25247195	25247479			chr1	21675065	21675286			chr1	45336023	45336165			chr1	10427113	10427549			chr1	26387474	26387695			CARF	1	1	1	1	1	1
chr1	26147981	26148906			chr1	53146347	53146524			chr1	25478820	25478961			chr1	21741262	21741707			chr1	45338015	45338157			chr1	10428045	10428335			chr1	26408648	26408788			CARHSP1	1	1	1	1	1	1
chr1	26158653	26159179			chr1	53330025	53330202			chr1	25526787	25527058			chr1	21741956	21742166			chr1	45881723	45881867			chr1	10430255	10430864			chr1	26412593	26412760			CARM1	1	1	1	1	1	1
chr1	26164071	26165032			chr1	53518790	53519082			chr1	25538529	25538785			chr1	21803700	21804068			chr1	45929343	45929540			chr1	10444188	10444545			chr1	26417175	26417356			CARMIL1	1	1	1	1	1	1
chr1	26169919	26171819			chr1	53542219	53542445			chr1	25549518	25549866			chr1	21804510	21804882			chr1	45972709	45972868			chr1	10474827	10475046			chr1	26419115	26419293			CARNMT1-AS1	1	1	1	1	1	1
chr1	26173810	26175284			chr1	53890598	53890833			chr1	25568213	25568603			chr1	21902404	21902849			chr1	46155363	46155573			chr1	10495572	10495783			chr1	26432040	26432448			CARS1	1	1	1	1	1	1
chr1	26176611	26178997			chr1	54016476	54016758			chr1	25588348	25588513			chr1	21906262	21906489			chr1	46171962	46172101			chr1	10507501	10508058			chr1	26450973	26451195			CASC15	1	1	1	1	1	1
chr1	26200673	26201786			chr1	54019763	54020055			chr1	25616445	25616748			chr1	21906783	21907099			chr1	46183260	46183419			chr1	10527982	10528212			chr1	26473060	26473203			CASC21	1	1	1	1	1	1
chr1	26233666	26238054			chr1	54323361	54323708			chr1	25636144	25636399			chr1	21912329	21912608			chr1	46188805	46189066			chr1	10530359	10530589			chr1	26483988	26484298			CASC8	1	1	1	1	1	1
chr1	26266382	26270963			chr1	54354002	54354272			chr1	25659076	25659263			chr1	21919584	21919834			chr1	46211157	46211341			chr1	10555585	10555943			chr1	26487541	26487769			CASK	1	1	1	1	1	1
chr1	26274909	26281603			chr1	54408391	54408589			chr1	25694060	25694597			chr1	21922043	21922384			chr1	46442701	46442932			chr1	10578211	10578506			chr1	26620378	26620734			CASQ2	1	1	1	1	1	1
chr1	26284657	26285422			chr1	54409428	54409791			chr1	25695077	25695360			chr1	21922685	21922948			chr1	46806787	46806948			chr1	10599138	10599305			chr1	26620831	26621025			CASR	1	1	1	1	1	1
chr1	26290388	26291240			chr1	54429158	54429496			chr1	25723277	25723727			chr1	21938990	21939405			chr1	47254058	47254275			chr1	10635427	10635666			chr1	26633782	26634178			CASS4	1	1	1	1	1	1
chr1	26295484	26308927			chr1	54471753	54471944			chr1	25723878	25724017			chr1	21943026	21943350			chr1	47280269	47280412			chr1	10694815	10695108			chr1	26635862	26636134			CAST	1	1	1	1	1	1
chr1	26315833	26319707			chr1	54623825	54624236			chr1	25773568	25773705			chr1	21970534	21970750			chr1	47402711	47402945			chr1	10704641	10704932			chr1	26693042	26693503			CASTOR3	1	1	1	1	1	1
chr1	26321414	26322391			chr1	54641237	54641427			chr1	25792085	25792295			chr1	21974658	21975170			chr1	47409374	47409680			chr1	10709607	10709876			chr1	26695467	26695751			CATSPER3	1	1	1	1	1	1
chr1	26326683	26330321			chr1	54876901	54877095			chr1	25818514	25818691			chr1	22025824	22026284			chr1	47533389	47533576			chr1	10746019	10746216			chr1	26726999	26727134			CATSPERE	1	1	1	1	1	1
chr1	26336294	26337620			chr1	55233091	55233354			chr1	25875544	25875714			chr1	22030458	22030875			chr1	47569926	47570105			chr1	10835913	10836126			chr1	26747195	26747336			CATSPERG	1	1	1	1	1	1
chr1	26346931	26357556			chr1	55235812	55235988			chr1	25992299	25992516			chr1	22031142	22031439			chr1	51192314	51192473			chr1	10868665	10868878			chr1	26754187	26754310			CAV1	1	1	1	1	1	1
chr1	26370557	26372385			chr1	55245887	55246128			chr1	25997098	25997235			chr1	22042858	22043516			chr1	51357823	51357978			chr1	10890811	10891084			chr1	26786965	26787300			CAVIN1	1	1	1	1	1	1
chr1	26385658	26386122			chr1	55421391	55421619			chr1	25998001	25998421			chr1	22055531	22055798			chr1	51411231	51411443			chr1	10892294	10892503			chr1	26787858	26788001			CBARP	1	1	1	1	1	1
chr1	26409247	26413400			chr1	55429027	55429620			chr1	26019132	26019322			chr1	22069711	22069917			chr1	51558354	51558553			chr1	10898057	10898229			chr1	26789217	26789364			CBL	1	1	1	1	1	1
chr1	26416044	26421029			chr1	56032382	56032710			chr1	26050359	26050572			chr1	22071637	22071789			chr1	51569751	51570146			chr1	10899873	10900263			chr1	26824821	26824940			CBLB	1	1	1	1	1	1
chr1	26429755	26433932			chr1	56044343	56044544			chr1	26050995	26051238			chr1	22111724	22111976			chr1	51607652	51607839			chr1	10900722	10901215			chr1	26867920	26868088			CBLC	1	1	1	1	1	1
chr1	26471957	26474949			chr1	56064907	56065063			chr1	26054266	26054489			chr1	22154700	22155003			chr1	51621199	51621455			chr1	10902084	10902258			chr1	26890187	26890323			CBR1	1	1	1	1	1	1
chr1	26481217	26485437			chr1	56095514	56095670			chr1	26064807	26065026			chr1	22171926	22172803			chr1	51988371	51988519			chr1	10919907	10920407			chr1	26900390	26900604			CBR4	1	1	1	1	1	1
chr1	26486722	26488231			chr1	56138258	56138456			chr1	26078595	26078831			chr1	22209253	22209433			chr1	52556788	52556923			chr1	10935306	10935643			chr1	26960356	26960564			CC2D1A	1	1	1	1	1	1
chr1	26500229	26502428			chr1	56399388	56399652			chr1	26079902	26080153			chr1	22229575	22229846			chr1	52708381	52708599			chr1	10937080	10937274			chr1	26999471	26999736			CC2D2A	1	1	1	1	1	1
chr1	26508581	26508885			chr1	56449024	56449290			chr1	26080451	26080696			chr1	22262584	22262774			chr1	52907538	52907745			chr1	10937513	10937773			chr1	27008162	27008504			CC2D2B	1	1	1	1	1	1
chr1	26529382	26531900			chr1	56494323	56494546			chr1	26094958	26095140			chr1	22264922	22265308			chr1	52920351	52920555			chr1	11053328	11053913			chr1	27011129	27011301			CCAR2	1	1	1	1	1	1
chr1	26612256	26613563			chr1	56517821	56518058			chr1	26148531	26148664			chr1	22269176	22269408			chr1	53107700	53107894			chr1	11054284	11054554			chr1	27031255	27031423			CCBE1	1	1	1	1	1	1
chr1	26618702	26622731			chr1	56569618	56569883			chr1	26169705	26169992			chr1	22273755	22273992			chr1	53112530	53112712			chr1	11055296	11055579			chr1	27143498	27143755			CCDC114	1	1	1	1	1	1
chr1	26633620	26637365			chr1	56590576	56590798			chr1	26174457	26174649			chr1	22275270	22275603			chr1	53116078	53116211			chr1	11055835	11056068			chr1	27144454	27144907			CCDC12	1	1	1	1	1	1
chr1	26691791	26698183			chr1	56591837	56592178			chr1	26201424	26201589			chr1	22282562	22283017			chr1	53146256	53146452			chr1	11059627	11060257			chr1	27148022	27148314			CCDC125	1	1	1	1	1	1
chr1	26701697	26702415			chr1	56688506	56688790			chr1	26237566	26237891			chr1	22283279	22283555			chr1	53182097	53182293			chr1	11066848	11067078			chr1	27155051	27155291			CCDC137	1	1	1	1	1	1
chr1	26752261	26755588			chr1	56811357	56811540			chr1	26268967	26269407			chr1	22288793	22289083			chr1	53330019	53330186			chr1	11137719	11137978			chr1	27321998	27322207			CCDC141	1	1	1	1	1	1
chr1	26783993	26792231			chr1	57397925	57398100			chr1	26298335	26298482			chr1	22293277	22293452			chr1	53343820	53344030			chr1	11147478	11147785			chr1	27341921	27342075			CCDC153	1	1	1	1	1	1
chr1	26795839	26797954			chr1	58577135	58577521			chr1	26302892	26303032			chr1	22297077	22297434			chr1	53369117	53369261			chr1	11155439	11155899			chr1	27343000	27343202			CCDC158	1	1	1	1	1	1
chr1	26799766	26800529			chr1	58809319	58809646			chr1	26347868	26348515			chr1	22326305	22326640			chr1	53434744	53434916			chr1	11197019	11197175			chr1	27364717	27364867			CCDC162P	1	1	1	1	1	1
chr1	26823830	26829768			chr1	58840529	58840835			chr1	26349275	26349459			chr1	22381536	22381738			chr1	53518797	53518988			chr1	11478762	11478931			chr1	27392413	27392599			CCDC167	1	1	1	1	1	1
chr1	26838431	26839676			chr1	58896614	58896863			chr1	26350872	26351054			chr1	22388755	22389126			chr1	53519497	53519716			chr1	11615229	11615424			chr1	27467277	27467466			CCDC171	1	1	1	1	1	1
chr1	26860898	26875476			chr1	59043861	59044017			chr1	26351598	26351952			chr1	22407165	22407525			chr1	53659132	53659279			chr1	11650353	11650748			chr1	27503104	27503366			CCDC173	1	1	1	1	1	1
chr1	26889019	26890949			chr1	59046222	59046421			chr1	26408647	26408788			chr1	22412571	22412895			chr1	53902808	53902959			chr1	11663929	11664251			chr1	27528098	27528379			CCDC174	1	1	1	1	1	1
chr1	26894073	26895281			chr1	59101105	59101368			chr1	26432020	26432390			chr1	22442525	22442806			chr1	53957347	53957568			chr1	11676351	11676689			chr1	27542736	27542968			CCDC192	1	1	1	1	1	1
chr1	26898971	26900946			chr1	59139419	59139651			chr1	26472164	26472297			chr1	22443416	22443642			chr1	54160476	54160631			chr1	11678463	11678769			chr1	27543028	27543157			CCDC26	1	1	1	1	1	1
chr1	26921283	26922706			chr1	59143154	59143465			chr1	26483994	26484359			chr1	22444906	22445147			chr1	54323370	54323770			chr1	11681050	11681523			chr1	27568538	27568768			CCDC3	1	1	1	1	1	1
chr1	26959810	26961030			chr1	59177875	59178038			chr1	26487532	26487752			chr1	22447540	22447840			chr1	54324058	54324185			chr1	11749293	11749444			chr1	27570860	27571087			CCDC34	1	1	1	1	1	1
chr1	26993386	26994057			chr1	59186741	59186913			chr1	26612727	26612964			chr1	22451713	22452037			chr1	54354058	54354226			chr1	11752637	11752940			chr1	27607315	27607568			CCDC38	1	1	1	1	1	1
chr1	27007866	27014304			chr1	59427253	59427511			chr1	26620931	26621107			chr1	22454643	22454845			chr1	54385677	54385807			chr1	11768030	11768317			chr1	27669100	27669224			CCDC57	1	1	1	1	1	1
chr1	27026990	27027748			chr1	59672924	59673200			chr1	26633884	26634084			chr1	22472751	22472971			chr1	54429210	54429487			chr1	11780580	11781092			chr1	27684111	27684477			CCDC6	1	1	1	1	1	1
chr1	27099044	27100910			chr1	60573810	60574017			chr1	26635920	26636085			chr1	22487910	22488104			chr1	54471644	54471968			chr1	11787497	11787843			chr1	27686684	27687096			CCDC62	1	1	1	1	1	1
chr1	27135769	27156369			chr1	60874779	60875061			chr1	26692862	26693467			chr1	22629001	22629504			chr1	54472543	54472774			chr1	11788170	11788359			chr1	27687932	27688204			CCDC63	1	1	1	1	1	1
chr1	27165572	27168230			chr1	60908255	60908423			chr1	26695493	26695731			chr1	22674251	22674443			chr1	54488214	54488550			chr1	11791019	11791199			chr1	27688807	27689075			CCDC68	1	1	1	1	1	1
chr1	27191839	27192869			chr1	60941171	60941342			chr1	26747179	26747384			chr1	22708112	22708361			chr1	54623861	54624052			chr1	11802661	11803323			chr1	27695830	27696102			CCDC80	1	1	1	1	1	1
chr1	27247033	27247869			chr1	60942359	60942649			chr1	26785033	26785193			chr1	22708507	22708900			chr1	54876961	54877200			chr1	11805361	11806229			chr1	27712409	27712834			CCDC81	1	1	1	1	1	1
chr1	27322229	27323861			chr1	61616054	61616284			chr1	26810085	26810324			chr1	22717147	22717440			chr1	55233161	55233370			chr1	11842111	11842317			chr1	27713634	27713753			CCDC83	1	1	1	1	1	1
chr1	27338881	27344171			chr1	61616428	61616649			chr1	26853250	26853468			chr1	22751304	22751512			chr1	55239341	55239464			chr1	11857100	11857283			chr1	27725546	27725852			CCDC85C	1	1	1	1	1	1
chr1	27346883	27349353			chr1	61642827	61643116			chr1	26862870	26863018			chr1	22786400	22786638			chr1	55245894	55246072			chr1	11858833	11859247			chr1	27785932	27786084			CCDC88B	1	1	1	1	1	1
chr1	27364275	27366976			chr1	61743932	61744137			chr1	26865273	26865458			chr1	22787515	22787908			chr1	55246997	55247255			chr1	11859345	11859884			chr1	27830687	27830841			CCDC88C	1	1	1	1	1	1
chr1	27392661	27392979			chr1	61744254	61744522			chr1	26873205	26873347			chr1	22789520	22789741			chr1	55429114	55429492			chr1	11876150	11876402			chr1	27859187	27859370			CCHCR1	1	1	1	1	1	1
chr1	27428215	27431983			chr1	61872366	61872590			chr1	26894389	26894596			chr1	22826922	22827114			chr1	55866002	55866138			chr1	11876541	11876739			chr1	27914507	27914897			CCKBR	1	1	1	1	1	1
chr1	27441177	27446690			chr1	61967818	61968081			chr1	26900370	26900575			chr1	22827792	22827968			chr1	56032389	56032633			chr1	11895314	11895525			chr1	27933883	27934106			CCL17	1	1	1	1	1	1
chr1	27455215	27456517			chr1	62122303	62122505			chr1	26957225	26957545			chr1	22861064	22861264			chr1	56074058	56074237			chr1	11907749	11907953			chr1	27943099	27943309			CCL28	1	1	1	1	1	1
chr1	27463658	27463902			chr1	62229923	62230164			chr1	26960298	26960592			chr1	22971595	22972067			chr1	56102071	56102189			chr1	11908818	11909155			chr1	27943419	27943676			CCN2	1	1	1	1	1	1
chr1	27466040	27470392			chr1	62230660	62231086			chr1	26998948	26999318			chr1	22981790	22982692			chr1	56398047	56398194			chr1	11909576	11909881			chr1	27960049	27960244			CCN4	1	1	1	1	1	1
chr1	27482349	27482559			chr1	62279245	62279458			chr1	27008141	27008504			chr1	22983833	22984391			chr1	56399341	56399621			chr1	11926356	11926636			chr1	27963337	27963456			CCND1	1	1	1	1	1	1
chr1	27488210	27490949			chr1	62288273	62288598			chr1	27011064	27011271			chr1	22984805	22985148			chr1	56494343	56494514			chr1	11928300	11928567			chr1	27966883	27967004			CCND3	1	1	1	1	1	1
chr1	27496688	27506657			chr1	62307972	62308428			chr1	27027058	27027241			chr1	22987370	22988088			chr1	56516480	56516637			chr1	11934583	11934837			chr1	27968832	27969049			CCNDBP1	1	1	1	1	1	1
chr1	27517899	27518285			chr1	62311680	62311863			chr1	27031245	27031613			chr1	22997574	22997959			chr1	56555504	56555693			chr1	11940708	11940892			chr1	27973891	27974084			CCNE1	1	1	1	1	1	1
chr1	27522652	27530502			chr1	62321526	62321778			chr1	27032481	27032630			chr1	23004712	23005011			chr1	56569672	56569977			chr1	11955195	11955676			chr1	28088564	28088701			CCNG2	1	1	1	1	1	1
chr1	27538231	27545422			chr1	62325220	62325410			chr1	27036814	27036952			chr1	23007078	23007719			chr1	56581513	56581659			chr1	11970413	11970792			chr1	28157936	28158184			CCNT2	1	1	1	1	1	1
chr1	27555395	27562091			chr1	62389583	62389834			chr1	27143577	27143746			chr1	23019244	23019773			chr1	56590608	56590871			chr1	11978309	11978721			chr1	28236035	28236234			CCNT2-AS1	1	1	1	1	1	1
chr1	27563654	27565420			chr1	62622092	62622292			chr1	27144460	27144971			chr1	23039580	23039873			chr1	56591996	56592188			chr1	11979870	11980581			chr1	28243187	28243383			CCNY	1	1	1	1	1	1
chr1	27567093	27576766			chr1	63611284	63611591			chr1	27145991	27146207			chr1	23050288	23050600			chr1	56595330	56595566			chr1	11981732	11981917			chr1	28296768	28297079			CCNYL1	1	1	1	1	1	1
chr1	27658707	27659927			chr1	63662903	63663199			chr1	27148005	27148314			chr1	23096047	23096279			chr1	56811349	56811549			chr1	12002049	12002204			chr1	28301995	28302162			CCR5	1	1	1	1	1	1
chr1	27669438	27673258			chr1	63730194	63730366			chr1	27155022	27155256			chr1	23100095	23100433			chr1	56817131	56817312			chr1	12002271	12002635			chr1	28306744	28306933			CCR5AS	1	1	1	1	1	1
chr1	27682427	27690899			chr1	63772298	63772493			chr1	27254586	27254717			chr1	23101570	23101809			chr1	57591057	57591264			chr1	12007774	12008005			chr1	28314125	28314290			CCR7	1	1	1	1	1	1
chr1	27693924	27697113			chr1	63920472	63920889			chr1	27321999	27322335			chr1	23110777	23111054			chr1	57591925	57592183			chr1	12015051	12015265			chr1	28352328	28352552			CCSAP	1	1	1	1	1	1
chr1	27710245	27715682			chr1	63946899	63947102			chr1	27341889	27342113			chr1	23183176	23183589			chr1	58311012	58311168			chr1	12021478	12021820			chr1	28369571	28369727			CCSER1	1	1	1	1	1	1
chr1	27719280	27720538			chr1	64076356	64076517			chr1	27342938	27343184			chr1	23193487	23193797			chr1	58395439	58395613			chr1	12022690	12023060			chr1	28525155	28525301			CCSER2	1	1	1	1	1	1
chr1	27724566	27727079			chr1	64139985	64140211			chr1	27364474	27364879			chr1	23194409	23194595			chr1	58447958	58448273			chr1	12069396	12069638			chr1	28526935	28527257			CD109	1	1	1	1	1	1
chr1	27772287	27774691			chr1	64343482	64343811			chr1	27397842	27398091			chr1	23196686	23197257			chr1	58453443	58453603			chr1	12075793	12076059			chr1	28552843	28553213			CD14	1	1	1	1	1	1
chr1	27776734	27779241			chr1	64659362	64659590			chr1	27418831	27419023			chr1	23239929	23240339			chr1	58577140	58577433			chr1	12076484	12076694			chr1	28590093	28590513			CD247	1	1	1	1	1	1
chr1	27780754	27781020			chr1	64898176	64898361			chr1	27500111	27500343			chr1	23347259	23347550			chr1	58628999	58629236			chr1	12126814	12126997			chr1	28648282	28648437			CD274	1	1	1	1	1	1
chr1	27783087	27787313			chr1	64983153	64983491			chr1	27523569	27523709			chr1	23360891	23361119			chr1	58711199	58711333			chr1	12132125	12132482			chr1	28648515	28648782			CD2AP	1	1	1	1	1	1
chr1	27822301	27824478			chr1	64989585	64989826			chr1	27528134	27528312			chr1	23370625	23371018			chr1	58809303	58809567			chr1	12135691	12135962			chr1	28668216	28668433			CD2BP2	1	1	1	1	1	1
chr1	27830001	27831772			chr1	65090438	65090679			chr1	27604790	27605062			chr1	23374631	23375008			chr1	58815286	58815471			chr1	12141591	12141857			chr1	28718964	28719150			CD46	1	1	1	1	1	1
chr1	27858996	27859491			chr1	65163897	65164171			chr1	27686653	27686990			chr1	23375192	23375434			chr1	58840555	58840786			chr1	12143599	12143997			chr1	28720467	28720624			CD52	1	1	1	1	1	1
chr1	27913901	27915021			chr1	65170494	65170962			chr1	27687769	27688081			chr1	23384782	23385039			chr1	59101162	59101330			chr1	12144104	12144569			chr1	28734691	28735038			CD55	1	1	1	1	1	1
chr1	27933441	27934657			chr1	65177486	65177763			chr1	27688872	27689075			chr1	23385385	23385697			chr1	59115985	59116118			chr1	12153421	12153856			chr1	28736027	28736200			CD59	1	1	1	1	1	1
chr1	27943251	27944004			chr1	65247886	65248045			chr1	27695858	27696067			chr1	23448893	23449160			chr1	59143214	59143456			chr1	12159928	12160129			chr1	28736399	28737011			CD9	1	1	1	1	1	1
chr1	27959120	27961737			chr1	65423983	65424219			chr1	27712408	27712812			chr1	23449301	23449708			chr1	59151221	59151358			chr1	12161637	12162187			chr1	28781403	28781623			CD96	1	1	1	1	1	1
chr1	27966599	27968766			chr1	65434865	65435125			chr1	27725615	27725849			chr1	23452069	23452361			chr1	59177824	59177981			chr1	12218591	12218850			chr1	28782136	28782367			CD99P1	1	1	1	1	1	1
chr1	28059383	28060203			chr1	65527730	65527892			chr1	27773146	27773306			chr1	23473418	23473715			chr1	59186540	59186902			chr1	12229870	12230272			chr1	28882162	28882282			CDADC1	1	1	1	1	1	1
chr1	28087674	28089111			chr1	65621818	65621985			chr1	27783553	27783737			chr1	23477371	23477721			chr1	59329494	59329663			chr1	12230905	12231132			chr1	29105881	29106253			CDC123	1	1	1	1	1	1
chr1	28148322	28148761			chr1	65687925	65688160			chr1	27785904	27786072			chr1	23484742	23485288			chr1	59427242	59427466			chr1	12327646	12327822			chr1	29156979	29157233			CDC14B	1	1	1	1	1	1
chr1	28157426	28157940			chr1	66262289	66262477			chr1	27830683	27830954			chr1	23496567	23496774			chr1	59670072	59670283			chr1	12453980	12454223			chr1	29181807	29182238			CDC34	1	1	1	1	1	1
chr1	28231177	28233741			chr1	66466804	66467010			chr1	27914604	27914867			chr1	23531811	23532067			chr1	59672989	59673186			chr1	12454650	12454939			chr1	29186363	29186505			CDC42BPB	1	1	1	1	1	1
chr1	28235159	28237233			chr1	66954909	66955090			chr1	27934782	27934970			chr1	23532824	23533332			chr1	59704043	59704270			chr1	12485329	12485875			chr1	29189647	29189785			CDC42BPG	1	1	1	1	1	1
chr1	28241872	28244650			chr1	67060754	67061174			chr1	27943174	27943724			chr1	23535499	23536004			chr1	60942355	60942570			chr1	12486451	12486781			chr1	29191362	29191553			CDC42EP3	1	1	1	1	1	1
chr1	28246614	28251096			chr1	67155791	67155996			chr1	27968765	27969039			chr1	23539808	23540272			chr1	61616492	61616700			chr1	12495694	12496034			chr1	29227202	29227383			CDC42EP4	1	1	1	1	1	1
chr1	28258981	28264111			chr1	67163016	67163372			chr1	28002683	28002883			chr1	23555039	23555374			chr1	61642789	61643155			chr1	12539970	12540503			chr1	29230891	29231056			CDC42P3	1	1	1	1	1	1
chr1	28292697	28292984			chr1	67376389	67376673			chr1	28059685	28059883			chr1	23555849	23556466			chr1	61744287	61744467			chr1	12549893	12550171			chr1	29236321	29236545			CDC42SE2	1	1	1	1	1	1
chr1	28296291	28299210			chr1	67439285	67439562			chr1	28088586	28088772			chr1	23556547	23556921			chr1	61872320	61872582			chr1	12556467	12556723			chr1	29237509	29237853			CDC73	1	1	1	1	1	1
chr1	28300238	28303103			chr1	67570547	67570798			chr1	28096413	28096695			chr1	23562412	23562701			chr1	61950529	61950717			chr1	12618311	12618633			chr1	29239233	29239615			CDH1	1	1	1	1	1	1
chr1	28306026	28308209			chr1	67575020	67575182			chr1	28139430	28139612			chr1	23568606	23568863			chr1	61952322	61952501			chr1	12618996	12619269			chr1	29241168	29241373			CDH2	1	1	1	1	1	1
chr1	28312845	28314957			chr1	67580733	67580922			chr1	28144625	28145006			chr1	23574420	23574733			chr1	61966935	61967074			chr1	12706274	12706477			chr1	29271844	29271979			CDH20	1	1	1	1	1	1
chr1	28328082	28330123			chr1	67646221	67646440			chr1	28153263	28153434			chr1	23585589	23585914			chr1	62180096	62180410			chr1	12711487	12711877			chr1	30618353	30618650			CDH23	1	1	1	1	1	1
chr1	28343386	28344314			chr1	67647449	67647682			chr1	28157965	28158263			chr1	23593642	23593858			chr1	62194700	62194824			chr1	12712254	12712406			chr1	30737570	30737718			CDH24	1	1	1	1	1	1
chr1	28350844	28353446			chr1	67686717	67687010			chr1	28174756	28174912			chr1	23617062	23617513			chr1	62230731	62231009			chr1	12713707	12713930			chr1	30738031	30738519			CDH5	1	1	1	1	1	1
chr1	28368657	28373777			chr1	67700634	67701061			chr1	28235877	28236227			chr1	23630007	23630200			chr1	62237976	62238238			chr1	12714839	12715101			chr1	30744474	30744624			CDHR3	1	1	1	1	1	1
chr1	28418198	28418753			chr1	67738462	67738628			chr1	28242860	28243026			chr1	23651226	23651470			chr1	62279188	62279506			chr1	12722738	12722926			chr1	30746628	30746973			CDK12	1	1	1	1	1	1
chr1	28438212	28438360			chr1	67890014	67890206			chr1	28247326	28247563			chr1	23742304	23742557			chr1	62288254	62288535			chr1	12734743	12734977			chr1	30764524	30764723			CDK19	1	1	1	1	1	1
chr1	28449554	28450685			chr1	68128326	68128526			chr1	28249548	28250362			chr1	23759459	23759657			chr1	62308103	62308314			chr1	12757820	12758253			chr1	30765296	30765509			CDK2	1	1	1	1	1	1
chr1	28471307	28471867			chr1	68218644	68218818			chr1	28259251	28259393			chr1	23762069	23762326			chr1	62325146	62325400			chr1	13670815	13670985			chr1	30769061	30769336			CDK3	1	1	1	1	1	1
chr1	28500632	28501631			chr1	68220964	68221181			chr1	28267012	28267217			chr1	23773603	23773816			chr1	62766066	62766211			chr1	13699963	13700665			chr1	30877610	30877744			CDK5	1	1	1	1	1	1
chr1	28504952	28515589			chr1	68269718	68269939			chr1	28290371	28290509			chr1	23777877	23778280			chr1	62778304	62778560			chr1	13758138	13758333			chr1	30909133	30909343			CDK6	1	1	1	1	1	1
chr1	28516838	28529545			chr1	68276441	68276732			chr1	28296774	28297281			chr1	23845275	23845551			chr1	63612624	63612835			chr1	13759213	13759397			chr1	30911055	30911244			CDK6-AS1	1	1	1	1	1	1
chr1	28552273	28555172			chr1	68300027	68300191			chr1	28298566	28298708			chr1	23865353	23865609			chr1	63628645	63628901			chr1	13788763	13789031			chr1	30934017	30934220			CDKAL1	1	1	1	1	1	1
chr1	28572790	28574438			chr1	68322194	68322362			chr1	28314097	28314289			chr1	23957201	23957398			chr1	63662985	63663231			chr1	13798939	13799198			chr1	31033685	31033822			CDKL4	1	1	1	1	1	1
chr1	28578941	28583827			chr1	68324465	68324673			chr1	28343471	28343704			chr1	24018867	24019162			chr1	63730179	63730385			chr1	13801317	13801531			chr1	31065745	31066067			CDKN1C	1	1	1	1	1	1
chr1	28589583	28590619			chr1	68377180	68377499			chr1	28352411	28352551			chr1	24117826	24117987			chr1	63731199	63731439			chr1	13803553	13804001			chr1	31102502	31102660			CDKN2D	1	1	1	1	1	1
chr1	28598138	28599987			chr1	68464980	68465202			chr1	28354310	28354503			chr1	24129132	24129424			chr1	63920497	63920929			chr1	13805436	13805762			chr1	31111275	31111498			CDO1	1	1	1	1	1	1
chr1	28641301	28649616			chr1	69494187	69494546			chr1	28365028	28365183			chr1	24199366	24199646			chr1	63921411	63921677			chr1	13888801	13889049			chr1	31112291	31112427			CDS1	1	1	1	1	1	1
chr1	28666994	28672049			chr1	69497936	69498188			chr1	28437978	28438251			chr1	24262525	24263680			chr1	64076345	64076553			chr1	14125718	14125901			chr1	31122215	31122403			CDV3	1	1	1	1	1	1
chr1	28673145	28676949			chr1	70459917	70460073			chr1	28471555	28471800			chr1	24266302	24267029			chr1	64138386	64138738			chr1	14479964	14480167			chr1	31133494	31133708			CDYL	1	1	1	1	1	1
chr1	28717759	28722837			chr1	70487323	70487512			chr1	28501177	28501333			chr1	24276816	24277025			chr1	64139965	64140192			chr1	14759877	14760162			chr1	31138893	31139264			CDYL2	1	1	1	1	1	1
chr1	28733309	28742624			chr1	72000810	72000973			chr1	28505785	28506069			chr1	24283882	24284133			chr1	64185090	64185266			chr1	14787700	14787968			chr1	31140328	31140545			CEACAM1	1	1	1	1	1	1
chr1	28744396	28751683			chr1	72027703	72027875			chr1	28526772	28527233			chr1	24293470	24293935			chr1	64185322	64185546			chr1	14795656	14795901			chr1	31152398	31152689			CEBPA-DT	1	1	1	1	1	1
chr1	28760062	28762478			chr1	72827343	72827613			chr1	28552820	28553043			chr1	24294310	24294598			chr1	64343547	64343751			chr1	14859664	14859898			chr1	31154751	31154920			CEBPB-AS1	1	1	1	1	1	1
chr1	28781116	28783810			chr1	74730020	74730428			chr1	28572993	28573176			chr1	24294764	24295094			chr1	64595914	64596075			chr1	14871281	14871864			chr1	31159929	31160171			CECR2	1	1	1	1	1	1
chr1	28785397	28785556			chr1	75785335	75785580			chr1	28581760	28581970			chr1	24297407	24297751			chr1	64659353	64659565			chr1	14880845	14881306			chr1	31162774	31162914			CECR3	1	1	1	1	1	1
chr1	28886881	28887998			chr1	77540575	77540800			chr1	28590051	28590560			chr1	24301930	24302170			chr1	64871151	64871273			chr1	14892177	14892397			chr1	31170808	31171095			CELSR1	1	1	1	1	1	1
chr1	28914108	28914805			chr1	77824179	77824335			chr1	28643065	28643228			chr1	24308865	24309150			chr1	64983217	64983552			chr1	14894818	14895154			chr1	31172216	31172552			CELSR2	1	1	1	1	1	1
chr1	29122421	29124840			chr1	80575687	80575867			chr1	28645331	28645482			chr1	24310978	24311423			chr1	64989547	64989913			chr1	14906678	14907024			chr1	31173909	31174115			CEMIP2	1	1	1	1	1	1
chr1	29145664	29146698			chr1	80882637	80882878			chr1	28646160	28646296			chr1	24312800	24313134			chr1	65090462	65090611			chr1	14913708	14914026			chr1	31214785	31215120			CENATAC	1	1	1	1	1	1
chr1	29155552	29158705			chr1	81174877	81175151			chr1	28648557	28648710			chr1	24317039	24317318			chr1	65177508	65177742			chr1	14925408	14925656			chr1	31342669	31342873			CENPP	1	1	1	1	1	1
chr1	29175294	29175972			chr1	81179411	81179583			chr1	28654011	28654144			chr1	24318680	24318976			chr1	65247791	65248041			chr1	14926126	14926370			chr1	31390029	31390547			CEP104	1	1	1	1	1	1
chr1	29177420	29183364			chr1	81193038	81193259			chr1	28668205	28668447			chr1	24321627	24322115			chr1	65415934	65416145			chr1	14929552	14929801			chr1	31416375	31416591			CEP112	1	1	1	1	1	1
chr1	29186094	29186795			chr1	81635842	81636025			chr1	28668564	28668735			chr1	24322224	24322623			chr1	65417833	65418024			chr1	14968409	14968747			chr1	31453794	31453997			CEP128	1	1	1	1	1	1
chr1	29189116	29192175			chr1	81649226	81649475			chr1	28675707	28676000			chr1	24335003	24335247			chr1	65434857	65435115			chr1	14988209	14988507			chr1	31471577	31471888			CEP131	1	1	1	1	1	1
chr1	29201830	29202872			chr1	81699231	81699545			chr1	28718857	28719203			chr1	24338286	24338514			chr1	65436132	65436261			chr1	14996682	14997113			chr1	31477599	31477808			CEP152	1	1	1	1	1	1
chr1	29225734	29231203			chr1	81704255	81704601			chr1	28720322	28720659			chr1	24367725	24368004			chr1	65527726	65527872			chr1	15001392	15001590			chr1	31509317	31509473			CEP250	1	1	1	1	1	1
chr1	29236250	29241510			chr1	81720370	81720526			chr1	28734650	28734970			chr1	24416992	24417339			chr1	65617471	65617644			chr1	15016610	15016877			chr1	31511118	31511456			CEP295NL	1	1	1	1	1	1
chr1	29270399	29272809			chr1	81721853	81722170			chr1	28736593	28736937			chr1	24420660	24421225			chr1	65621750	65622012			chr1	15019953	15020286			chr1	31511765	31512129			CEP41	1	1	1	1	1	1
chr1	29282544	29283925			chr1	81781459	81781697			chr1	28739475	28739741			chr1	24463891	24464198			chr1	65687915	65688175			chr1	15025496	15025752			chr1	31512317	31512468			CEP57L1	1	1	1	1	1	1
chr1	30617504	30619519			chr1	81800903	81801086			chr1	28750453	28750641			chr1	24465894	24466132			chr1	66466750	66466984			chr1	15080741	15080957			chr1	31551404	31551561			CEP68	1	1	1	1	1	1
chr1	30717619	30720220			chr1	81808838	81808994			chr1	28814001	28814161			chr1	24472652	24472892			chr1	66824895	66825047			chr1	15087602	15087842			chr1	31557155	31557274			CEP72	1	1	1	1	1	1
chr1	30736505	30741242			chr1	82269571	82269821			chr1	28885048	28885206			chr1	24502306	24502537			chr1	66916468	66916609			chr1	15093625	15093853			chr1	31562983	31563298			CEP85L	1	1	1	1	1	1
chr1	30742577	30749771			chr1	82549867	82550173			chr1	29105851	29106197			chr1	24503540	24503829			chr1	66993111	66993290			chr1	15133098	15133330			chr1	31574978	31575262			CERS4	1	1	1	1	1	1
chr1	30764169	30766465			chr1	83055445	83055715			chr1	29145845	29146038			chr1	24515723	24515927			chr1	67040543	67040711			chr1	15139656	15140195			chr1	31575613	31575850			CES5AP1	1	1	1	1	1	1
chr1	30768193	30770134			chr1	83999502	83999684			chr1	29156895	29157180			chr1	24530355	24530590			chr1	67060822	67061045			chr1	15154147	15154333			chr1	31579377	31579502			CFAP206	1	1	1	1	1	1
chr1	30772298	30773101			chr1	84103460	84103635			chr1	29181926	29182201			chr1	24535801	24536186			chr1	67155830	67155976			chr1	15173875	15174088			chr1	31581886	31582222			CFAP299	1	1	1	1	1	1
chr1	30778785	30779617			chr1	84247466	84247952			chr1	29189583	29189769			chr1	24587327	24587485			chr1	67356054	67356396			chr1	15186639	15186788			chr1	31589539	31589728			CFAP300	1	1	1	1	1	1
chr1	30782602	30782772			chr1	84319671	84319915			chr1	29230883	29231050			chr1	24591796	24592216			chr1	67417500	67417638			chr1	15214487	15214821			chr1	31590440	31590726			CFAP45	1	1	1	1	1	1
chr1	30803030	30803996			chr1	84382233	84382499			chr1	29236419	29236571			chr1	24597835	24598147			chr1	67439312	67439586			chr1	15222339	15222650			chr1	31626379	31626769			CFAP54	1	1	1	1	1	1
chr1	30823850	30824455			chr1	84506540	84506699			chr1	29239254	29239500			chr1	24600411	24601062			chr1	67493521	67493639			chr1	15243737	15244005			chr1	31628967	31629296			CFAP57	1	1	1	1	1	1
chr1	30908439	30911453			chr1	84634845	84635209			chr1	30618425	30618643			chr1	24601116	24601448			chr1	67513810	67514020			chr1	15247039	15247429			chr1	31647185	31647383			CFAP70	1	1	1	1	1	1
chr1	30932904	30936901			chr1	84764227	84764468			chr1	30738127	30738573			chr1	24605494	24606281			chr1	67535545	67535667			chr1	15335000	15335341			chr1	31648739	31648871			CFAP74	1	1	1	1	1	1
chr1	31005512	31005707			chr1	84851939	84852232			chr1	30743748	30743900			chr1	24610035	24610326			chr1	67570552	67570803			chr1	15350212	15350559			chr1	31651044	31651355			CFD	1	1	1	1	1	1
chr1	31007522	31008981			chr1	84918680	84918909			chr1	30744434	30744633			chr1	24632892	24633128			chr1	67575051	67575184			chr1	15366807	15367099			chr1	31675885	31676070			CFDP1	1	1	1	1	1	1
chr1	31032702	31035360			chr1	84960498	84960656			chr1	30764463	30764711			chr1	24637851	24638037			chr1	67580755	67580908			chr1	15370692	15370946			chr1	31677495	31677681			CFLAR	1	1	1	1	1	1
chr1	31047147	31049183			chr1	85202911	85203166			chr1	30769113	30769278			chr1	24649913	24650163			chr1	67589909	67590133			chr1	15379300	15379531			chr1	31681775	31681970			CFP	1	1	1	1	1	1
chr1	31051001	31053560			chr1	85212524	85212736			chr1	30772517	30772667			chr1	24666854	24667122			chr1	67646207	67646444			chr1	15401579	15401765			chr1	31748415	31748582			CGN	1	1	1	1	1	1
chr1	31061918	31066314			chr1	85225137	85225504			chr1	30782436	30782594			chr1	24683701	24683997			chr1	67738463	67738665			chr1	15403879	15404407			chr1	31755400	31755645			CGNL1	1	1	1	1	1	1
chr1	31102129	31103557			chr1	85226035	85226219			chr1	30797674	30797894			chr1	24688637	24688829			chr1	67747793	67748010			chr1	15405131	15405763			chr1	31788492	31788627			CHAF1A	1	1	1	1	1	1
chr1	31109068	31113760			chr1	85314001	85314210			chr1	30809662	30809815			chr1	24692478	24693078			chr1	67749597	67749784			chr1	15409509	15410106			chr1	31815991	31816238			CHAT	1	1	1	1	1	1
chr1	31121485	31123409			chr1	85328979	85329318			chr1	30815749	30815902			chr1	24693884	24694121			chr1	67769600	67769801			chr1	15411831	15412265			chr1	31872923	31873084			CHCHD6	1	1	1	1	1	1
chr1	31132929	31134575			chr1	85330273	85330491			chr1	30858958	30859225			chr1	24694358	24694772			chr1	67790586	67790760			chr1	15416144	15416458			chr1	31938308	31938707			CHD1L	1	1	1	1	1	1
chr1	31138417	31139571			chr1	85339202	85339441			chr1	30909706	30909868			chr1	24702417	24702669			chr1	67819052	67819200			chr1	15460059	15460263			chr1	31944378	31944689			CHD6	1	1	1	1	1	1
chr1	31150275	31156511			chr1	85607068	85607606			chr1	30918104	30918271			chr1	24707878	24708072			chr1	68145511	68145685			chr1	15489505	15489719			chr1	31954749	31954971			CHD7	1	1	1	1	1	1
chr1	31158041	31164799			chr1	85616051	85616641			chr1	30918884	30919428			chr1	24709800	24709978			chr1	68176121	68176258			chr1	15524110	15524479			chr1	31956088	31956252			CHD9	1	1	1	1	1	1
chr1	31169247	31175245			chr1	85708370	85708611			chr1	30934017	30934202			chr1	24711366	24711665			chr1	68189135	68189299			chr1	15524590	15524891			chr1	32013528	32014015			CHI3L2	1	1	1	1	1	1
chr1	31295152	31297960			chr1	85777029	85777350			chr1	30947296	30947480			chr1	24713236	24713608			chr1	68218637	68218866			chr1	15526542	15527189			chr1	32100390	32100621			CHID1	1	1	1	1	1	1
chr1	31342216	31343669			chr1	85823985	85824366			chr1	30988441	30988597			chr1	24718910	24719267			chr1	68220946	68221210			chr1	15624398	15624620			chr1	32101247	32101431			CHMP4B	1	1	1	1	1	1
chr1	31388587	31393190			chr1	86502761	86503014			chr1	31036866	31037015			chr1	24724959	24725652			chr1	68221413	68221660			chr1	15678595	15678836			chr1	32133519	32133869			CHMP5	1	1	1	1	1	1
chr1	31412931	31417448			chr1	86516508	86516754			chr1	31065793	31065966			chr1	24735439	24735652			chr1	68276454	68276781			chr1	15680670	15680906			chr1	32292136	32292312			CHN2	1	1	1	1	1	1
chr1	31421740	31422741			chr1	86517407	86517607			chr1	31102555	31102747			chr1	24737100	24737370			chr1	68342776	68342941			chr1	15681091	15681634			chr1	32351584	32351740			CHRM1	1	1	1	1	1	1
chr1	31471050	31472536			chr1	86780957	86781234			chr1	31112249	31112468			chr1	24741911	24742774			chr1	68374357	68374502			chr1	15681776	15682070			chr1	32438148	32438511			CHRM3	1	1	1	1	1	1
chr1	31476723	31478309			chr1	86993414	86993622			chr1	31122172	31122334			chr1	24743798	24744437			chr1	68376199	68376354			chr1	15719809	15720043			chr1	32471323	32471558			CHRM5	1	1	1	1	1	1
chr1	31508812	31513260			chr1	87047073	87047232			chr1	31133545	31133688			chr1	24762196	24762557			chr1	68377172	68377437			chr1	15722809	15723116			chr1	32494263	32494575			CHRNA10	1	1	1	1	1	1
chr1	31531009	31532147			chr1	87111984	87112203			chr1	31138907	31139123			chr1	24765511	24765731			chr1	68464985	68465188			chr1	15724928	15725143			chr1	32539585	32539814			CHRNB1	1	1	1	1	1	1
chr1	31548812	31550053			chr1	87146581	87146809			chr1	31145841	31146053			chr1	24803988	24804275			chr1	69426024	69426147			chr1	15725419	15725908			chr1	32650929	32651116			CHRND	1	1	1	1	1	1
chr1	31556756	31557738			chr1	87149731	87150052			chr1	31151509	31151669			chr1	24805538	24805796			chr1	69494281	69494480			chr1	15734715	15735499			chr1	32712280	32712435			CHST11	1	1	1	1	1	1
chr1	31561786	31564840			chr1	87249817	87250123			chr1	31152415	31152769			chr1	24816948	24817503			chr1	69497900	69498090			chr1	15747462	15747761			chr1	32716722	32716898			CHST12	1	1	1	1	1	1
chr1	31573078	31582255			chr1	87273193	87273402			chr1	31154688	31154886			chr1	24817620	24818175			chr1	70354880	70355061			chr1	15748276	15748482			chr1	32725275	32725434			CHST4	1	1	1	1	1	1
chr1	31589051	31589462			chr1	87285002	87285168			chr1	31159967	31160204			chr1	24823896	24824323			chr1	70362159	70362284			chr1	15749020	15749378			chr1	32736849	32737039			CHST6	1	1	1	1	1	1
chr1	31626148	31629815			chr1	87318348	87318581			chr1	31162789	31162933			chr1	24848054	24848370			chr1	70410954	70411136			chr1	15749578	15749858			chr1	32753806	32754079			CIB2	1	1	1	1	1	1
chr1	31633074	31635353			chr1	87449691	87450006			chr1	31170746	31171144			chr1	24878743	24879052			chr1	70847115	70847298			chr1	15751754	15752105			chr1	32755881	32756101			CIB4	1	1	1	1	1	1
chr1	31639095	31652751			chr1	87450761	87451134			chr1	31172192	31172563			chr1	24913003	24913518			chr1	70874939	70875097			chr1	15759390	15759691			chr1	32757447	32757596			CILK1	1	1	1	1	1	1
chr1	31674673	31678139			chr1	87472808	87473055			chr1	31173958	31174118			chr1	24955124	24955459			chr1	72000846	72001013			chr1	15760534	15760972			chr1	32760146	32760369			CIRBP	1	1	1	1	1	1
chr1	31680648	31683402			chr1	87473500	87473701			chr1	31214843	31215113			chr1	25043549	25043901			chr1	73590444	73590621			chr1	15762623	15762965			chr1	32760996	32761148			CISD1	1	1	1	1	1	1
chr1	31688452	31692598			chr1	87476037	87476379			chr1	31296810	31297025			chr1	25057448	25057644			chr1	75333724	75333969			chr1	15780571	15780870			chr1	32761329	32761504			CISD3	1	1	1	1	1	1
chr1	31700815	31701591			chr1	87514118	87514292			chr1	31390021	31390545			chr1	25059606	25059857			chr1	75376992	75377146			chr1	15787336	15787549			chr1	32763283	32763484			CITED2	1	1	1	1	1	1
chr1	31704603	31705838			chr1	87600971	87601163			chr1	31415767	31416021			chr1	25063826	25064132			chr1	75674059	75674228			chr1	15788151	15788489			chr1	32769855	32770019			CITED4	1	1	1	1	1	1
chr1	31714770	31716178			chr1	87835004	87835278			chr1	31416355	31416601			chr1	25073474	25073733			chr1	75678871	75679013			chr1	15798020	15798318			chr1	32780680	32780970			CLASP2	1	1	1	1	1	1
chr1	31754576	31756980			chr1	88175808	88175996			chr1	31453731	31453998			chr1	25149875	25150070			chr1	75707451	75707586			chr1	15799015	15799310			chr1	32817247	32817524			CLASRP	1	1	1	1	1	1
chr1	31760344	31761710			chr1	88544716	88544930			chr1	31471563	31471824			chr1	25195595	25195875			chr1	75785279	75785654			chr1	15799925	15800855			chr1	32886636	32886755			CLCNKB	1	1	1	1	1	1
chr1	31787977	31789237			chr1	88723923	88724085			chr1	31476779	31477142			chr1	25233048	25233444			chr1	77514515	77514720			chr1	15809007	15809267			chr1	32901350	32901582			CLDN10	1	1	1	1	1	1
chr1	31922727	31924134			chr1	88774196	88774603			chr1	31477519	31477910			chr1	25249846	25250050			chr1	77572632	77572761			chr1	15829706	15829984			chr1	32934066	32934377			CLDN16	1	1	1	1	1	1
chr1	31925289	31926988			chr1	88777712	88778125			chr1	31477980	31478142			chr1	25250140	25250445			chr1	77776491	77776689			chr1	15832198	15832467			chr1	32963857	32964030			CLDN4	1	1	1	1	1	1
chr1	31942221	31945396			chr1	89090001	89090303			chr1	31478272	31478481			chr1	25250566	25250812			chr1	77888468	77888623			chr1	15833252	15833633			chr1	32964697	32965111			CLDN6	1	1	1	1	1	1
chr1	31952241	31957913			chr1	89774923	89775229			chr1	31511124	31511480			chr1	25252833	25253090			chr1	79230930	79231062			chr1	15834767	15835253			chr1	32969590	32969810			CLDN9	1	1	1	1	1	1
chr1	32004175	32004804			chr1	89808454	89808735			chr1	31511862	31512093			chr1	25253876	25254211			chr1	79243480	79243835			chr1	15847552	15847752			chr1	32970947	32971083			CLEC12A	1	1	1	1	1	1
chr1	32012975	32016484			chr1	89808936	89809150			chr1	31522575	31522766			chr1	25470171	25470438			chr1	79603994	79604121			chr1	15886332	15886569			chr1	32977564	32977887			CLEC12A-AS1	1	1	1	1	1	1
chr1	32018055	32018972			chr1	89890183	89890648			chr1	31523124	31523315			chr1	25485999	25486340			chr1	80257874	80258066			chr1	15924456	15924684			chr1	32989327	32989461			CLEC16A	1	1	1	1	1	1
chr1	32062299	32064257			chr1	89945937	89946229			chr1	31563040	31563307			chr1	25507730	25507905			chr1	80510064	80510297			chr1	15950736	15951099			chr1	32992548	32992688			CLEC1A	1	1	1	1	1	1
chr1	32065524	32066492			chr1	89953288	89953492			chr1	31564171	31564406			chr1	25526793	25527071			chr1	80547535	80547723			chr1	15989874	15990352			chr1	33005886	33006008			CLEC2D	1	1	1	1	1	1
chr1	32072238	32073813			chr1	89974284	89974517			chr1	31568053	31568210			chr1	25530456	25531048			chr1	80594106	80594294			chr1	15997825	15998481			chr1	33047913	33048032			CLEC4E	1	1	1	1	1	1
chr1	32098029	32101918			chr1	90403221	90403483			chr1	31575020	31575226			chr1	25568168	25568609			chr1	80882695	80882893			chr1	15998973	15999155			chr1	33163617	33163816			CLEC4GP1	1	1	1	1	1	1
chr1	32106867	32109715			chr1	91609622	91609866			chr1	31577781	31578014			chr1	25573653	25573825			chr1	81174878	81175033			chr1	16007149	16007418			chr1	33191910	33192052			CLHC1	1	1	1	1	1	1
chr1	32115674	32116639			chr1	91737012	91737287			chr1	31580742	31580875			chr1	25587352	25587544			chr1	81193092	81193220			chr1	16012827	16013120			chr1	33219934	33220180			CLIC1	1	1	1	1	1	1
chr1	32132381	32134043			chr1	91792591	91792778			chr1	31581887	31582148			chr1	25588272	25588566			chr1	81349388	81349592			chr1	16017468	16017919			chr1	33221008	33221295			CLIC4	1	1	1	1	1	1
chr1	32178295	32182554			chr1	91796101	91796397			chr1	31587862	31588114			chr1	25610677	25610954			chr1	81525252	81525370			chr1	16018104	16019271			chr1	33222606	33222743			CLIC5	1	1	1	1	1	1
chr1	32200385	32200531			chr1	91804679	91804955			chr1	31589536	31589737			chr1	25636030	25636476			chr1	81550874	81551011			chr1	16019550	16019749			chr1	33235648	33235843			CLIP1	1	1	1	1	1	1
chr1	32221879	32223926			chr1	91878436	91878687			chr1	31590498	31590705			chr1	25656714	25656960			chr1	81649171	81649508			chr1	16029944	16030155			chr1	33244244	33244430			CLIP2	1	1	1	1	1	1
chr1	32291382	32293061			chr1	91890190	91890405			chr1	31594123	31594272			chr1	25667927	25668187			chr1	81649708	81649833			chr1	16032874	16033093			chr1	33244880	33245115			CLK3	1	1	1	1	1	1
chr1	32315805	32316551			chr1	91894094	91894302			chr1	31628924	31629170			chr1	25694965	25695442			chr1	81682532	81682751			chr1	16038525	16038889			chr1	33248380	33248683			CLLU1	1	1	1	1	1	1
chr1	32351221	32351854			chr1	92329464	92329620			chr1	31644939	31645238			chr1	25707581	25707799			chr1	81704201	81704597			chr1	16056130	16056325			chr1	33338589	33338899			CLMAT3	1	1	1	1	1	1
chr1	32393533	32395425			chr1	92446528	92446718			chr1	31647172	31647414			chr1	25708363	25708636			chr1	81721804	81722058			chr1	16082327	16082570			chr1	33359949	33360138			CLMN	1	1	1	1	1	1
chr1	32438056	32439091			chr1	92723829	92724083			chr1	31651077	31651295			chr1	25724235	25724502			chr1	81722806	81722983			chr1	16088483	16088657			chr1	33364117	33364505			CLMP	1	1	1	1	1	1
chr1	32447508	32449214			chr1	92804880	92805215			chr1	31677467	31677685			chr1	25726081	25726322			chr1	81781484	81781660			chr1	16089076	16089406			chr1	33433850	33434027			CLN3	1	1	1	1	1	1
chr1	32484503	32488492			chr1	92822754	92823139			chr1	31705091	31705722			chr1	25772985	25773238			chr1	81808848	81809010			chr1	16093590	16093882			chr1	34460346	34460478			CLNK	1	1	1	1	1	1
chr1	32491899	32495614			chr1	92908013	92908182			chr1	31748356	31748599			chr1	25773557	25773758			chr1	81949509	81949699			chr1	16095592	16095766			chr1	34808631	34808750			CLPB	1	1	1	1	1	1
chr1	32499644	32501423			chr1	92965623	92965779			chr1	31755171	31755643			chr1	25774867	25775109			chr1	81979097	81979277			chr1	16097445	16097726			chr1	34845612	34845784			CLSTN1	1	1	1	1	1	1
chr1	32508596	32508915			chr1	93322456	93322681			chr1	31904379	31904527			chr1	25780268	25780525			chr1	82269564	82269722			chr1	16101641	16101921			chr1	34859745	34859905			CLSTN2	1	1	1	1	1	1
chr1	32520779	32520995			chr1	93338488	93338661			chr1	31904860	31905075			chr1	25790210	25790746			chr1	82549876	82550144			chr1	16108514	16108704			chr1	34946348	34946481			CLTA	1	1	1	1	1	1
chr1	32539198	32540825			chr1	93442392	93442643			chr1	31936689	31936891			chr1	25803016	25803252			chr1	82962764	82962926			chr1	16110498	16110746			chr1	35192017	35192155			CLTB	1	1	1	1	1	1
chr1	32612010	32612602			chr1	93474331	93474568			chr1	31938374	31938735			chr1	25817995	25818269			chr1	82979066	82979209			chr1	16139680	16140080			chr1	35557603	35558287			CLU	1	1	1	1	1	1
chr1	32636261	32638052			chr1	93567415	93567743			chr1	31939886	31940017			chr1	25848445	25848657			chr1	83055559	83055730			chr1	16143451	16144184			chr1	35570689	35570924			CMIP	1	1	1	1	1	1
chr1	32649270	32654545			chr1	93575572	93576063			chr1	31940214	31940363			chr1	25879682	25879920			chr1	83055893	83056059			chr1	16145045	16145966			chr1	35606009	35606177			CMSS1	1	1	1	1	1	1
chr1	32702674	32703175			chr1	93579900	93580236			chr1	31944400	31944728			chr1	25892559	25892727			chr1	83828531	83828669			chr1	16146360	16146564			chr1	35641452	35641623			CMTM8	1	1	1	1	1	1
chr1	32712387	32712714			chr1	93585053	93585241			chr1	31944834	31944986			chr1	25895486	25895723			chr1	84319663	84319881			chr1	16146879	16147149			chr1	35715617	35715776			CMYA5	1	1	1	1	1	1
chr1	32715595	32717036			chr1	93599236	93599466			chr1	31954782	31954960			chr1	25988012	25988207			chr1	84764231	84764433			chr1	16147351	16147634			chr1	35719084	35719203			CNBD1	1	1	1	1	1	1
chr1	32724991	32725729			chr1	93599629	93599789			chr1	31956046	31956258			chr1	25992256	25992579			chr1	84852015	84852186			chr1	16147696	16147896			chr1	35880204	35880368			CNBD2	1	1	1	1	1	1
chr1	32736698	32737916			chr1	93603741	93603903			chr1	31964170	31964439			chr1	25995137	25995361			chr1	84884743	84884931			chr1	16151489	16151688			chr1	35911898	35912102			CNDP1	1	1	1	1	1	1
chr1	32741359	32744608			chr1	93625664	93625835			chr1	31982014	31982225			chr1	25996979	25997391			chr1	84918691	84918847			chr1	16155939	16156385			chr1	36068982	36069236			CNDP2	1	1	1	1	1	1
chr1	32752500	32770599			chr1	93701650	93701987			chr1	32069123	32069399			chr1	25998041	25998498			chr1	84960465	84960647			chr1	16159283	16159477			chr1	36088709	36089054			CNGA1	1	1	1	1	1	1
chr1	32780412	32781592			chr1	93712788	93713049			chr1	32107900	32108171			chr1	25998586	25998782			chr1	85146669	85146791			chr1	16162368	16162737			chr1	36156151	36156274			CNIH3	1	1	1	1	1	1
chr1	32813807	32819341			chr1	93754272	93754758			chr1	32133527	32133875			chr1	26050289	26050626			chr1	85147115	85147264			chr1	16171447	16172095			chr1	36224095	36224385			CNKSR1	1	1	1	1	1	1
chr1	32900448	32902064			chr1	93766642	93766817			chr1	32205557	32205719			chr1	26050976	26051173			chr1	85201644	85201853			chr1	16173532	16174050			chr1	36258733	36258970			CNNM3	1	1	1	1	1	1
chr1	32933683	32937199			chr1	93768624	93768941			chr1	32253596	32253835			chr1	26054198	26054458			chr1	85212509	85212650			chr1	16175291	16175492			chr1	36305939	36306266			CNNM3-DT	1	1	1	1	1	1
chr1	32960288	32971555			chr1	93827833	93828210			chr1	32394687	32394852			chr1	26078502	26078879			chr1	85225108	85225529			chr1	16179167	16179367			chr1	36323728	36323936			CNOT11	1	1	1	1	1	1
chr1	32973123	32974015			chr1	93828406	93828726			chr1	32536806	32536998			chr1	26079935	26080219			chr1	85226040	85226202			chr1	16181975	16182256			chr1	36327532	36327667			CNPY3	1	1	1	1	1	1
chr1	32976174	32979441			chr1	93844725	93844950			chr1	32539331	32539552			chr1	26080431	26080717			chr1	85329036	85329287			chr1	16183989	16184333			chr1	36349489	36349684			CNPY3-GNMT	1	1	1	1	1	1
chr1	32981258	32981814			chr1	93908834	93909074			chr1	32635972	32636113			chr1	26097699	26098109			chr1	85330301	85330600			chr1	16187748	16188027			chr1	36386541	36386745			CNTNAP2	1	1	1	1	1	1
chr1	32988479	32994108			chr1	93976363	93976601			chr1	32637129	32637308			chr1	26109626	26109933			chr1	85495684	85495802			chr1	16188991	16189287			chr1	36408504	36408748			CNTNAP5	1	1	1	1	1	1
chr1	33006097	33006546			chr1	94045502	94045824			chr1	32725208	32725521			chr1	26121910	26122236			chr1	85527307	85527481			chr1	16206965	16207230			chr1	36415717	36415910			COA7	1	1	1	1	1	1
chr1	33013213	33016034			chr1	94068292	94068508			chr1	32742399	32742575			chr1	26123474	26123998			chr1	85571306	85571429			chr1	16207677	16208129			chr1	36436757	36437222			COBL	1	1	1	1	1	1
chr1	33035185	33037463			chr1	94090916	94091121			chr1	32755911	32756082			chr1	26159245	26159458			chr1	85580548	85580755			chr1	16236556	16236858			chr1	36440133	36440329			COBLL1	1	1	1	1	1	1
chr1	33126910	33127199			chr1	94100825	94101349			chr1	32763267	32763439			chr1	26171848	26172048			chr1	85607184	85607612			chr1	16352491	16352930			chr1	36450357	36450588			COG3	1	1	1	1	1	1
chr1	33163444	33165605			chr1	94101626	94101974			chr1	32780691	32781002			chr1	26174417	26174738			chr1	85612027	85612183			chr1	16367457	16367748			chr1	36479825	36479957			COL11A1	1	1	1	1	1	1
chr1	33168257	33169314			chr1	94116632	94116870			chr1	32814380	32814516			chr1	26175017	26175276			chr1	85612822	85613072			chr1	16379277	16379671			chr1	36486980	36487394			COL12A1	1	1	1	1	1	1
chr1	33188652	33189325			chr1	94121495	94121730			chr1	32817238	32817518			chr1	26177366	26177539			chr1	85616285	85616657			chr1	16385290	16385517			chr1	36489317	36489463			COL16A1	1	1	1	1	1	1
chr1	33218982	33223365			chr1	94300118	94300546			chr1	32901394	32901528			chr1	26178055	26178453			chr1	85824600	85824751			chr1	16389959	16390333			chr1	37476405	37476701			COL18A1	1	1	1	1	1	1
chr1	33231723	33238550			chr1	94326414	94326612			chr1	32934070	32934249			chr1	26179078	26179324			chr1	86502200	86502340			chr1	16440508	16440835			chr1	37479807	37480004			COL1A1	1	1	1	1	1	1
chr1	33241077	33245491			chr1	94342539	94342840			chr1	32936041	32936378			chr1	26248905	26249158			chr1	86502837	86502970			chr1	16498930	16499336			chr1	37514726	37514879			COL21A1	1	1	1	1	1	1
chr1	33247419	33249576			chr1	94541843	94542155			chr1	32937189	32937380			chr1	26268881	26269252			chr1	86516532	86516677			chr1	16502958	16503223			chr1	37808065	37808261			COL24A1	1	1	1	1	1	1
chr1	33255009	33260763			chr1	94563185	94563458			chr1	32963778	32963916			chr1	26295762	26296093			chr1	86775538	86775773			chr1	16525871	16526042			chr1	37880015	37880207			COL27A1	1	1	1	1	1	1
chr1	33337985	33343882			chr1	94579850	94580182			chr1	32977677	32977847			chr1	26296331	26296689			chr1	86793254	86793428			chr1	16568095	16568276			chr1	37903063	37903231			COL2A1	1	1	1	1	1	1
chr1	33346907	33351097			chr1	94607427	94607722			chr1	32981941	32982122			chr1	26298239	26298555			chr1	87015274	87015498			chr1	16602693	16602879			chr1	37907465	37907634			COL4A1	1	1	1	1	1	1
chr1	33358985	33360389			chr1	94627805	94628048			chr1	32989297	32989534			chr1	26302812	26303184			chr1	87047025	87047291			chr1	16613309	16614024			chr1	37990037	37990320			COL4A2	1	1	1	1	1	1
chr1	33363374	33365087			chr1	94643014	94643219			chr1	32991013	32991144			chr1	26317643	26317965			chr1	87141262	87141444			chr1	16620223	16620478			chr1	38012400	38012580			COL4A6	1	1	1	1	1	1
chr1	33433499	33434171			chr1	94646401	94646615			chr1	32992549	32992695			chr1	26348335	26348657			chr1	87146520	87146830			chr1	16620637	16620861			chr1	38740623	38740833			COL5A1	1	1	1	1	1	1
chr1	33472230	33473204			chr1	94698963	94699122			chr1	33005848	33006031			chr1	26349293	26349529			chr1	87149816	87150028			chr1	16620969	16621470			chr1	38853760	38854004			COL5A1-AS1	1	1	1	1	1	1
chr1	34754728	34756260			chr1	94847637	94847938			chr1	33013877	33014043			chr1	26351484	26351863			chr1	87194374	87194501			chr1	16624150	16624333			chr1	38856739	38856868			COL6A5	1	1	1	1	1	1
chr1	34763092	34764632			chr1	94856210	94856434			chr1	33047887	33048083			chr1	26376851	26377097			chr1	87273238	87273357			chr1	16644651	16644901			chr1	38859671	38860029			COL9A3	1	1	1	1	1	1
chr1	34858371	34860124			chr1	94858341	94858531			chr1	33057157	33057535			chr1	26387496	26387674			chr1	87278866	87279036			chr1	16693535	16693742			chr1	38889040	38889207			COLEC12	1	1	1	1	1	1
chr1	35030909	35032237			chr1	94863927	94864262			chr1	33097274	33097525			chr1	26388424	26388610			chr1	87284981	87285124			chr1	16713574	16713789			chr1	38889723	38889928			COMETT	1	1	1	1	1	1
chr1	35079391	35080584			chr1	95019557	95019741			chr1	33163724	33163870			chr1	26419078	26419356			chr1	87318354	87318626			chr1	16715700	16715913			chr1	38891825	38892016			COMMD1	1	1	1	1	1	1
chr1	35162016	35163271			chr1	95039761	95040074			chr1	33188831	33189142			chr1	26450931	26451198			chr1	87344360	87344523			chr1	16716637	16716922			chr1	38951152	38951386			COMMD7	1	1	1	1	1	1
chr1	35197165	35197794			chr1	95087287	95087443			chr1	33191887	33192043			chr1	26483931	26484359			chr1	87449742	87449920			chr1	16720682	16721156			chr1	38959062	38959239			COMMD8	1	1	1	1	1	1
chr1	35265170	35265568			chr1	95127010	95127166			chr1	33221119	33221286			chr1	26487527	26487848			chr1	87450807	87451168			chr1	16725042	16725321			chr1	38969145	38969404			COP1	1	1	1	1	1	1
chr1	35268197	35270679			chr1	95723271	95723626			chr1	33225719	33225889			chr1	26493992	26494255			chr1	87472790	87473031			chr1	16881863	16882046			chr1	38991132	38991262			COPG1	1	1	1	1	1	1
chr1	35468506	35470277			chr1	95809474	95809686			chr1	33235657	33235839			chr1	26500238	26500455			chr1	87475927	87476374			chr1	16888788	16889103			chr1	39047613	39047788			COQ4	1	1	1	1	1	1
chr1	35474929	35476540			chr1	96144676	96144986			chr1	33237353	33237524			chr1	26529195	26529392			chr1	87613064	87613305			chr1	16889304	16889515			chr1	39117342	39117502			CORO1C	1	1	1	1	1	1
chr1	35556517	35558510			chr1	98086858	98087064			chr1	33241943	33242127			chr1	26548972	26549168			chr1	88701936	88702090			chr1	16913869	16914297			chr1	39132969	39133383			CORO2A	1	1	1	1	1	1
chr1	35569808	35571101			chr1	98180952	98181121			chr1	33244234	33244736			chr1	26612727	26613148			chr1	88774292	88774514			chr1	16932442	16932668			chr1	39142064	39142316			COTL1	1	1	1	1	1	1
chr1	35575046	35576514			chr1	98205338	98205567			chr1	33244896	33245101			chr1	26633783	26634250			chr1	88777715	88777955			chr1	16946592	16946942			chr1	39142643	39142963			COX10	1	1	1	1	1	1
chr1	35637476	35637647			chr1	98323902	98324216			chr1	33248310	33248687			chr1	26635819	26636199			chr1	88993053	88993232			chr1	16948254	16948881			chr1	39143043	39143162			COX20	1	1	1	1	1	1
chr1	35640482	35642728			chr1	98359300	98359496			chr1	33255451	33255650			chr1	26692911	26693322			chr1	89001580	89001753			chr1	16951690	16952034			chr1	39183832	39183975			CPA5	1	1	1	1	1	1
chr1	35707992	35708226			chr1	99465167	99465440			chr1	33301421	33301629			chr1	26695407	26695752			chr1	89088665	89088785			chr1	16952398	16952764			chr1	39205250	39205397			CPAMD8	1	1	1	1	1	1
chr1	35717542	35719403			chr1	99599671	99599982			chr1	33338462	33338803			chr1	26698279	26698525			chr1	89090117	89090261			chr1	16952835	16953107			chr1	39214183	39214524			CPD	1	1	1	1	1	1
chr1	35768274	35769938			chr1	99682456	99682632			chr1	33359910	33360090			chr1	26726876	26727225			chr1	89473034	89473219			chr1	16956873	16957079			chr1	39221576	39221734			CPE	1	1	1	1	1	1
chr1	35869352	35871676			chr1	99993107	99993295			chr1	33363616	33363802			chr1	26743797	26743989			chr1	89709157	89709291			chr1	16980531	16980909			chr1	39269931	39270249			CPEB3	1	1	1	1	1	1
chr1	35878334	35883972			chr1	100354069	100354240			chr1	33367855	33368046			chr1	26747070	26747438			chr1	89711928	89712076			chr1	16981109	16981420			chr1	39272107	39272244			CPEB4	1	1	1	1	1	1
chr1	35911129	35912418			chr1	101025676	101026000			chr1	33433816	33434035			chr1	26754124	26754416			chr1	89774980	89775233			chr1	16983795	16984021			chr1	39276192	39276656			CPNE2	1	1	1	1	1	1
chr1	35930196	35932032			chr1	101076017	101076231			chr1	34511976	34512143			chr1	26754491	26754778			chr1	89832559	89832777			chr1	16984738	16985089			chr1	39398731	39398929			CPNE5	1	1	1	1	1	1
chr1	35946910	35947934			chr1	101150824	101151049			chr1	34771205	34771447			chr1	26784595	26785250			chr1	89890205	89890556			chr1	17008848	17009112			chr1	39588239	39588457			CPO	1	1	1	1	1	1
chr1	36007389	36009165			chr1	101290771	101290933			chr1	34806409	34806596			chr1	26786898	26787262			chr1	89910963	89911155			chr1	17010866	17011225			chr1	39609735	39609854			CPSF4	1	1	1	1	1	1
chr1	36067740	36070012			chr1	102826058	102826293			chr1	34852745	34852905			chr1	26789598	26789834			chr1	89954484	89954698			chr1	17011706	17012124			chr1	39631983	39632147			CPT1A	1	1	1	1	1	1
chr1	36079476	36082189			chr1	102833169	102833563			chr1	34859688	34859963			chr1	26791684	26791880			chr1	91598776	91598975			chr1	17013324	17013527			chr1	39646365	39646538			CPVL	1	1	1	1	1	1
chr1	36088410	36090415			chr1	102840893	102841054			chr1	34866444	34866617			chr1	26796568	26796939			chr1	91609612	91609833			chr1	17015950	17016339			chr1	39758639	39758807			CRABP1	1	1	1	1	1	1
chr1	36135163	36136062			chr1	102897646	102897849			chr1	34946245	34946473			chr1	26806067	26806286			chr1	91611420	91611666			chr1	17016404	17016578			chr1	39777003	39777186			CRACD	1	1	1	1	1	1
chr1	36147882	36152592			chr1	102941410	102941756			chr1	35192282	35192434			chr1	26890102	26890378			chr1	91736983	91737279			chr1	17043795	17043982			chr1	39822136	39822351			CRADD	1	1	1	1	1	1
chr1	36155275	36157885			chr1	103326563	103326797			chr1	35265055	35265214			chr1	26957269	26957601			chr1	91765396	91765540			chr1	17055270	17055436			chr1	39827220	39827503			CRAMP1	1	1	1	1	1	1
chr1	36187653	36188307			chr1	104269812	104270017			chr1	35470886	35471442			chr1	26960358	26960583			chr1	91766054	91766172			chr1	17059705	17059905			chr1	39830009	39830367			CRB1	1	1	1	1	1	1
chr1	36223311	36225543			chr1	104388242	104388497			chr1	35476045	35476195			chr1	26999475	26999707			chr1	91792539	91792752			chr1	17062370	17062509			chr1	39884210	39884333			CREB3L1	1	1	1	1	1	1
chr1	36244390	36245598			chr1	105806883	105807109			chr1	35557614	35558243			chr1	27143429	27143802			chr1	91796073	91796245			chr1	17097660	17098120			chr1	39901831	39902049			CREB3L2	1	1	1	1	1	1
chr1	36255137	36260988			chr1	107230292	107230470			chr1	35624621	35624776			chr1	27144455	27144927			chr1	91806945	91807206			chr1	17098483	17099136			chr1	39980539	39980970			CREB3L2-AS1	1	1	1	1	1	1
chr1	36275717	36276676			chr1	107640203	107640361			chr1	35637491	35637713			chr1	27145871	27146147			chr1	91849334	91849459			chr1	17108329	17108623			chr1	39981351	39981495			CREB3L4	1	1	1	1	1	1
chr1	36304688	36307617			chr1	107643776	107644097			chr1	35641440	35641672			chr1	27147995	27148381			chr1	91914281	91914479			chr1	17118641	17118918			chr1	39982143	39982265			CRIM1	1	1	1	1	1	1
chr1	36320525	36324319			chr1	107647143	107647321			chr1	35721999	35722490			chr1	27155095	27155278			chr1	91917119	91917463			chr1	17127604	17127826			chr1	39985133	39985270			CRIM1-DT	1	1	1	1	1	1
chr1	36327361	36328210			chr1	107688503	107688659			chr1	35807485	35807677			chr1	27155423	27155623			chr1	92654081	92654254			chr1	17128497	17128745			chr1	39988762	39988921			CRISP1	1	1	1	1	1	1
chr1	36348973	36355376			chr1	107691520	107691824			chr1	35850197	35850387			chr1	27166361	27166769			chr1	92723808	92724079			chr1	17137494	17137787			chr1	40012731	40012968			CRISPLD2	1	1	1	1	1	1
chr1	36373502	36374953			chr1	107936555	107936752			chr1	35894321	35894473			chr1	27364375	27364883			chr1	92769958	92770165			chr1	17148434	17148656			chr1	40018206	40018385			CRKL	1	1	1	1	1	1
chr1	36384471	36388215			chr1	108007175	108007378			chr1	35911816	35912121			chr1	27444658	27444973			chr1	92804901	92805082			chr1	17155782	17156078			chr1	40107588	40107822			CROCC	1	1	1	1	1	1
chr1	36396273	36398308			chr1	108007517	108007863			chr1	35930891	35931284			chr1	27466525	27466773			chr1	92810478	92810678			chr1	17158708	17158973			chr1	40125568	40125687			CROCC2	1	1	1	1	1	1
chr1	36408168	36409760			chr1	108016464	108016806			chr1	35931918	35932161			chr1	27500038	27500428			chr1	92823045	92823222			chr1	17162378	17162598			chr1	40131031	40131222			CROCCP2	1	1	1	1	1	1
chr1	36414832	36417877			chr1	108024450	108024633			chr1	36088707	36088936			chr1	27503064	27503513			chr1	92924583	92924802			chr1	17162855	17163357			chr1	40140161	40140568			CRPPA	1	1	1	1	1	1
chr1	36420585	36421631			chr1	108046211	108046541			chr1	36149480	36149799			chr1	27523496	27523919			chr1	93000722	93000931			chr1	17167163	17168005			chr1	40161198	40161414			CRTC2	1	1	1	1	1	1
chr1	36424159	36424299			chr1	108073282	108073475			chr1	36150859	36151190			chr1	27528133	27528382			chr1	93079115	93079257			chr1	17181996	17182208			chr1	40257857	40258289			CRTC3	1	1	1	1	1	1
chr1	36425874	36426630			chr1	108073780	108074022			chr1	36167089	36167360			chr1	27542560	27543176			chr1	93093491	93093623			chr1	17208101	17208457			chr1	40305701	40305888			CRTC3-AS1	1	1	1	1	1	1
chr1	36432761	36441907			chr1	108084978	108085150			chr1	36224145	36224439			chr1	27556329	27556595			chr1	93322462	93322617			chr1	17208625	17209003			chr1	40306428	40306661			CRX	1	1	1	1	1	1
chr1	36448490	36451642			chr1	108217079	108217334			chr1	36224738	36224888			chr1	27594978	27595200			chr1	93399851	93400216			chr1	17215034	17215258			chr1	40508593	40508796			CRY2	1	1	1	1	1	1
chr1	36462287	36466584			chr1	108554032	108554216			chr1	36248372	36248616			chr1	27607313	27607543			chr1	93474427	93474545			chr1	17218931	17219181			chr1	40691534	40691779			CRYAB	1	1	1	1	1	1
chr1	36479646	36480444			chr1	108569517	108569696			chr1	36257513	36257682			chr1	27659402	27659627			chr1	93575729	93576028			chr1	17225712	17225967			chr1	40692010	40692195			CRYBG1	1	1	1	1	1	1
chr1	36481562	36483296			chr1	108830553	108830834			chr1	36327466	36327692			chr1	27663208	27663442			chr1	93579830	93579986			chr1	17236825	17237021			chr1	40787797	40788067			CRYBG2	1	1	1	1	1	1
chr1	36485203	36490849			chr1	108865496	108865830			chr1	36341856	36342056			chr1	27670734	27670940			chr1	93585003	93585225			chr1	17239438	17239745			chr1	40807052	40807180			CRYL1	1	1	1	1	1	1
chr1	37207528	37208277			chr1	109100426	109100714			chr1	36349413	36349662			chr1	27682618	27682955			chr1	93593858	93593993			chr1	17245338	17245546			chr1	40863522	40863873			CRYZL1	1	1	1	1	1	1
chr1	37214074	37215017			chr1	109197429	109197678			chr1	36373953	36374210			chr1	27684223	27684526			chr1	93599261	93599486			chr1	17259439	17259694			chr1	40866042	40866205			CSAD	1	1	1	1	1	1
chr1	37474177	37480724			chr1	109198443	109198641			chr1	36384526	36384761			chr1	27686642	27687095			chr1	93603714	93603952			chr1	17265304	17265566			chr1	40866477	40866855			CSF1R	1	1	1	1	1	1
chr1	37514450	37515288			chr1	109216762	109217085			chr1	36386492	36386754			chr1	27687902	27688226			chr1	93620886	93621040			chr1	17274177	17274496			chr1	40899548	40899831			CSF2RA	1	1	1	1	1	1
chr1	37553785	37554262			chr1	109227474	109227678			chr1	36397883	36398038			chr1	27688775	27689123			chr1	93625680	93625802			chr1	17279928	17280162			chr1	40907241	40907370			CSF2RB	1	1	1	1	1	1
chr1	37556554	37556759			chr1	109263693	109263981			chr1	36408391	36408742			chr1	27695769	27696157			chr1	93638493	93638717			chr1	17281739	17281953			chr1	40926384	40926549			CSF3R	1	1	1	1	1	1
chr1	37594736	37595887			chr1	109264484	109264723			chr1	36415744	36415973			chr1	27712396	27712912			chr1	93639045	93639219			chr1	17287512	17287834			chr1	40975032	40975308			CSGALNACT1	1	1	1	1	1	1
chr1	37689754	37692911			chr1	109274810	109275131			chr1	36420869	36421016			chr1	27713594	27713833			chr1	93673254	93673401			chr1	17292404	17292571			chr1	40977008	40977243			CSMD1	1	1	1	1	1	1
chr1	37806941	37809187			chr1	109476892	109477093			chr1	36421708	36421927			chr1	27770328	27770837			chr1	93701720	93701937			chr1	17304240	17304551			chr1	40977440	40977622			CSNK1A1	1	1	1	1	1	1
chr1	37834638	37835286			chr1	109564522	109564750			chr1	36433267	36433398			chr1	27785805	27786110			chr1	93712848	93713031			chr1	17305909	17306150			chr1	40979923	40980201			CSNK1E	1	1	1	1	1	1
chr1	37842436	37846546			chr1	109636422	109636642			chr1	36435921	36436116			chr1	27787257	27787440			chr1	93717664	93717838			chr1	17307975	17308240			chr1	40982220	40982384			CSRNP1	1	1	1	1	1	1
chr1	37858848	37862250			chr1	109725379	109725826			chr1	36436774	36437193			chr1	27823031	27823291			chr1	93754560	93754736			chr1	17322072	17322345			chr1	41109956	41110163			CSRP1	1	1	1	1	1	1
chr1	37876191	37877790			chr1	109792242	109792465			chr1	36440906	36441050			chr1	27834111	27834365			chr1	93779935	93780152			chr1	17340412	17340789			chr1	41110877	41110997			CSRP3	1	1	1	1	1	1
chr1	37879400	37880779			chr1	109807250	109807462			chr1	36448803	36449008			chr1	27914631	27914881			chr1	93827951	93828163			chr1	17346021	17346230			chr1	41151121	41151284			CST4	1	1	1	1	1	1
chr1	37930387	37932177			chr1	109889730	109889950			chr1	36450386	36450568			chr1	27933496	27934124			chr1	93828381	93828676			chr1	17356276	17356465			chr1	41241911	41242100			CST6	1	1	1	1	1	1
chr1	37944451	37947779			chr1	110089650	110089845			chr1	36464243	36464526			chr1	27943021	27943756			chr1	93833379	93833592			chr1	17369517	17369720			chr1	41305937	41306078			CSTF2T	1	1	1	1	1	1
chr1	37949324	37951041			chr1	110328810	110329123			chr1	36487060	36487398			chr1	27968752	27969073			chr1	93836701	93836888			chr1	17412085	17412635			chr1	41317284	41317664			CSTF3	1	1	1	1	1	1
chr1	37989011	37991276			chr1	110336398	110337048			chr1	36650524	36650745			chr1	27973803	27974394			chr1	93976414	93976620			chr1	17419838	17420097			chr1	41333321	41333661			CSTF3-DT	1	1	1	1	1	1
chr1	37999213	38005980			chr1	110338313	110338678			chr1	36992668	36992869			chr1	28002648	28002941			chr1	93989057	93989211			chr1	17439646	17439889			chr1	41343799	41344202			CTBP2	1	1	1	1	1	1
chr1	38012207	38013499			chr1	110338915	110339084			chr1	37208499	37208818			chr1	28014195	28014484			chr1	94045453	94045857			chr1	17475883	17476075			chr1	41347226	41347693			CTC1	1	1	1	1	1	1
chr1	38740491	38741732			chr1	110407638	110407851			chr1	37465692	37465851			chr1	28096303	28096975			chr1	94062139	94062382			chr1	17479770	17479995			chr1	41353683	41354149			CTCFL	1	1	1	1	1	1
chr1	38843041	38844934			chr1	110771369	110771554			chr1	37476488	37476908			chr1	28136895	28137291			chr1	94068311	94068430			chr1	17494104	17494487			chr1	41360220	41360426			CTDSP2	1	1	1	1	1	1
chr1	38858072	38861653			chr1	110778462	110778624			chr1	37514739	37514933			chr1	28144614	28144936			chr1	94090949	94091129			chr1	17497803	17498446			chr1	41360982	41361442			CTDSPL	1	1	1	1	1	1
chr1	38872247	38874972			chr1	110927567	110927723			chr1	37554243	37554445			chr1	28154895	28155153			chr1	94099338	94099462			chr1	17570009	17570552			chr1	41370881	41371068			CTIF	1	1	1	1	1	1
chr1	38888263	38893039			chr1	111140054	111140339			chr1	37690509	37690703			chr1	28157953	28158277			chr1	94100822	94101364			chr1	17577545	17578101			chr1	41412829	41413086			CTNNA1	1	1	1	1	1	1
chr1	38950685	38955615			chr1	111214598	111214791			chr1	37691493	37691699			chr1	28163083	28163401			chr1	94101661	94102048			chr1	17582062	17582691			chr1	41415531	41415835			CTNNA2	1	1	1	1	1	1
chr1	38957084	38960716			chr1	111236910	111237123			chr1	37692279	37692495			chr1	28163520	28163804			chr1	94105495	94105624			chr1	17587753	17588151			chr1	41423945	41424335			CTNNAL1	1	1	1	1	1	1
chr1	38968703	38972231			chr1	111541866	111542127			chr1	37748702	37748894			chr1	28242817	28243538			chr1	94111410	94111639			chr1	17588297	17588729			chr1	41435646	41435877			CTNNBL1	1	1	1	1	1	1
chr1	38985418	38986680			chr1	111593207	111593493			chr1	37811078	37811420			chr1	28246423	28246629			chr1	94116577	94116892			chr1	17595196	17595467			chr1	41436796	41436939			CTNND1	1	1	1	1	1	1
chr1	38990533	38995588			chr1	111704825	111705060			chr1	37831181	37831518			chr1	28250042	28250516			chr1	94118209	94118434			chr1	17682495	17682676			chr1	41474053	41474234			CTNND2	1	1	1	1	1	1
chr1	39025839	39027991			chr1	111778419	111778754			chr1	37845187	37845431			chr1	28253430	28253731			chr1	94126296	94126472			chr1	17732891	17733073			chr1	41485780	41485954			CTNS	1	1	1	1	1	1
chr1	39046813	39049033			chr1	111937256	111937446			chr1	37851441	37851647			chr1	28279901	28280131			chr1	94127930	94128089			chr1	17734314	17734512			chr1	41496244	41496485			CTPS1	1	1	1	1	1	1
chr1	39104647	39108135			chr1	112394229	112394388			chr1	37854499	37854773			chr1	28288542	28288773			chr1	94153239	94153382			chr1	18407302	18407593			chr1	41514454	41514663			CTSB	1	1	1	1	1	1
chr1	39110301	39111360			chr1	112722582	112722860			chr1	37859509	37859836			chr1	28296774	28297044			chr1	94300330	94300478			chr1	18407769	18407944			chr1	41515304	41515567			CTSL3P	1	1	1	1	1	1
chr1	39128239	39136379			chr1	112792208	112792446			chr1	37944904	37945084			chr1	28301930	28302218			chr1	94326391	94326575			chr1	18429757	18430053			chr1	41516197	41516350			CTSV	1	1	1	1	1	1
chr1	39139879	39145846			chr1	112807241	112807459			chr1	37989929	37990370			chr1	28306610	28307033			chr1	94337129	94337305			chr1	18722269	18722493			chr1	41665367	41665512			CTTNBP2	1	1	1	1	1	1
chr1	39176851	39179229			chr1	112838294	112838527			chr1	38009484	38009625			chr1	28341551	28341878			chr1	94342558	94342766			chr1	18886953	18887151			chr1	41882134	41882306			CUBN	1	1	1	1	1	1
chr1	39183236	39186480			chr1	112841343	112841601			chr1	38012436	38012703			chr1	28343198	28343397			chr1	94542455	94542650			chr1	18891865	18892249			chr1	41900798	41901028			CUEDC1	1	1	1	1	1	1
chr1	39188171	39194412			chr1	112851804	112851960			chr1	38060396	38060604			chr1	28343451	28343706			chr1	94562955	94563151			chr1	18892926	18893486			chr1	41902159	41902582			CUL2	1	1	1	1	1	1
chr1	39201210	39202229			chr1	112862857	112863013			chr1	38117449	38117652			chr1	28351642	28352084			chr1	94563314	94563462			chr1	18896431	18896688			chr1	41945993	41946121			CUL3	1	1	1	1	1	1
chr1	39204235	39206276			chr1	112866155	112866411			chr1	38731056	38731244			chr1	28352243	28352594			chr1	94579914	94580278			chr1	18902842	18903430			chr1	42146986	42147207			CUX1	1	1	1	1	1	1
chr1	39212002	39222287			chr1	112866982	112867292			chr1	38735597	38735755			chr1	28358812	28359047			chr1	94616490	94616684			chr1	18906953	18907188			chr1	42164759	42164928			CWC27	1	1	1	1	1	1
chr1	39267076	39279526			chr1	112869448	112869621			chr1	38740608	38740857			chr1	28365006	28365271			chr1	94622810	94622968			chr1	18914314	18914584			chr1	42165883	42166064			CXADR	1	1	1	1	1	1
chr1	39346160	39347197			chr1	112904115	112904558			chr1	38741411	38741601			chr1	28419823	28420059			chr1	94627887	94628047			chr1	18922356	18922530			chr1	42183754	42183934			CXCR5	1	1	1	1	1	1
chr1	39387093	39387514			chr1	113043957	113044153			chr1	38858375	38858630			chr1	28455479	28455699			chr1	94642880	94643243			chr1	18926751	18926980			chr1	42203250	42203412			CXCR6	1	1	1	1	1	1
chr1	39396755	39399464			chr1	113101507	113101837			chr1	38859806	38859988			chr1	28511546	28511844			chr1	94644074	94644217			chr1	18928666	18929279			chr1	42206252	42206548			CYB561A3	1	1	1	1	1	1
chr1	39405408	39409785			chr1	113146864	113147073			chr1	38873473	38873646			chr1	28525086	28525329			chr1	94646355	94646694			chr1	18936381	18937543			chr1	42209616	42209944			CYB5D2	1	1	1	1	1	1
chr1	39557078	39560433			chr1	113206477	113206672			chr1	38888546	38888692			chr1	28526959	28527271			chr1	94747048	94747288			chr1	18938411	18939321			chr1	42210486	42210913			CYB5R1	1	1	1	1	1	1
chr1	39574500	39577213			chr1	113293884	113294134			chr1	38891823	38892010			chr1	28590070	28590540			chr1	94847641	94847883			chr1	18939760	18940198			chr1	42222281	42222569			CYB5R4	1	1	1	1	1	1
chr1	39587531	39589638			chr1	113308452	113308699			chr1	38915475	38915620			chr1	28599157	28599429			chr1	94853108	94853317			chr1	18947172	18947478			chr1	42259544	42259683			CYFIP2	1	1	1	1	1	1
chr1	39646155	39647591			chr1	113759412	113759598			chr1	38958849	38959282			chr1	28645268	28645788			chr1	94854945	94855111			chr1	18955769	18956015			chr1	42312927	42313186			CYP11A1	1	1	1	1	1	1
chr1	39738947	39739398			chr1	113786102	113786373			chr1	38969100	38969437			chr1	28646128	28646402			chr1	94856239	94856426			chr1	18956744	18956977			chr1	42335254	42335447			CYP17A1	1	1	1	1	1	1
chr1	39802701	39803744			chr1	113804813	113805132			chr1	38971230	38971373			chr1	28647801	28648894			chr1	94864052	94864208			chr1	18965488	18966128			chr1	42369546	42369680			CYP19A1	1	1	1	1	1	1
chr1	39824957	39832371			chr1	113905124	113905374			chr1	39026228	39026406			chr1	28668087	28668505			chr1	94873245	94873430			chr1	18970870	18971041			chr1	42463091	42463229			CYP1B1-AS1	1	1	1	1	1	1
chr1	39849868	39851560			chr1	114083197	114083629			chr1	39047355	39047803			chr1	28680234	28680451			chr1	94884132	94884417			chr1	18985083	18985328			chr1	42535357	42535503			CYP26B1	1	1	1	1	1	1
chr1	39879285	39884773			chr1	114473414	114473713			chr1	39117306	39117500			chr1	28720415	28720650			chr1	95019334	95019770			chr1	18994003	18994203			chr1	42793298	42793587			CYP2S1	1	1	1	1	1	1
chr1	39891359	39895726			chr1	114517375	114517670			chr1	39132940	39133361			chr1	28734619	28735090			chr1	95167570	95167707			chr1	18998456	18998619			chr1	42859491	42859668			CYP3A5	1	1	1	1	1	1
chr1	39901353	39902284			chr1	114540277	114540435			chr1	39142092	39142378			chr1	28735922	28736149			chr1	95201648	95201875			chr1	19009783	19010295			chr1	42924481	42924687			CYP3A7	1	1	1	1	1	1
chr1	39969760	39970829			chr1	114554670	114554924			chr1	39142660	39142920			chr1	28736371	28736860			chr1	95809484	95809660			chr1	19010545	19010809			chr1	42933773	42933985			CYP3A7-CYP3A51P	1	1	1	1	1	1
chr1	39976381	39977595			chr1	114898806	114899005			chr1	39143672	39143820			chr1	28761221	28761509			chr1	96038730	96038950			chr1	19011142	19011459			chr1	42936473	42936628			CYREN	1	1	1	1	1	1
chr1	39979523	39982652			chr1	115037229	115037456			chr1	39154714	39155007			chr1	28779113	28779299			chr1	98086846	98086992			chr1	19012013	19012244			chr1	42941068	42941233			CYRIA	1	1	1	1	1	1
chr1	40012208	40015509			chr1	115135247	115135527			chr1	39183672	39183960			chr1	28781327	28781666			chr1	98205356	98205589			chr1	19029314	19029784			chr1	42941831	42941992			CYRIB	1	1	1	1	1	1
chr1	40018118	40019021			chr1	115136189	115136493			chr1	39192213	39192417			chr1	28781913	28782495			chr1	98210194	98210354			chr1	19031811	19031956			chr1	42982763	42983114			CYS1	1	1	1	1	1	1
chr1	40037728	40044193			chr1	115168750	115169157			chr1	39205240	39205574			chr1	28885011	28885213			chr1	98323877	98324157			chr1	19034327	19034609			chr1	42990596	42990961			CYTH3	1	1	1	1	1	1
chr1	40058582	40059931			chr1	115179501	115180048			chr1	39214322	39214502			chr1	29074713	29074886			chr1	98458697	98458859			chr1	19043253	19043582			chr1	42992356	42992736			CYYR1-AS1	1	1	1	1	1	1
chr1	40096933	40097201			chr1	115210275	115210827			chr1	39270121	39270254			chr1	29105798	29106320			chr1	99465219	99465481			chr1	19044039	19044256			chr1	42997912	42998073			DAAM1	1	1	1	1	1	1
chr1	40107279	40108652			chr1	115282319	115282610			chr1	39276237	39276574			chr1	29156520	29157313			chr1	99599655	99599958			chr1	19052383	19052776			chr1	43005286	43005655			DAB1	1	1	1	1	1	1
chr1	40140652	40141038			chr1	115300334	115300813			chr1	39335370	39335554			chr1	29178974	29179212			chr1	99836148	99836417			chr1	19070336	19070619			chr1	43005833	43006186			DAB2	1	1	1	1	1	1
chr1	40160944	40162772			chr1	115356195	115356664			chr1	39398705	39398895			chr1	29183393	29183648			chr1	100047405	100047538			chr1	19070894	19071111			chr1	43007938	43008154			DAB2IP	1	1	1	1	1	1
chr1	40250873	40251403			chr1	115411801	115411959			chr1	39491409	39491607			chr1	29186313	29186514			chr1	100354050	100354211			chr1	19124077	19124239			chr1	43008373	43009072			DAG1	1	1	1	1	1	1
chr1	40257008	40259109			chr1	115497187	115497449			chr1	39582060	39582218			chr1	29189556	29190013			chr1	100891653	100891835			chr1	19151555	19151899			chr1	43011082	43011519			DAP	1	1	1	1	1	1
chr1	40276913	40277063			chr1	115515255	115515417			chr1	39588157	39588382			chr1	29191343	29191772			chr1	100982801	100982948			chr1	19154095	19154352			chr1	43014652	43014851			DAP3	1	1	1	1	1	1
chr1	40303888	40307933			chr1	115545778	115546038			chr1	39615139	39615371			chr1	29197222	29197441			chr1	101076064	101076235			chr1	19156680	19156927			chr1	43016804	43017042			DAPK1	1	1	1	1	1	1
chr1	40373260	40374898			chr1	115714508	115714721			chr1	39632018	39632149			chr1	29202870	29203087			chr1	101174927	101175122			chr1	19164583	19165012			chr1	43018000	43018504			DAPK3	1	1	1	1	1	1
chr1	40449794	40451204			chr1	115717974	115718311			chr1	39720714	39720860			chr1	29227076	29227780			chr1	101200575	101200759			chr1	19190774	19191017			chr1	43034166	43034432			DAW1	1	1	1	1	1	1
chr1	40477001	40477664			chr1	115783104	115783325			chr1	39758609	39758796			chr1	29237564	29237802			chr1	101212522	101212687			chr1	19191923	19192125			chr1	43038660	43038892			DBF4	1	1	1	1	1	1
chr1	40508422	40509555			chr1	115811257	115811510			chr1	39827142	39827408			chr1	29239277	29239515			chr1	101290661	101290866			chr1	19240056	19240383			chr1	43044919	43045159			DBN1	1	1	1	1	1	1
chr1	40531130	40532077			chr1	116123026	116123206			chr1	39830046	39830344			chr1	29244268	29244547			chr1	102311528	102311646			chr1	19284700	19285170			chr1	43052340	43052530			DCAF4	1	1	1	1	1	1
chr1	40691133	40693138			chr1	116220071	116220322			chr1	39895086	39895331			chr1	29249303	29249551			chr1	102593426	102593580			chr1	19307045	19307572			chr1	43053306	43053459			DCBLD2	1	1	1	1	1	1
chr1	40704551	40707316			chr1	116485183	116485508			chr1	39899205	39899365			chr1	29267096	29267331			chr1	102833294	102833603			chr1	19310111	19310457			chr1	43121398	43121534			DCC	1	1	1	1	1	1
chr1	40708712	40712316			chr1	116643302	116643578			chr1	39980541	39981025			chr1	30618248	30618738			chr1	102840890	102841053			chr1	19311949	19312381			chr1	43200488	43200675			DCLK2	1	1	1	1	1	1
chr1	40721488	40724642			chr1	116849230	116849386			chr1	39985099	39985444			chr1	30737469	30738609			chr1	102858812	102859110			chr1	19313524	19314071			chr1	43204464	43204662			DCST1	1	1	1	1	1	1
chr1	40735815	40737280			chr1	116853720	116853969			chr1	40018024	40018530			chr1	30744330	30744745			chr1	102941373	102941700			chr1	19333698	19334290			chr1	43206766	43207246			DCST2	1	1	1	1	1	1
chr1	40782741	40784300			chr1	117015790	117015946			chr1	40045944	40046077			chr1	30746538	30746959			chr1	103441491	103441673			chr1	19337237	19337587			chr1	43270450	43270689			DCTD	1	1	1	1	1	1
chr1	40787518	40787880			chr1	117137436	117137730			chr1	40131017	40131222			chr1	30764513	30764875			chr1	104388269	104388428			chr1	19338230	19338610			chr1	43292335	43292503			DCTN6	1	1	1	1	1	1
chr1	40806879	40807530			chr1	117181767	117181990			chr1	40140330	40140584			chr1	30765272	30765540			chr1	107643798	107644088			chr1	19395766	19396057			chr1	43321390	43321690			DCUN1D3	1	1	1	1	1	1
chr1	40825378	40825840			chr1	117210806	117211308			chr1	40143822	40144092			chr1	30768804	30769386			chr1	107936637	107936771			chr1	19445928	19446211			chr1	43366275	43366440			DCUN1D5	1	1	1	1	1	1
chr1	40861765	40864291			chr1	117263057	117263241			chr1	40161218	40161429			chr1	30772515	30772797			chr1	108007622	108007827			chr1	19454479	19454759			chr1	43368005	43368341			DDA1	1	1	1	1	1	1
chr1	40866320	40866517			chr1	117268882	117269239			chr1	40210587	40210832			chr1	30778476	30778733			chr1	108046059	108046426			chr1	19454958	19455215			chr1	43437394	43437592			DDAH1	1	1	1	1	1	1
chr1	40897449	40904381			chr1	117782086	117782269			chr1	40257914	40258329			chr1	30808239	30808554			chr1	108072624	108072863			chr1	19472239	19472518			chr1	43465790	43465999			DDAH2	1	1	1	1	1	1
chr1	40905632	40907719			chr1	118069642	118069993			chr1	40277038	40277235			chr1	30814424	30814599			chr1	108073227	108073465			chr1	19545464	19546014			chr1	43472551	43472691			DDC	1	1	1	1	1	1
chr1	40910960	40911128			chr1	118081426	118081704			chr1	40306424	40306630			chr1	30911032	30911318			chr1	108073826	108073984			chr1	19550408	19550774			chr1	43472978	43473118			DDC-AS1	1	1	1	1	1	1
chr1	40931822	40932935			chr1	118186157	118186317			chr1	40307352	40307564			chr1	30970591	30970795			chr1	108084924	108085155			chr1	19563453	19563650			chr1	43476113	43476343			DDR1	1	1	1	1	1	1
chr1	40974771	40983834			chr1	118214976	118215150			chr1	40315361	40315541			chr1	30998246	30998470			chr1	108486041	108486283			chr1	19574259	19574431			chr1	43477838	43478027			DDX11-AS1	1	1	1	1	1	1
chr1	41020467	41021887			chr1	118557076	118557232			chr1	40374490	40374655			chr1	31003857	31004190			chr1	108502204	108502330			chr1	19581096	19581296			chr1	43493977	43494255			DDX27	1	1	1	1	1	1
chr1	41108112	41111305			chr1	119510268	119510493			chr1	40711516	40711687			chr1	31005546	31006135			chr1	108503125	108503612			chr1	19596777	19597351			chr1	43523178	43523416			DDX28	1	1	1	1	1	1
chr1	41240729	41242653			chr1	119605016	119605408			chr1	40787849	40787982			chr1	31036775	31037154			chr1	108554031	108554241			chr1	19653747	19654253			chr1	43532832	43533003			DDX39A	1	1	1	1	1	1
chr1	41305323	41306703			chr1	119645926	119646168			chr1	40815406	40815783			chr1	31086737	31087000			chr1	108554855	108554983			chr1	19704365	19704593			chr1	43536533	43536856			DDX43	1	1	1	1	1	1
chr1	41316124	41319995			chr1	119673997	119674529			chr1	40853658	40854017			chr1	31111309	31111509			chr1	108692209	108692339			chr1	19715626	19715911			chr1	43550171	43550539			DDX47	1	1	1	1	1	1
chr1	41330979	41334488			chr1	119731036	119731400			chr1	40863552	40863790			chr1	31122121	31122394			chr1	108726075	108726277			chr1	19769314	19769524			chr1	43603109	43603280			DDX59	1	1	1	1	1	1
chr1	41341910	41343028			chr1	119732548	119732751			chr1	40865854	40866033			chr1	31133351	31133768			chr1	108846253	108846435			chr1	19769893	19770118			chr1	43858369	43858521			DDX59-AS1	1	1	1	1	1	1
chr1	41345700	41366035			chr1	119769922	119770116			chr1	40899646	40899785			chr1	31138837	31139249			chr1	108863528	108863758			chr1	19785430	19785651			chr1	43929653	43929828			DDX60	1	1	1	1	1	1
chr1	41369683	41372015			chr1	120180171	120180382			chr1	40907225	40907447			chr1	31140268	31140464			chr1	108865600	108865859			chr1	19786978	19787233			chr1	44011671	44011841			DDX60L	1	1	1	1	1	1
chr1	41411500	41413264			chr1	121016775	121017005			chr1	40922956	40923459			chr1	31145362	31145844			chr1	109112771	109112938			chr1	19791622	19791875			chr1	44014684	44015078			DECR1	1	1	1	1	1	1
chr1	41415152	41416884			chr1	145706351	145706564			chr1	40975034	40975321			chr1	31152380	31152764			chr1	109197402	109197647			chr1	19795835	19795994			chr1	44213303	44213465			DECR2	1	1	1	1	1	1
chr1	41423820	41424566			chr1	145877965	145878235			chr1	40975937	40976086			chr1	31154696	31154929			chr1	109221310	109221474			chr1	19799573	19799969			chr1	44326114	44326256			DEGS1	1	1	1	1	1	1
chr1	41435230	41437596			chr1	146035615	146035796			chr1	40977000	40977262			chr1	31159871	31160244			chr1	109264519	109264735			chr1	19802286	19802538			chr1	44327957	44328112			DENND1A	1	1	1	1	1	1
chr1	41447905	41451443			chr1	146039382	146039608			chr1	40977424	40977629			chr1	31162355	31163076			chr1	109298953	109299281			chr1	19808451	19808677			chr1	44532198	44532395			DENND1C	1	1	1	1	1	1
chr1	41482209	41483224			chr1	146913095	146913261			chr1	40977832	40978000			chr1	31172261	31172568			chr1	109371290	109371623			chr1	19850301	19850520			chr1	44631487	44631741			DENND2A	1	1	1	1	1	1
chr1	41485462	41487157			chr1	147106289	147106668			chr1	41109622	41109930			chr1	31173868	31174144			chr1	109383194	109383400			chr1	19863903	19864528			chr1	44631875	44632129			DENND2B	1	1	1	1	1	1
chr1	41495820	41496726			chr1	147273842	147274031			chr1	41110031	41110177			chr1	31214819	31215081			chr1	109725513	109725811			chr1	19866127	19866334			chr1	44652894	44653041			DENND2D	1	1	1	1	1	1
chr1	41514836	41516524			chr1	147539071	147539277			chr1	41123111	41123533			chr1	31337169	31337341			chr1	109731824	109732038			chr1	19877419	19877669			chr1	44775468	44775610			DENND4B	1	1	1	1	1	1
chr1	41878304	41879171			chr1	147568686	147568868			chr1	41151107	41151338			chr1	31342589	31343082			chr1	109792240	109792414			chr1	19881293	19881480			chr1	44786222	44786363			DENND4C	1	1	1	1	1	1
chr1	41881639	41882845			chr1	147760984	147761174			chr1	41240299	41240430			chr1	31370424	31370650			chr1	109877367	109877596			chr1	19882221	19882526			chr1	44799759	44799958			DENND5A	1	1	1	1	1	1
chr1	41890879	41891138			chr1	147762334	147762605			chr1	41241910	41242082			chr1	31389993	31390736			chr1	109889717	109889925			chr1	19882583	19882810			chr1	44806121	44806428			DENND6A	1	1	1	1	1	1
chr1	41900006	41902744			chr1	147836846	147837172			chr1	41317429	41317607			chr1	31390814	31391171			chr1	109892531	109892746			chr1	19927162	19927324			chr1	44807067	44807502			DENND6A-DT	1	1	1	1	1	1
chr1	42192000	42192634			chr1	147837252	147837540			chr1	41333312	41333683			chr1	31412098	31412443			chr1	109959974	109960150			chr1	19945972	19946177			chr1	44807819	44807941			DEPDC5	1	1	1	1	1	1
chr1	42202682	42215134			chr1	147851265	147851475			chr1	41343777	41344131			chr1	31415074	31415432			chr1	109996631	109996782			chr1	19946287	19946472			chr1	44813917	44814096			DEPP1	1	1	1	1	1	1
chr1	42221773	42223052			chr1	148257905	148258266			chr1	41347420	41347697			chr1	31416349	31416643			chr1	110089704	110089907			chr1	19946599	19946799			chr1	44814907	44815242			DFFB	1	1	1	1	1	1
chr1	42225852	42226652			chr1	148424345	148424527			chr1	41353704	41354030			chr1	31430657	31430858			chr1	110098413	110098595			chr1	19969109	19969342			chr1	44912754	44912928			DGAT2	1	1	1	1	1	1
chr1	42265878	42268231			chr1	149939022	149939647			chr1	41360241	41360430			chr1	31453764	31454057			chr1	110328821	110329094			chr1	20081423	20081653			chr1	44986501	44986688			DGCR8	1	1	1	1	1	1
chr1	42311864	42313865			chr1	150007233	150007434			chr1	41361121	41361367			chr1	31471591	31471944			chr1	110338370	110338499			chr1	20152323	20152566			chr1	45012066	45012280			DGKD	1	1	1	1	1	1
chr1	42333721	42336975			chr1	150507936	150508155			chr1	41412928	41413085			chr1	31476857	31477210			chr1	110440907	110441065			chr1	20195198	20195402			chr1	45323882	45324154			DGKG	1	1	1	1	1	1
chr1	42455854	42458221			chr1	150528352	150528519			chr1	41424069	41424313			chr1	31511061	31511449			chr1	110476123	110476311			chr1	20211533	20211807			chr1	45327853	45327977			DGKK	1	1	1	1	1	1
chr1	42533045	42534016			chr1	150531445	150531731			chr1	41432811	41432962			chr1	31511745	31512814			chr1	110505706	110505839			chr1	20212937	20213273			chr1	45329448	45329895			DGKZ	1	1	1	1	1	1
chr1	42658086	42659286			chr1	150536137	150536353			chr1	41448450	41448656			chr1	31523093	31523365			chr1	110737348	110737564			chr1	20232479	20233092			chr1	45334674	45334854			DGLUCY	1	1	1	1	1	1
chr1	42681404	42683668			chr1	150550747	150550920			chr1	41449875	41450010			chr1	31531125	31531615			chr1	110771374	110771579			chr1	20233859	20234080			chr1	45339861	45340011			DGUOK-AS1	1	1	1	1	1	1
chr1	42691958	42693265			chr1	150552276	150552554			chr1	41496230	41496478			chr1	31548822	31549488			chr1	110990631	110990779			chr1	20238997	20239189			chr1	45341019	45341144			DHCR24	1	1	1	1	1	1
chr1	42742778	42743848			chr1	150558890	150559189			chr1	41498493	41498646			chr1	31551311	31551551			chr1	110991382	110991543			chr1	20373761	20373942			chr1	45500205	45500396			DHRS3	1	1	1	1	1	1
chr1	42766250	42769777			chr1	150561369	150561565			chr1	41504213	41504380			chr1	31562244	31562711			chr1	111201366	111201520			chr1	20375605	20375942			chr1	45514026	45514191			DHRS7C	1	1	1	1	1	1
chr1	42793076	42794297			chr1	150572348	150572536			chr1	41515321	41515558			chr1	31562969	31563362			chr1	111202476	111202603			chr1	20376209	20376429			chr1	45521827	45522078			DHRS9	1	1	1	1	1	1
chr1	42806196	42807450			chr1	150578535	150578783			chr1	41516198	41516354			chr1	31571119	31571449			chr1	111203079	111203240			chr1	20376976	20377143			chr1	45550689	45550849			DHX30	1	1	1	1	1	1
chr1	42813391	42814558			chr1	150604801	150605108			chr1	41578655	41579249			chr1	31572024	31572237			chr1	111214617	111214819			chr1	20476485	20476667			chr1	45686533	45686671			DHX32	1	1	1	1	1	1
chr1	42815624	42817364			chr1	150624183	150624481			chr1	41665347	41665506			chr1	31574807	31575259			chr1	111236887	111237174			chr1	20485226	20485869			chr1	45750572	45750755			DHX40	1	1	1	1	1	1
chr1	42820752	42821345			chr1	151195261	151195594			chr1	41676473	41676668			chr1	31575533	31575803			chr1	111323307	111323538			chr1	20486678	20486941			chr1	45972723	45972861			DHX8	1	1	1	1	1	1
chr1	42823474	42824693			chr1	151197853	151198220			chr1	41823534	41823805			chr1	31579326	31579590			chr1	111593182	111593535			chr1	20531008	20531306			chr1	46132635	46132833			DIAPH2	1	1	1	1	1	1
chr1	42846633	42847179			chr1	151311537	151311944			chr1	41861569	41861737			chr1	31581838	31582243			chr1	111618243	111618361			chr1	20535100	20535276			chr1	46155339	46155509			DIAPH3	1	1	1	1	1	1
chr1	42858478	42860779			chr1	151443973	151444191			chr1	41890096	41890359			chr1	31589444	31589799			chr1	111704869	111705118			chr1	20565314	20565521			chr1	46164411	46164606			DIAPH3-AS2	1	1	1	1	1	1
chr1	42922871	42928108			chr1	151491720	151491978			chr1	41900801	41900984			chr1	31590367	31590738			chr1	111778358	111779045			chr1	20575058	20575465			chr1	46171916	46172126			DINOL	1	1	1	1	1	1
chr1	42930325	42961713			chr1	151508851	151509223			chr1	41902181	41902365			chr1	31626467	31626655			chr1	112360260	112360526			chr1	20612205	20612769			chr1	46172467	46172680			DIO2-AS1	1	1	1	1	1	1
chr1	42978177	42978383			chr1	151516264	151516506			chr1	42147003	42147192			chr1	31629008	31629506			chr1	112698953	112699132			chr1	20613429	20614218			chr1	46188805	46189027			DIP2B	1	1	1	1	1	1
chr1	42982356	42983630			chr1	151537150	151537359			chr1	42178155	42178547			chr1	31631044	31631361			chr1	112807220	112807451			chr1	20616701	20616899			chr1	46190632	46190777			DIPK1A	1	1	1	1	1	1
chr1	42988664	42994149			chr1	151548857	151549205			chr1	42196061	42196202			chr1	31634130	31634299			chr1	112823402	112823564			chr1	20632446	20632697			chr1	46198290	46198540			DIRC3	1	1	1	1	1	1
chr1	42997676	42999671			chr1	151578956	151579282			chr1	42209652	42210059			chr1	31643510	31643740			chr1	112826260	112826440			chr1	20633264	20633579			chr1	46205834	46205987			DIS3L2	1	1	1	1	1	1
chr1	43004298	43019483			chr1	151583151	151583310			chr1	42210605	42210902			chr1	31647142	31647556			chr1	112832343	112832549			chr1	20633700	20633971			chr1	46211131	46211357			DISC1	1	1	1	1	1	1
chr1	43030600	43036457			chr1	151585702	151585970			chr1	42222336	42222552			chr1	31650911	31651430			chr1	112841379	112841568			chr1	20696727	20697242			chr1	46611872	46612020			DISC1FP1	1	1	1	1	1	1
chr1	43038013	43039314			chr1	151606497	151606847			chr1	42335270	42335427			chr1	31661280	31661472			chr1	112849385	112849532			chr1	20699571	20699926			chr1	46719014	46719363			DIXDC1	1	1	1	1	1	1
chr1	43049172	43049706			chr1	151608413	151608574			chr1	42463091	42463299			chr1	31675810	31676170			chr1	112862868	112863089			chr1	20710950	20711161			chr1	46756889	46757049			DKFZp451B082	1	1	1	1	1	1
chr1	43051653	43056663			chr1	151610986	151611510			chr1	42484521	42484733			chr1	31677427	31677759			chr1	112866222	112866376			chr1	20715016	20715301			chr1	46757647	46757821			DKK3	1	1	1	1	1	1
chr1	43069659	43073703			chr1	151616048	151616204			chr1	42658287	42658550			chr1	31681567	31682019			chr1	112867075	112867246			chr1	20715785	20716058			chr1	47254066	47254215			DLC1	1	1	1	1	1	1
chr1	43083995	43084218			chr1	151924789	151925001			chr1	42767087	42767332			chr1	31685804	31686028			chr1	112872676	112872865			chr1	20717265	20717540			chr1	47280326	47280467			DLEU1	1	1	1	1	1	1
chr1	43119516	43122393			chr1	151945777	151946108			chr1	42781633	42781848			chr1	31705567	31705762			chr1	112907468	112907685			chr1	20717822	20718422			chr1	47314070	47314287			DLG2	1	1	1	1	1	1
chr1	43152592	43153380			chr1	151972992	151973160			chr1	42813921	42814100			chr1	31748321	31748598			chr1	112975489	112975652			chr1	20718562	20718868			chr1	47402709	47402951			DLG4	1	1	1	1	1	1
chr1	43170294	43172519			chr1	151977712	151977907			chr1	42823167	42823476			chr1	31755409	31755688			chr1	112978177	112978301			chr1	20727896	20728909			chr1	47409358	47409681			DLG5	1	1	1	1	1	1
chr1	43198853	43208689			chr1	151978329	151978570			chr1	42860470	42860831			chr1	31769003	31769453			chr1	113199830	113200022			chr1	20732693	20732846			chr1	47533383	47533590			DLGAP1	1	1	1	1	1	1
chr1	43227259	43227807			chr1	151979859	151980064			chr1	42941078	42941264			chr1	31774631	31774954			chr1	113206453	113206738			chr1	20732978	20733346			chr1	47534497	47534659			DLGAP1-AS2	1	1	1	1	1	1
chr1	43231894	43232943			chr1	151988480	151988773			chr1	42941803	42942075			chr1	31856127	31856502			chr1	113276711	113276835			chr1	20786561	20787325			chr1	47536909	47537031			DLGAP3	1	1	1	1	1	1
chr1	43269143	43272055			chr1	151994174	151994371			chr1	42962820	42963301			chr1	31860598	31860813			chr1	113293862	113294168			chr1	20883819	20884099			chr1	47619021	47619189			DLGAP4	1	1	1	1	1	1
chr1	43284719	43286140			chr1	152035158	152035318			chr1	42963794	42964038			chr1	31872880	31873200			chr1	113312259	113312766			chr1	20884587	20884805			chr1	50721184	50721308			DLGAP4-AS1	1	1	1	1	1	1
chr1	43291990	43293622			chr1	152048172	152048691			chr1	42967093	42967419			chr1	31923086	31923340			chr1	114083106	114083528			chr1	20940080	20940250			chr1	50960146	50960474			DLST	1	1	1	1	1	1
chr1	43318361	43322012			chr1	152167933	152168204			chr1	42970228	42970396			chr1	31924925	31925237			chr1	114466337	114466558			chr1	20941145	20941349			chr1	51214752	51214921			DLX2-DT	1	1	1	1	1	1
chr1	43329719	43330831			chr1	152906310	152906612			chr1	43005286	43005528			chr1	31940128	31940379			chr1	114517464	114517725			chr1	21013009	21013220			chr1	51217249	51217379			DLX4	1	1	1	1	1	1
chr1	43348329	43349938			chr1	153122953	153123162			chr1	43005793	43006187			chr1	31944318	31944694			chr1	114535275	114535760			chr1	21058099	21058414			chr1	51346406	51346620			DMD	1	1	1	1	1	1
chr1	43357798	43370041			chr1	153510976	153511190			chr1	43008411	43008838			chr1	31954740	31955012			chr1	114540276	114540484			chr1	21062445	21062666			chr1	51346761	51346894			DMXL1	1	1	1	1	1	1
chr1	43371935	43373961			chr1	153566496	153566878			chr1	43014706	43014873			chr1	31955986	31956301			chr1	114545943	114546124			chr1	21064088	21064390			chr1	51357794	51357960			DNAAF5	1	1	1	1	1	1
chr1	43388373	43390634			chr1	153576124	153576365			chr1	43016740	43016878			chr1	31957836	31958063			chr1	114551488	114551690			chr1	21184260	21184569			chr1	51519402	51519532			DNAH12	1	1	1	1	1	1
chr1	43435237	43438718			chr1	153578696	153578912			chr1	43038195	43038364			chr1	32004205	32004502			chr1	115037208	115037464			chr1	21227089	21227338			chr1	51558305	51558603			DNAH14	1	1	1	1	1	1
chr1	43451757	43455096			chr1	153608860	153609327			chr1	43053346	43053520			chr1	32004636	32004863			chr1	115117425	115117543			chr1	21236725	21236978			chr1	51569811	51570107			DNAH2	1	1	1	1	1	1
chr1	43465638	43466072			chr1	153610364	153610707			chr1	43058457	43058894			chr1	32100379	32100641			chr1	115134100	115134242			chr1	21238380	21238866			chr1	51607632	51607810			DNAI1	1	1	1	1	1	1
chr1	43471883	43478995			chr1	153708695	153708935			chr1	43121383	43121546			chr1	32101153	32101587			chr1	115166851	115166985			chr1	21246919	21247126			chr1	51621348	51621468			DNAJB1	1	1	1	1	1	1
chr1	43493326	43494527			chr1	153815540	153815863			chr1	43200525	43200661			chr1	32127803	32128067			chr1	115168814	115169070			chr1	21251794	21252483			chr1	51622069	51622259			DNAJB6	1	1	1	1	1	1
chr1	43521622	43537793			chr1	153962874	153963030			chr1	43206897	43207173			chr1	32133467	32133836			chr1	115175705	115175886			chr1	21254657	21254886			chr1	51648391	51648692			DNAJB8-AS1	1	1	1	1	1	1
chr1	43543271	43544327			chr1	154001781	154001955			chr1	43227344	43227585			chr1	32149850	32150174			chr1	115179600	115179802			chr1	21270296	21270460			chr1	51988403	51988546			DNAJC1	1	1	1	1	1	1
chr1	43545399	43552644			chr1	154233146	154233431			chr1	43232243	43232384			chr1	32235912	32236116			chr1	115210387	115210726			chr1	21289978	21290197			chr1	52366019	52366328			DNAJC14	1	1	1	1	1	1
chr1	43554423	43554852			chr1	154334253	154334421			chr1	43270489	43270724			chr1	32427395	32427562			chr1	115282324	115282537			chr1	21301066	21301264			chr1	52703084	52703234			DNAJC15	1	1	1	1	1	1
chr1	43556050	43558435			chr1	154405207	154405421			chr1	43274218	43274432			chr1	32438114	32438583			chr1	115290106	115290284			chr1	21302702	21302998			chr1	52707359	52707652			DNAJC17	1	1	1	1	1	1
chr1	43581313	43583656			chr1	154768457	154768697			chr1	43285319	43285700			chr1	32458909	32459212			chr1	115300619	115300805			chr1	21303426	21303770			chr1	52708354	52708580			DNAJC21	1	1	1	1	1	1
chr1	43643888	43644621			chr1	154979586	154979917			chr1	43291946	43292604			chr1	32462571	32462980			chr1	115314902	115315099			chr1	21313244	21313404			chr1	52842701	52842877			DNAJC25-GNG10	1	1	1	1	1	1
chr1	43648469	43652261			chr1	155000935	155001386			chr1	43293196	43293359			chr1	32468877	32469106			chr1	115426274	115426432			chr1	21317389	21317617			chr1	52907188	52907325			DNAJC27-AS1	1	1	1	1	1	1
chr1	43707140	43707973			chr1	155017069	155017815			chr1	43345362	43345535			chr1	32485493	32485894			chr1	115469824	115469961			chr1	21318680	21318910			chr1	52907515	52907814			DNAJC6	1	1	1	1	1	1
chr1	43821878	43822385			chr1	155026700	155027005			chr1	43358150	43358300			chr1	32486705	32487030			chr1	115497213	115497428			chr1	21329528	21329696			chr1	52918347	52918494			DNAJC7	1	1	1	1	1	1
chr1	43946290	43947791			chr1	155105827	155106149			chr1	43373081	43373386			chr1	32492398	32492634			chr1	115515301	115515594			chr1	21339756	21339918			chr1	52920349	52920535			DNAL1	1	1	1	1	1	1
chr1	43974279	43976058			chr1	155117771	155117960			chr1	43389696	43389949			chr1	32494232	32494591			chr1	115545793	115546010			chr1	21343338	21343745			chr1	53014849	53014968			DNASE1	1	1	1	1	1	1
chr1	43978715	43980015			chr1	155120322	155120554			chr1	43393402	43393559			chr1	32536773	32537271			chr1	115546122	115546483			chr1	21344762	21345235			chr1	53068503	53068752			DNASE1L3	1	1	1	1	1	1
chr1	43990810	43993255			chr1	155124526	155125024			chr1	43437431	43437562			chr1	32558718	32558899			chr1	115678351	115678487			chr1	21345352	21345989			chr1	53107764	53107883			DNER	1	1	1	1	1	1
chr1	44029584	44031802			chr1	155129825	155130258			chr1	43476114	43476278			chr1	32612646	32612801			chr1	115714530	115714751			chr1	21370650	21370814			chr1	53112542	53112675			DNM1L	1	1	1	1	1	1
chr1	44213234	44213680			chr1	155159126	155159390			chr1	43477850	43478073			chr1	32635747	32636213			chr1	115714955	115715097			chr1	21391592	21391814			chr1	53116077	53116238			DNM2	1	1	1	1	1	1
chr1	44325515	44330414			chr1	155166825	155167037			chr1	43493953	43494270			chr1	32650245	32650684			chr1	115717967	115718215			chr1	21404601	21404826			chr1	53127676	53127893			DNMBP	1	1	1	1	1	1
chr1	44359357	44360172			chr1	155224688	155224955			chr1	43510080	43510260			chr1	32680947	32681254			chr1	115783075	115783265			chr1	21439871	21440143			chr1	53146284	53146435			DNMT1	1	1	1	1	1	1
chr1	44631325	44632800			chr1	155253394	155253614			chr1	43513572	43513714			chr1	32725206	32725434			chr1	115811292	115811464			chr1	21453809	21454018			chr1	53163312	53163633			DOCK3	1	1	1	1	1	1
chr1	44672001	44675293			chr1	155323754	155323981			chr1	43523125	43523320			chr1	32727780	32728196			chr1	115877504	115877742			chr1	21479057	21479281			chr1	53183311	53183505			DOCK4	1	1	1	1	1	1
chr1	44708181	44709071			chr1	155531734	155531913			chr1	43536601	43536860			chr1	32736831	32737027			chr1	116104985	116105138			chr1	21507561	21507875			chr1	53273049	53273238			DOCK5	1	1	1	1	1	1
chr1	44721904	44722503			chr1	155651487	155651740			chr1	43557750	43557936			chr1	32755823	32756150			chr1	116123016	116123171			chr1	21508577	21508771			chr1	53273708	53273875			DOCK8	1	1	1	1	1	1
chr1	44730176	44732848			chr1	155697653	155697904			chr1	43584318	43584695			chr1	32757415	32757984			chr1	116131963	116132208			chr1	21509071	21509307			chr1	53277812	53277994			DOCK9	1	1	1	1	1	1
chr1	44739212	44742085			chr1	155980091	155980300			chr1	43644143	43644274			chr1	32758436	32759051			chr1	116172778	116172997			chr1	21511619	21512231			chr1	53313656	53313818			DOCK9-DT	1	1	1	1	1	1
chr1	44774526	44778984			chr1	155981500	155981700			chr1	43776546	43776701			chr1	32760147	32760371			chr1	116175143	116175307			chr1	21512458	21512660			chr1	53326104	53326237			DOK5	1	1	1	1	1	1
chr1	44785896	44786610			chr1	156054638	156054872			chr1	43822121	43822252			chr1	32760967	32761539			chr1	116220074	116220192			chr1	21538241	21538521			chr1	53329995	53330218			DOP1B	1	1	1	1	1	1
chr1	44793228	44794125			chr1	156123322	156123491			chr1	43929631	43929849			chr1	32763173	32763525			chr1	116227616	116227747			chr1	21543642	21543941			chr1	53330988	53331186			DOT1L	1	1	1	1	1	1
chr1	44799064	44820505			chr1	156130224	156130601			chr1	43946519	43946946			chr1	32763908	32764185			chr1	116382423	116382574			chr1	21568489	21568735			chr1	53331309	53331481			DPEP2	1	1	1	1	1	1
chr1	44912609	44913777			chr1	156184320	156184532			chr1	43974843	43974981			chr1	32780541	32781043			chr1	116432012	116432134			chr1	21594718	21594950			chr1	53368154	53368327			DPEP2NB	1	1	1	1	1	1
chr1	44985900	44987637			chr1	156186397	156186611			chr1	44014776	44014971			chr1	32877639	32877839			chr1	116449607	116449893			chr1	21607795	21608161			chr1	53369100	53369275			DPF3	1	1	1	1	1	1
chr1	45010518	45013717			chr1	156435460	156435782			chr1	44028549	44028715			chr1	32903395	32903610			chr1	116453616	116453789			chr1	21617700	21617868			chr1	53434786	53434930			DPH6-DT	1	1	1	1	1	1
chr1	45301530	45301717			chr1	156503430	156503607			chr1	44036646	44036813			chr1	32933848	32934418			chr1	116454086	116454277			chr1	21625891	21626106			chr1	53518826	53519076			DPP4	1	1	1	1	1	1
chr1	45302918	45304903			chr1	156559609	156560030			chr1	44044372	44044520			chr1	32947638	32948021			chr1	116487888	116488017			chr1	21626746	21627392			chr1	53519523	53519732			DPP4-DT	1	1	1	1	1	1
chr1	45315675	45321742			chr1	156660158	156660511			chr1	44213304	44213504			chr1	32957824	32958035			chr1	116658615	116658785			chr1	21628834	21629364			chr1	53957272	53957645			DPPA2P3	1	1	1	1	1	1
chr1	45325693	45331729			chr1	156661394	156661679			chr1	44327893	44328057			chr1	32961062	32961312			chr1	116674848	116674979			chr1	21631200	21631560			chr1	54019755	54020039			DPPA3	1	1	1	1	1	1
chr1	45334343	45337190			chr1	156741154	156741360			chr1	44329549	44329750			chr1	32969540	32969862			chr1	116687595	116687795			chr1	21632044	21632644			chr1	54160474	54160646			DPRX	1	1	1	1	1	1
chr1	45338492	45341574			chr1	156767308	156767536			chr1	44355209	44355471			chr1	32970857	32971154			chr1	116766055	116766200			chr1	21655870	21656065			chr1	54200129	54200256			DPY19L1	1	1	1	1	1	1
chr1	45347580	45350453			chr1	156863118	156863345			chr1	44532157	44532709			chr1	32971329	32971589			chr1	116849243	116849394			chr1	21675033	21675245			chr1	54227911	54228085			DPY19L1P1	1	1	1	1	1	1
chr1	45410215	45411933			chr1	156896619	156896998			chr1	44606726	44607039			chr1	32977517	32977888			chr1	116858999	116859185			chr1	21730491	21730671			chr1	54323406	54323734			DPY19L2P3	1	1	1	1	1	1
chr1	45499460	45500827			chr1	156914532	156914833			chr1	44631486	44631687			chr1	32980949	32981130			chr1	116879103	116879361			chr1	21741272	21741583			chr1	54324035	54324235			DPYSL2	1	1	1	1	1	1
chr1	45512719	45523370			chr1	156992260	156992447			chr1	44631995	44632188			chr1	32984524	32984991			chr1	116902193	116902351			chr1	21783596	21783773			chr1	54331931	54332114			DRAM1	1	1	1	1	1	1
chr1	45538557	45539479			chr1	156993568	156993927			chr1	44673049	44673280			chr1	32985616	32985912			chr1	117014936	117015139			chr1	21785648	21785903			chr1	54354033	54354236			DRAP1	1	1	1	1	1	1
chr1	45550367	45552599			chr1	157080788	157080995			chr1	44713298	44713513			chr1	32989162	32989521			chr1	117015822	117015968			chr1	21803746	21804058			chr1	54378551	54378865			DRC7	1	1	1	1	1	1
chr1	45577493	45578423			chr1	157156391	157156609			chr1	44731285	44731506			chr1	33005782	33006090			chr1	117097559	117097692			chr1	21804454	21804828			chr1	54383465	54383643			DSCR4	1	1	1	1	1	1
chr1	45583596	45584639			chr1	157234703	157235136			chr1	44739677	44739928			chr1	33007302	33007666			chr1	117122476	117122642			chr1	21882840	21883034			chr1	54406383	54406580			DSCR8	1	1	1	1	1	1
chr1	45611769	45612067			chr1	157325315	157325527			chr1	44775224	44775762			chr1	33007771	33008028			chr1	117137429	117137728			chr1	21896731	21896957			chr1	54408439	54408675			DSE	1	1	1	1	1	1
chr1	45683612	45689712			chr1	157390764	157391075			chr1	44815021	44815183			chr1	33008125	33008342			chr1	117181843	117181987			chr1	21901530	21901816			chr1	54409468	54409628			DSP	1	1	1	1	1	1
chr1	45730906	45731113			chr1	157514061	157514335			chr1	44912727	44912867			chr1	33008632	33008924			chr1	117201941	117202077			chr1	21901957	21902225			chr1	54429194	54429445			DST	1	1	1	1	1	1
chr1	45748765	45751188			chr1	157540268	157540465			chr1	44986534	44986814			chr1	33009641	33009910			chr1	117210892	117211280			chr1	21902429	21902920			chr1	54471638	54471955			DSTN	1	1	1	1	1	1
chr1	45802708	45804463			chr1	159282184	159282396			chr1	45012027	45012270			chr1	33021947	33022189			chr1	117268886	117269342			chr1	21902996	21903196			chr1	54472544	54472754			DTNA	1	1	1	1	1	1
chr1	45882210	45882373			chr1	159849018	159849243			chr1	45098104	45098235			chr1	33101121	33101490			chr1	117371560	117371746			chr1	21903432	21903817			chr1	54474247	54474425			DTNB	1	1	1	1	1	1
chr1	45891795	45892325			chr1	159900513	159900669			chr1	45266422	45266602			chr1	33128419	33128632			chr1	117392965	117393104			chr1	21906152	21906563			chr1	54488229	54488588			DTWD2	1	1	1	1	1	1
chr1	46053192	46054154			chr1	159904144	159904414			chr1	45319894	45320126			chr1	33142806	33143038			chr1	117535083	117535229			chr1	21906800	21907087			chr1	54548461	54548630			DTX4	1	1	1	1	1	1
chr1	46131460	46133945			chr1	159907073	159907229			chr1	45329489	45329817			chr1	33166466	33166723			chr1	118069688	118069972			chr1	21911327	21911800			chr1	54623852	54624059			DUBR	1	1	1	1	1	1
chr1	46153599	46155736			chr1	159909456	159909732			chr1	45339928	45340267			chr1	33167209	33167447			chr1	118081417	118081699			chr1	21912294	21912570			chr1	54641245	54641439			DUS2	1	1	1	1	1	1
chr1	46164647	46164989			chr1	159916329	159916527			chr1	45349257	45349778			chr1	33168577	33168863			chr1	118120954	118121213			chr1	21913333	21913640			chr1	54715701	54715922			DUSP14	1	1	1	1	1	1
chr1	46171132	46175372			chr1	159924477	159924808			chr1	45491521	45491727			chr1	33188676	33189123			chr1	118202977	118203144			chr1	21914361	21914613			chr1	54794867	54794986			DUSP5	1	1	1	1	1	1
chr1	46179522	46183946			chr1	160096733	160096948			chr1	45500090	45500432			chr1	33191774	33192072			chr1	119374393	119374587			chr1	21917559	21917754			chr1	54876960	54877110			DUSP6	1	1	1	1	1	1
chr1	46187178	46191239			chr1	160164243	160164541			chr1	45511719	45511863			chr1	33192686	33192849			chr1	119464304	119464456			chr1	21922057	21922442			chr1	55233102	55233425			DVL1	1	1	1	1	1	1
chr1	46196577	46200074			chr1	160206485	160206645			chr1	45517049	45517211			chr1	33199949	33200260			chr1	119464567	119464795			chr1	21922675	21922933			chr1	55245873	55246110			DVL3	1	1	1	1	1	1
chr1	46203077	46206305			chr1	160262433	160262662			chr1	45521814	45522171			chr1	33218736	33219097			chr1	119482760	119482980			chr1	21926287	21926522			chr1	55247070	55247296			DYM	1	1	1	1	1	1
chr1	46207316	46214761			chr1	160653677	160653839			chr1	45550657	45550834			chr1	33219901	33220176			chr1	119483852	119484122			chr1	21931220	21931438			chr1	55412480	55412668			DYNC2I1	1	1	1	1	1	1
chr1	46216397	46219678			chr1	160658265	160658495			chr1	45658747	45658918			chr1	33220853	33221542			chr1	119541432	119541656			chr1	21937399	21937558			chr1	55421408	55421538			DYNC2I2	1	1	1	1	1	1
chr1	46221666	46223524			chr1	160807339	160807594			chr1	45687034	45687386			chr1	33222470	33222787			chr1	119605046	119605304			chr1	21939042	21939318			chr1	55429092	55429527			DYNLRB1	1	1	1	1	1	1
chr1	46243111	46243286			chr1	160813337	160813579			chr1	45730572	45730753			chr1	33225698	33225924			chr1	119645926	119646074			chr1	21951600	21951850			chr1	56032342	56032682			DYNLT1	1	1	1	1	1	1
chr1	46246832	46248461			chr1	160868300	160868513			chr1	45731741	45731969			chr1	33235593	33235884			chr1	119674194	119674552			chr1	21956683	21957155			chr1	56074059	56074323			DYRK1B	1	1	1	1	1	1
chr1	46300833	46306286			chr1	160904886	160905113			chr1	45749321	45749465			chr1	33244175	33245149			chr1	119731114	119731351			chr1	21960535	21960754			chr1	56093448	56093577			DYSF	1	1	1	1	1	1
chr1	46339228	46342149			chr1	160911581	160911755			chr1	45954645	45954816			chr1	33248142	33248731			chr1	119732547	119732727			chr1	21964081	21964225			chr1	56095490	56095668			E2F2	1	1	1	1	1	1
chr1	46347650	46348142			chr1	161008939	161009222			chr1	45972705	45972880			chr1	33287365	33287569			chr1	120460284	120460460			chr1	21974664	21975184			chr1	56398017	56398187			E2F4	1	1	1	1	1	1
chr1	46394361	46394522			chr1	161033689	161034204			chr1	46155306	46155599			chr1	33313742	33314025			chr1	143720203	143720468			chr1	21982880	21983058			chr1	56399389	56399626			EAF2	1	1	1	1	1	1
chr1	46603581	46604701			chr1	161083389	161083889			chr1	46170177	46170340			chr1	33338529	33339048			chr1	144412588	144412712			chr1	21999916	22000102			chr1	56416684	56416898			ECE1	1	1	1	1	1	1
chr1	46667866	46668805			chr1	161092640	161092819			chr1	46171959	46172109			chr1	33339849	33340204			chr1	145394077	145394223			chr1	22025842	22026218			chr1	56494276	56494620			ECEL1P2	1	1	1	1	1	1
chr1	46755180	46758770			chr1	161224363	161224561			chr1	46188735	46189044			chr1	33351340	33351534			chr1	145706321	145706544			chr1	22030403	22030751			chr1	56507135	56507421			ECH1	1	1	1	1	1	1
chr1	46767935	46769726			chr1	161330453	161330743			chr1	46211157	46211351			chr1	33359857	33360229			chr1	146127171	146127289			chr1	22043216	22043553			chr1	56508578	56508820			ECHDC2	1	1	1	1	1	1
chr1	46805090	46808104			chr1	161413046	161413251			chr1	46247557	46247769			chr1	33396633	33396848			chr1	146913056	146913251			chr1	22053304	22053582			chr1	56516013	56516215			ECI2	1	1	1	1	1	1
chr1	47253649	47254441			chr1	161530955	161531218			chr1	46303209	46303735			chr1	33397734	33397986			chr1	147273097	147273226			chr1	22134018	22134200			chr1	56516467	56516704			ECPAS	1	1	1	1	1	1
chr1	47317617	47318926			chr1	161540145	161540424			chr1	46340625	46340856			chr1	33424715	33424952			chr1	147503885	147504019			chr1	22136739	22137137			chr1	56516999	56517203			ECT2L	1	1	1	1	1	1
chr1	47332856	47335971			chr1	161551107	161551295			chr1	46341003	46341233			chr1	33433877	33434092			chr1	147504189	147504393			chr1	22138336	22138558			chr1	56517847	56518000			EDARADD	1	1	1	1	1	1
chr1	47363706	47363889			chr1	162136896	162137100			chr1	46348128	46348359			chr1	33659628	33659843			chr1	147504805	147504997			chr1	22138839	22139100			chr1	56569651	56570015			EDIL3	1	1	1	1	1	1
chr1	47408695	47409943			chr1	162191536	162191733			chr1	46394943	46395177			chr1	34028827	34029167			chr1	147653050	147653263			chr1	22142175	22143037			chr1	56581428	56581682			EDN1	1	1	1	1	1	1
chr1	47436159	47438303			chr1	162347363	162347591			chr1	46421858	46422013			chr1	34806441	34806682			chr1	147721842	147722043			chr1	22143194	22143450			chr1	56590583	56590896			EDN2	1	1	1	1	1	1
chr1	47532862	47534516			chr1	162349868	162350078			chr1	46442675	46442891			chr1	34808563	34808821			chr1	147753174	147753302			chr1	22154751	22154957			chr1	56592017	56592207			EDNRB	1	1	1	1	1	1
chr1	47618507	47618967			chr1	162351529	162351765			chr1	46611745	46612127			chr1	34843549	34843810			chr1	147757389	147757598			chr1	22156098	22156332			chr1	56595214	56595527			EED	1	1	1	1	1	1
chr1	49257410	49257592			chr1	162373929	162374104			chr1	46719103	46719375			chr1	34845489	34845762			chr1	147757723	147757922			chr1	22163213	22163474			chr1	56688504	56688725			EEF2K	1	1	1	1	1	1
chr1	49801176	49802892			chr1	162410057	162410253			chr1	46724947	46725541			chr1	34852735	34853032			chr1	147760959	147761193			chr1	22164215	22164362			chr1	56811372	56811588			EEFSEC	1	1	1	1	1	1
chr1	50603319	50604208			chr1	162680561	162680717			chr1	46735718	46735967			chr1	34946246	34946638			chr1	147762352	147762542			chr1	22172016	22172747			chr1	56817113	56817269			EFCAB11	1	1	1	1	1	1
chr1	50873627	50874081			chr1	162690868	162691207			chr1	46738136	46738275			chr1	34988684	34988883			chr1	147808139	147808269			chr1	22196202	22196361			chr1	56819141	56819304			EFCAB2	1	1	1	1	1	1
chr1	50968370	50968510			chr1	163196073	163196307			chr1	46756934	46757065			chr1	35150034	35150293			chr1	147837025	147837481			chr1	22209209	22209391			chr1	57397867	57398094			EFCAB5	1	1	1	1	1	1
chr1	51215158	51215586			chr1	164475958	164476170			chr1	46760879	46761082			chr1	35162352	35163009			chr1	148263498	148263713			chr1	22229514	22229804			chr1	57398270	57398438			EFEMP1	1	1	1	1	1	1
chr1	51235787	51238349			chr1	164637784	164637985			chr1	46767890	46768907			chr1	35286335	35286633			chr1	148578166	148578300			chr1	22250726	22251297			chr1	57591901	57592250			EFHC1	1	1	1	1	1	1
chr1	51247300	51247741			chr1	164660163	164660386			chr1	46769050	46769338			chr1	35317554	35317820			chr1	149910318	149910475			chr1	22259617	22260134			chr1	58310910	58311200			EFHD1	1	1	1	1	1	1
chr1	51344582	51350982			chr1	164670126	164670351			chr1	47179192	47179376			chr1	35444370	35444569			chr1	150255970	150256175			chr1	22264762	22265255			chr1	58448017	58448414			EFNA1	1	1	1	1	1	1
chr1	51357971	51358665			chr1	164683363	164683652			chr1	47280255	47280423			chr1	35468224	35468496			chr1	150535881	150536340			chr1	22267374	22267541			chr1	58577115	58577560			EFNA5	1	1	1	1	1	1
chr1	51410202	51411742			chr1	164772771	164773062			chr1	47314073	47314543			chr1	35469095	35469742			chr1	150538107	150538283			chr1	22273755	22273922			chr1	58620345	58620513			EFR3B	1	1	1	1	1	1
chr1	51516919	51519299			chr1	164907698	164907971			chr1	47334201	47334334			chr1	35473310	35473680			chr1	150550739	150550977			chr1	22274986	22275586			chr1	58629054	58629219			EGFR	1	1	1	1	1	1
chr1	51557519	51559538			chr1	165192324	165192506			chr1	47351464	47351614			chr1	35475457	35476150			chr1	150556523	150556702			chr1	22282030	22282323			chr1	58699953	58700156			EGLN3	1	1	1	1	1	1
chr1	51566921	51572911			chr1	165200135	165200509			chr1	47378209	47378412			chr1	35487512	35487701			chr1	150561385	150561514			chr1	22282486	22283054			chr1	58784221	58784418			EHBP1	1	1	1	1	1	1
chr1	51592361	51593256			chr1	165673790	165674056			chr1	47379703	47379958			chr1	35499771	35500121			chr1	150568220	150568516			chr1	22283265	22283582			chr1	58809329	58809614			EHBP1L1	1	1	1	1	1	1
chr1	51607273	51608211			chr1	165797673	165797922			chr1	47402735	47402947			chr1	35504664	35504930			chr1	150876640	150876803			chr1	22283691	22283856			chr1	58810083	58810224			EHD4	1	1	1	1	1	1
chr1	51616289	51624436			chr1	165815781	165815994			chr1	47409338	47409638			chr1	35506046	35506293			chr1	150902805	150903049			chr1	22288652	22289137			chr1	58813968	58814087			EHD4-AS1	1	1	1	1	1	1
chr1	51626657	51630154			chr1	165883145	165883349			chr1	47436546	47436677			chr1	35552450	35552666			chr1	151155044	151155191			chr1	22291949	22292160			chr1	58814273	58814481			EHMT1	1	1	1	1	1	1
chr1	51634514	51636236			chr1	165895403	165895572			chr1	47533412	47533543			chr1	35569554	35569842			chr1	151180781	151180910			chr1	22296999	22297724			chr1	58815210	58815517			EID2	1	1	1	1	1	1
chr1	51642089	51642621			chr1	166471453	166471682			chr1	47534448	47534781			chr1	35570602	35571005			chr1	151195240	151195582			chr1	22315564	22315976			chr1	58840451	58840786			EID2B	1	1	1	1	1	1
chr1	51643772	51644945			chr1	166603462	166603720			chr1	47662950	47663098			chr1	35605875	35606223			chr1	151416402	151416520			chr1	22318603	22318859			chr1	58881599	58881788			EIF1AD	1	1	1	1	1	1
chr1	51646893	51651740			chr1	166668967	166669191			chr1	49046390	49046541			chr1	35624600	35624821			chr1	151513133	151513304			chr1	22326291	22326646			chr1	58896679	58896816			EIF2AK1	1	1	1	1	1	1
chr1	51660871	51661585			chr1	166730380	166730595			chr1	49319627	49319793			chr1	35637343	35637559			chr1	151515980	151516162			chr1	22380412	22380719			chr1	59043830	59044011			EIF2AK3	1	1	1	1	1	1
chr1	51728844	51731280			chr1	166840663	166840873			chr1	50599674	50599807			chr1	35719009	35719249			chr1	151516337	151516518			chr1	22386695	22386906			chr1	59139442	59139667			EIF2AK3-DT	1	1	1	1	1	1
chr1	51850356	51851296			chr1	166910490	166910714			chr1	50873659	50873911			chr1	35748363	35748580			chr1	151542709	151542840			chr1	22388713	22389117			chr1	59143191	59143433			EIF2AK4	1	1	1	1	1	1
chr1	51875344	51879609			chr1	166952467	166952720			chr1	50960193	50960519			chr1	35765852	35766101			chr1	151546103	151546288			chr1	22389220	22389399			chr1	59151149	59151334			EIF3L	1	1	1	1	1	1
chr1	52032792	52033769			chr1	167082746	167082925			chr1	50968478	50968698			chr1	35825377	35825555			chr1	151547095	151547497			chr1	22407229	22407456			chr1	59177856	59178056			EIF4A2	1	1	1	1	1	1
chr1	52042807	52043366			chr1	167088849	167089096			chr1	51193637	51193844			chr1	35850162	35850445			chr1	151548905	151549071			chr1	22411415	22411701			chr1	59186746	59187018			EIF4G2	1	1	1	1	1	1
chr1	52054507	52057762			chr1	167098540	167098819			chr1	51236157	51236464			chr1	35891358	35891585			chr1	151552902	151553092			chr1	22412613	22412812			chr1	59427273	59427394			EIF4G3	1	1	1	1	1	1
chr1	52095804	52096037			chr1	167161360	167161648			chr1	51331303	51331507			chr1	35911548	35911749			chr1	151606645	151606785			chr1	22442518	22442810			chr1	59673994	59674114			EIF4H	1	1	1	1	1	1
chr1	52141754	52142721			chr1	167467388	167467599			chr1	51346392	51346634			chr1	35911856	35912222			chr1	151610902	151611221			chr1	22444850	22445197			chr1	59704106	59704280			ELANE	1	1	1	1	1	1
chr1	52364923	52366895			chr1	167517571	167517821			chr1	51357769	51357900			chr1	35947157	35947428			chr1	151611354	151611478			chr1	22447494	22447853			chr1	60569341	60569520			ELAPOR1	1	1	1	1	1	1
chr1	52403412	52405467			chr1	167663050	167663246			chr1	51365916	51366111			chr1	35947568	35947846			chr1	151924777	151925024			chr1	22451751	22452023			chr1	60925459	60925774			ELF1	1	1	1	1	1	1
chr1	52551768	52553970			chr1	167690218	167690374			chr1	51473774	51473928			chr1	36068947	36069227			chr1	151977707	151977945			chr1	22454562	22454827			chr1	60941253	60941414			ELF3	1	1	1	1	1	1
chr1	52556555	52557716			chr1	167695196	167695369			chr1	51509835	51509995			chr1	36134930	36135251			chr1	151978324	151978519			chr1	22472763	22473032			chr1	60942351	60942560			ELF3-AS1	1	1	1	1	1	1
chr1	52696854	52698854			chr1	167715422	167715652			chr1	51558346	51558636			chr1	36166651	36167273			chr1	151988541	151988770			chr1	22530732	22530922			chr1	61076986	61077230			ELK1	1	1	1	1	1	1
chr1	52701136	52701311			chr1	167719054	167719265			chr1	51568489	51568833			chr1	36213216	36213454			chr1	151994131	151994300			chr1	22579802	22580041			chr1	61616451	61616614			ELL	1	1	1	1	1	1
chr1	52702794	52709958			chr1	167720095	167720363			chr1	51569801	51570133			chr1	36218245	36218469			chr1	152045366	152045529			chr1	22599354	22599536			chr1	61642512	61642643			ELMO1	1	1	1	1	1	1
chr1	52726034	52727540			chr1	167741143	167741481			chr1	51607664	51607809			chr1	36225284	36225576			chr1	152048414	152048663			chr1	22628982	22629517			chr1	61642840	61643136			ELMO3	1	1	1	1	1	1
chr1	52842882	52843473			chr1	167820005	167820289			chr1	51620725	51620874			chr1	36236507	36236725			chr1	152108081	152108275			chr1	22632472	22632674			chr1	61725060	61725199			ELOVL6	1	1	1	1	1	1
chr1	52905151	52908068			chr1	167836251	167836501			chr1	51621277	51621425			chr1	36258489	36259045			chr1	152167939	152168139			chr1	22708543	22708795			chr1	61742102	61742352			ELOVL7	1	1	1	1	1	1
chr1	52918069	52918997			chr1	167909586	167909841			chr1	51622048	51622263			chr1	36272582	36272784			chr1	153058907	153059099			chr1	22717147	22717403			chr1	61744323	61744518			EMC1-AS1	1	1	1	1	1	1
chr1	52920107	52921993			chr1	168079816	168079998			chr1	51622514	51622787			chr1	36385971	36386362			chr1	153364297	153364491			chr1	22751320	22751478			chr1	61872331	61872585			EMC7	1	1	1	1	1	1
chr1	52927374	52928191			chr1	168181672	168181902			chr1	51635293	51635450			chr1	36386419	36386782			chr1	153568488	153568730			chr1	22775577	22775731			chr1	61873624	61873838			EMG1	1	1	1	1	1	1
chr1	53014676	53015655			chr1	168182216	168182487			chr1	51648459	51648779			chr1	36387440	36387687			chr1	153576113	153576457			chr1	22786190	22786626			chr1	61966855	61967142			EMILIN2	1	1	1	1	1	1
chr1	53146133	53146868			chr1	168360756	168360982			chr1	51734232	51734412			chr1	36408453	36408791			chr1	153578615	153578869			chr1	22787576	22787975			chr1	61967808	61967999			EML6	1	1	1	1	1	1
chr1	53196513	53197973			chr1	168399144	168399340			chr1	51850606	51850769			chr1	36415649	36416037			chr1	153579101	153579298			chr1	22789503	22789710			chr1	62180124	62180455			ENAH	1	1	1	1	1	1
chr1	53219885	53221039			chr1	168406029	168406399			chr1	51878872	51879327			chr1	36416847	36417189			chr1	153608264	153608514			chr1	22792922	22793128			chr1	62180657	62180940			ENC1	1	1	1	1	1	1
chr1	53237847	53239287			chr1	168408954	168409138			chr1	52007334	52007552			chr1	36436788	36437262			chr1	153610559	153610715			chr1	22825969	22826171			chr1	62209940	62210110			ENDOD1	1	1	1	1	1	1
chr1	53256248	53257703			chr1	168469802	168470013			chr1	52033727	52033897			chr1	36448695	36448948			chr1	153964089	153964398			chr1	22826924	22827095			chr1	62229924	62230254			ENDOV	1	1	1	1	1	1
chr1	53270923	53275493			chr1	168471242	168471461			chr1	52141944	52142122			chr1	36470864	36471066			chr1	154001761	154001936			chr1	22827808	22827957			chr1	62230715	62231065			ENKD1	1	1	1	1	1	1
chr1	53277245	53278857			chr1	168623126	168623371			chr1	52164746	52164902			chr1	36479777	36480023			chr1	154131308	154131430			chr1	22861084	22861269			chr1	62237982	62238292			ENKUR	1	1	1	1	1	1
chr1	53325461	53328391			chr1	169102626	169102821			chr1	52195250	52195448			chr1	36482062	36482508			chr1	154233199	154233388			chr1	22861786	22862067			chr1	62279159	62279472			ENPEP	1	1	1	1	1	1
chr1	53517821	53520131			chr1	169113653	169114126			chr1	52268425	52268680			chr1	36486973	36487391			chr1	154324694	154324836			chr1	22971484	22972148			chr1	62288254	62288657			ENPP1	1	1	1	1	1	1
chr1	53811491	53811983			chr1	169529367	169529623			chr1	52365039	52365495			chr1	36489045	36489745			chr1	154353569	154353734			chr1	22981779	22982632			chr1	62308102	62308449			ENTPD1	1	1	1	1	1	1
chr1	53837361	53838582			chr1	169549658	169549878			chr1	52403718	52403911			chr1	36490358	36490561			chr1	154556562	154556710			chr1	22983829	22984269			chr1	62321562	62321742			ENTPD4	1	1	1	1	1	1
chr1	53889255	53891091			chr1	169781425	169781699			chr1	52404454	52404644			chr1	36497257	36497504			chr1	154767934	154768145			chr1	22984850	22985123			chr1	62325147	62325399			EPAS1	1	1	1	1	1	1
chr1	53902299	53903156			chr1	169782169	169782753			chr1	52469270	52469429			chr1	36506196	36506506			chr1	154808190	154808413			chr1	22987451	22987772			chr1	62389456	62389822			EPB41L1	1	1	1	1	1	1
chr1	53906994	53908677			chr1	169782851	169783077			chr1	52579587	52579788			chr1	37175777	37176064			chr1	154813311	154813435			chr1	22987878	22988042			chr1	62436236	62436400			EPB41L4B	1	1	1	1	1	1
chr1	53944125	53947390			chr1	169811532	169811981			chr1	52706107	52706307			chr1	37208662	37208826			chr1	154886724	154886920			chr1	22997597	22997957			chr1	62436680	62436803			EPB41L5	1	1	1	1	1	1
chr1	53954689	53957873			chr1	170063135	170063441			chr1	52707351	52707618			chr1	37834761	37835026			chr1	154888939	154889061			chr1	23007185	23007677			chr1	62760583	62760702			EPC1	1	1	1	1	1	1
chr1	54052230	54054182			chr1	170563067	170563346			chr1	52708395	52708574			chr1	37843309	37843599			chr1	154972392	154972537			chr1	23019224	23019807			chr1	62778348	62778528			EPCAM-DT	1	1	1	1	1	1
chr1	54199668	54200935			chr1	171424524	171424816			chr1	52750168	52750334			chr1	37845150	37845434			chr1	154972748	154972909			chr1	23090133	23090364			chr1	62784017	62784174			EPG5	1	1	1	1	1	1
chr1	54250085	54250367			chr1	172448968	172449309			chr1	52907553	52907803			chr1	37853253	37853463			chr1	155017405	155017614			chr1	23100050	23100461			chr1	63033198	63033467			EPHA1-AS1	1	1	1	1	1	1
chr1	54321663	54325389			chr1	172467134	172467364			chr1	52920353	52920532			chr1	37854444	37854828			chr1	155022238	155022447			chr1	23102944	23103345			chr1	63080673	63080847			EPHA2	1	1	1	1	1	1
chr1	54377645	54381742			chr1	172476242	172476512			chr1	53014822	53015042			chr1	37861268	37861555			chr1	155053627	155053779			chr1	23109560	23109714			chr1	63367526	63367645			EPHA3	1	1	1	1	1	1
chr1	54383313	54386129			chr1	172532916	172533089			chr1	53021196	53021428			chr1	37903055	37903316			chr1	155105908	155106068			chr1	23110770	23111032			chr1	63593702	63593850			EPHA4	1	1	1	1	1	1
chr1	54403137	54412516			chr1	172540764	172540966			chr1	53068448	53068645			chr1	37907449	37907743			chr1	155117784	155117939			chr1	23171282	23171433			chr1	63611434	63611563			EPHB2	1	1	1	1	1	1
chr1	54427663	54430330			chr1	172679492	172679648			chr1	53107689	53107985			chr1	37907797	37908020			chr1	155120323	155120526			chr1	23177782	23177955			chr1	63612635	63612813			EPHB3	1	1	1	1	1	1
chr1	54471252	54473148			chr1	172682895	172683151			chr1	53112393	53112669			chr1	37930512	37930790			chr1	155124564	155124978			chr1	23183210	23183581			chr1	63628659	63628908			EPHB4	1	1	1	1	1	1
chr1	54487932	54489495			chr1	172684976	172685184			chr1	53163248	53163700			chr1	37989982	37990269			chr1	155129879	155130147			chr1	23187655	23187894			chr1	63651190	63651365			EPN2	1	1	1	1	1	1
chr1	54564175	54565025			chr1	172918031	172918242			chr1	53197303	53197511			chr1	37991689	37991861			chr1	155166852	155167107			chr1	23188209	23188375			chr1	63658018	63658137			EPN3	1	1	1	1	1	1
chr1	54715896	54716402			chr1	172933879	172934237			chr1	53238431	53238715			chr1	37999578	37999876			chr1	155224746	155224944			chr1	23189016	23189352			chr1	63662915	63663243			EPS15L1	1	1	1	1	1	1
chr1	54763876	54765004			chr1	172969665	172969867			chr1	53255236	53255397			chr1	38051444	38051620			chr1	155413658	155413813			chr1	23194450	23194597			chr1	63730141	63730376			EPS8	1	1	1	1	1	1
chr1	54885777	54888061			chr1	172993673	172994002			chr1	53256846	53257008			chr1	38123431	38123647			chr1	155512189	155512311			chr1	23196653	23197284			chr1	63920446	63920875			EPS8L1	1	1	1	1	1	1
chr1	55179124	55179613			chr1	173258585	173258755			chr1	53273661	53273858			chr1	38126117	38126433			chr1	155531733	155531924			chr1	23211117	23211299			chr1	64006887	64007041			EQTN	1	1	1	1	1	1
chr1	55212730	55217010			chr1	173269493	173269736			chr1	53325943	53326339			chr1	38131991	38132192			chr1	155537833	155537974			chr1	23216817	23217081			chr1	64076333	64076516			ERBB3	1	1	1	1	1	1
chr1	55232608	55237411			chr1	173363548	173363725			chr1	53330038	53330193			chr1	38544946	38545123			chr1	155538948	155539066			chr1	23217308	23217783			chr1	64077372	64077534			ERC1	1	1	1	1	1	1
chr1	55245606	55246864			chr1	173424814	173425092			chr1	53330993	53331133			chr1	38729080	38729371			chr1	155692067	155692261			chr1	23343715	23343997			chr1	64078656	64078804			ERC2	1	1	1	1	1	1
chr1	55412052	55413799			chr1	173818502	173818690			chr1	53343816	53344030			chr1	38735583	38735830			chr1	155694135	155694414			chr1	23344167	23344763			chr1	64081036	64081202			ERCC1	1	1	1	1	1	1
chr1	55420268	55421415			chr1	174022402	174022604			chr1	53368141	53368364			chr1	38740625	38740831			chr1	155697659	155697969			chr1	23347262	23347563			chr1	64138403	64138562			ERCC4	1	1	1	1	1	1
chr1	55428146	55429691			chr1	174913410	174913579			chr1	53369116	53369247			chr1	38741288	38741741			chr1	155699156	155699426			chr1	23367997	23368343			chr1	64139964	64140225			ERCC6	1	1	1	1	1	1
chr1	56031911	56032264			chr1	175269186	175269530			chr1	53517839	53518232			chr1	38744510	38744798			chr1	156123288	156123481			chr1	23368483	23369291			chr1	64185000	64185237			ERCC6L2	1	1	1	1	1	1
chr1	56456690	56456830			chr1	175306457	175306634			chr1	53518817	53519077			chr1	38745526	38745762			chr1	156130307	156130476			chr1	23370732	23371313			chr1	64343510	64343842			ERGIC1	1	1	1	1	1	1
chr1	56493868	56495634			chr1	175359632	175359856			chr1	53519487	53519729			chr1	38843025	38843260			chr1	156184344	156184540			chr1	23372147	23372478			chr1	64659378	64659597			ERI1	1	1	1	1	1	1
chr1	56506504	56507591			chr1	175422216	175422420			chr1	53542122	53542402			chr1	38853692	38854017			chr1	156186350	156186742			chr1	23374725	23374969			chr1	64878985	64879303			ERI3	1	1	1	1	1	1
chr1	56508887	56509267			chr1	176211818	176212023			chr1	53811452	53811589			chr1	38856641	38856924			chr1	156379582	156379722			chr1	23384812	23385029			chr1	64983215	64983543			ERICH1	1	1	1	1	1	1
chr1	56514957	56518533			chr1	176517501	176517703			chr1	53838516	53838737			chr1	38883854	38884044			chr1	156404466	156404657			chr1	23385403	23385847			chr1	64989555	64989927			ERMP1	1	1	1	1	1	1
chr1	56521161	56522304			chr1	177589549	177589795			chr1	53890501	53891007			chr1	38889668	38889907			chr1	156422168	156422399			chr1	23403986	23404222			chr1	65163856	65164080			ERN1	1	1	1	1	1	1
chr1	56568761	56581266			chr1	177915703	177915989			chr1	53957293	53957532			chr1	38891756	38892094			chr1	156422579	156422784			chr1	23423660	23423869			chr1	65170655	65170949			ERP27	1	1	1	1	1	1
chr1	56589843	56592858			chr1	178208478	178208654			chr1	54016478	54016769			chr1	38915333	38915721			chr1	156448402	156448659			chr1	23424864	23425157			chr1	65177572	65177719			ERRFI1	1	1	1	1	1	1
chr1	56600404	56600595			chr1	178230901	178231169			chr1	54019751	54020034			chr1	38958969	38959333			chr1	156488671	156488880			chr1	23427004	23427270			chr1	65247824	65248200			ERVH48-1	1	1	1	1	1	1
chr1	56644682	56646398			chr1	178267816	178268012			chr1	54029052	54029256			chr1	38968863	38969491			chr1	156489198	156489337			chr1	23448861	23449200			chr1	65254375	65254621			ESR1	1	1	1	1	1	1
chr1	56662847	56663363			chr1	178451658	178451844			chr1	54053478	54053649			chr1	38985499	38986142			chr1	156503436	156503598			chr1	23449346	23449713			chr1	65415921	65416079			ESRRG	1	1	1	1	1	1
chr1	56688146	56689260			chr1	178530036	178530292			chr1	54181754	54181983			chr1	39047434	39047822			chr1	156529192	156529317			chr1	23451452	23451635			chr1	65417849	65418061			ESYT2	1	1	1	1	1	1
chr1	56816185	56819912			chr1	178536864	178537207			chr1	54219930	54220177			chr1	39105776	39105995			chr1	156559635	156560025			chr1	23452027	23452276			chr1	65434871	65435082			ESYT3	1	1	1	1	1	1
chr1	57397604	57398715			chr1	178542363	178542710			chr1	54323369	54323727			chr1	39117087	39117649			chr1	156796618	156796736			chr1	23473432	23473731			chr1	65527726	65527869			ETF1	1	1	1	1	1	1
chr1	57591755	57592816			chr1	178864441	178864597			chr1	54336505	54336757			chr1	39132968	39133436			chr1	156863119	156863309			chr1	23477352	23477665			chr1	65621824	65622003			ETHE1	1	1	1	1	1	1
chr1	58546145	58547085			chr1	179209092	179209366			chr1	54353905	54354238			chr1	39142021	39142310			chr1	156894381	156894540			chr1	23482382	23482572			chr1	65687912	65688210			ETS1	1	1	1	1	1	1
chr1	58619995	58620912			chr1	179332174	179332422			chr1	54377301	54377461			chr1	39142566	39143236			chr1	156896739	156896993			chr1	23484034	23484235			chr1	66271421	66271588			ETS2	1	1	1	1	1	1
chr1	58699280	58700566			chr1	179353662	179353855			chr1	54407612	54407794			chr1	39150872	39151114			chr1	156958421	156958583			chr1	23484746	23484940			chr1	66916456	66916626			ETV3	1	1	1	1	1	1
chr1	58783513	58784696			chr1	179550891	179551080			chr1	54429053	54429430			chr1	39167945	39168143			chr1	156992289	156992517			chr1	23496527	23496872			chr1	66925148	66925374			ETV4	1	1	1	1	1	1
chr1	58809557	58810339			chr1	179551403	179551594			chr1	54451586	54451760			chr1	39189511	39189963			chr1	156993587	156993776			chr1	23506477	23506743			chr1	66930020	66930283			ETV6	1	1	1	1	1	1
chr1	58813627	58816714			chr1	179807922	179808415			chr1	54471788	54471968			chr1	39213510	39213889			chr1	156994404	156994531			chr1	23506798	23507054			chr1	66993172	66993336			EVI5	1	1	1	1	1	1
chr1	59139331	59140187			chr1	179876207	179876572			chr1	54488175	54488580			chr1	39214014	39214691			chr1	156997449	156997637			chr1	23507661	23507853			chr1	67094243	67094475			EVL	1	1	1	1	1	1
chr1	59141687	59143939			chr1	179931035	179931292			chr1	54623869	54624082			chr1	39220982	39221224			chr1	157080749	157081099			chr1	23528304	23528518			chr1	67155810	67155992			EVPLL	1	1	1	1	1	1
chr1	59296392	59297608			chr1	180168105	180168347			chr1	54715692	54715917			chr1	39221283	39221782			chr1	157132639	157133047			chr1	23530724	23531087			chr1	67163130	67163401			EVX1-AS	1	1	1	1	1	1
chr1	59426996	59427769			chr1	180193726	180193906			chr1	54794734	54795005			chr1	39269815	39270326			chr1	157156432	157156604			chr1	23531257	23531524			chr1	67376378	67376687			EXD3	1	1	1	1	1	1
chr1	59486153	59488032			chr1	180231009	180231307			chr1	54801301	54801716			chr1	39270405	39270828			chr1	157234791	157235182			chr1	23531810	23532091			chr1	67439292	67439580			EXO1	1	1	1	1	1	1
chr1	59673172	59674568			chr1	180522269	180522425			chr1	54823776	54823945			chr1	39272046	39272326			chr1	157235480	157235641			chr1	23532795	23533067			chr1	67513839	67514066			EXOC3L1	1	1	1	1	1	1
chr1	60568974	60569181			chr1	180527407	180527591			chr1	54887464	54887595			chr1	39273211	39273550			chr1	157325369	157325525			chr1	23533153	23533328			chr1	67552398	67552566			EXOC3L2	1	1	1	1	1	1
chr1	60925258	60925527			chr1	180554677	180554905			chr1	54891830	54892017			chr1	39273951	39274197			chr1	157390793	157390999			chr1	23533539	23534014			chr1	67555629	67555784			EXOC6	1	1	1	1	1	1
chr1	60940232	60943419			chr1	180585505	180585928			chr1	54950779	54951007			chr1	39275967	39276711			chr1	157502549	157502712			chr1	23535560	23535982			chr1	67570546	67570821			EXOC6B	1	1	1	1	1	1
chr1	61076771	61077813			chr1	180586899	180587127			chr1	55233159	55233343			chr1	39333282	39333534			chr1	157514118	157514267			chr1	23539745	23540278			chr1	67580722	67581025			EXOSC2	1	1	1	1	1	1
chr1	61616265	61616903			chr1	180854517	180854885			chr1	55235802	55236026			chr1	39369225	39369502			chr1	157580316	157580453			chr1	23554728	23555393			chr1	67589876	67590082			EXPH5	1	1	1	1	1	1
chr1	61709206	61709415			chr1	180863137	180863335			chr1	55245906	55246135			chr1	39394695	39394875			chr1	158019594	158019802			chr1	23555910	23556334			chr1	67646214	67646503			EXT1	1	1	1	1	1	1
chr1	61724182	61725878			chr1	181112472	181112835			chr1	55247092	55247290			chr1	39398589	39399200			chr1	159282208	159282361			chr1	23559214	23559815			chr1	67646946	67647065			EXT2	1	1	1	1	1	1
chr1	61741081	61744257			chr1	181117686	181117940			chr1	55262835	55263135			chr1	39406348	39406595			chr1	159845805	159845989			chr1	23561766	23561968			chr1	67647389	67647674			EYA2	1	1	1	1	1	1
chr1	61872070	61874656			chr1	181119265	181119716			chr1	55402969	55403409			chr1	39508748	39509008			chr1	159900560	159900688			chr1	23562390	23562640			chr1	67686686	67686929			EYA3	1	1	1	1	1	1
chr1	61899850	61900595			chr1	181469807	181470142			chr1	55413153	55413337			chr1	39575695	39575933			chr1	159901096	159901282			chr1	23574336	23574766			chr1	67700670	67701058			EYS	1	1	1	1	1	1
chr1	61950315	61952645			chr1	182065463	182065756			chr1	55429204	55429653			chr1	39631823	39632266			chr1	159907014	159907248			chr1	23575455	23575727			chr1	67738492	67738643			EZR	1	1	1	1	1	1
chr1	61964709	61969150			chr1	182087279	182087442			chr1	55443659	55443912			chr1	39645066	39645308			chr1	159910240	159910493			chr1	23583048	23583253			chr1	67747813	67747951			F11R	1	1	1	1	1	1
chr1	61971323	61976351			chr1	182101498	182101696			chr1	55623402	55623559			chr1	39701885	39702108			chr1	159916329	159916552			chr1	23585600	23585907			chr1	67749567	67749850			F12	1	1	1	1	1	1
chr1	62121887	62122836			chr1	182107239	182107557			chr1	55865986	55866150			chr1	39758488	39758896			chr1	159916768	159916904			chr1	23591558	23591959			chr1	67769594	67769785			F2RL1	1	1	1	1	1	1
chr1	62176900	62183896			chr1	182146436	182146671			chr1	55893243	55893396			chr1	39776929	39777237			chr1	159939778	159939945			chr1	23593090	23593454			chr1	67790584	67790703			F3	1	1	1	1	1	1
chr1	62186653	62188791			chr1	182186372	182186605			chr1	56032123	56032707			chr1	39785481	39785757			chr1	159951157	159951317			chr1	23593560	23593940			chr1	67815395	67815819			F5	1	1	1	1	1	1
chr1	62191587	62198608			chr1	182290285	182290533			chr1	56061938	56062143			chr1	39822084	39822380			chr1	160061546	160061677			chr1	23598786	23598980			chr1	67819022	67819226			FABP3	1	1	1	1	1	1
chr1	62209606	62210676			chr1	182338949	182339160			chr1	56074079	56074228			chr1	39825772	39826026			chr1	160636071	160636491			chr1	23600221	23600948			chr1	67821360	67821540			FABP6	1	1	1	1	1	1
chr1	62227904	62231627			chr1	182340284	182340526			chr1	56138137	56138486			chr1	39827141	39827622			chr1	160637202	160637412			chr1	23601074	23601296			chr1	68042086	68042227			FABP7	1	1	1	1	1	1
chr1	62278680	62281536			chr1	182575597	182575753			chr1	56356401	56356553			chr1	39829954	39830478			chr1	160637960	160638088			chr1	23602752	23603065			chr1	68145514	68145648			FAH	1	1	1	1	1	1
chr1	62286638	62291031			chr1	182626173	182626426			chr1	56399430	56399711			chr1	39850727	39850931			chr1	160652539	160652749			chr1	23630028	23630252			chr1	68189134	68189357			FAIM2	1	1	1	1	1	1
chr1	62314357	62320027			chr1	182687508	182687669			chr1	56502038	56502264			chr1	39852226	39852450			chr1	160658279	160658572			chr1	23651097	23651479			chr1	68216495	68216614			FAM102B	1	1	1	1	1	1
chr1	62324853	62327660			chr1	182968400	182968690			chr1	56507088	56507471			chr1	39877053	39877253			chr1	160726550	160726764			chr1	23667316	23667730			chr1	68218648	68218872			FAM107B	1	1	1	1	1	1
chr1	62335629	62338882			chr1	182968938	182969274			chr1	56508636	56508801			chr1	39892774	39893034			chr1	160784328	160784533			chr1	23691604	23691968			chr1	68220940	68221199			FAM110A	1	1	1	1	1	1
chr1	62389220	62390034			chr1	182969480	182969722			chr1	56516468	56516794			chr1	39940221	39940506			chr1	160807377	160807572			chr1	23699893	23700135			chr1	68221436	68221651			FAM110B	1	1	1	1	1	1
chr1	62406771	62407383			chr1	183060471	183060780			chr1	56516868	56517173			chr1	39941938	39942217			chr1	160809992	160810129			chr1	23743238	23743577			chr1	68276430	68276801			FAM111A	1	1	1	1	1	1
chr1	62424366	62426664			chr1	183078084	183078268			chr1	56517328	56517522			chr1	39971168	39971382			chr1	160810664	160810782			chr1	23751371	23751568			chr1	68292084	68292269			FAM111A-DT	1	1	1	1	1	1
chr1	62435527	62439640			chr1	183087062	183087230			chr1	56517826	56518055			chr1	39976890	39977153			chr1	160904873	160905096			chr1	23772248	23772381			chr1	68300100	68300242			FAM118A	1	1	1	1	1	1
chr1	62480761	62481820			chr1	183094080	183094318			chr1	56569692	56570068			chr1	39980469	39981029			chr1	160911508	160911771			chr1	23788805	23788960			chr1	68324491	68324640			FAM120B	1	1	1	1	1	1
chr1	62621218	62623317			chr1	183123169	183123408			chr1	56579397	56579631			chr1	39981347	39981561			chr1	160949209	160949337			chr1	23791682	23791951			chr1	68376158	68376300			FAM122A	1	1	1	1	1	1
chr1	62687163	62689009			chr1	183128166	183128322			chr1	56581414	56581697			chr1	39985034	39985574			chr1	161008912	161009204			chr1	23799487	23799724			chr1	68377179	68377424			FAM13A	1	1	1	1	1	1
chr1	62760745	62761304			chr1	183160092	183160340			chr1	56590592	56590875			chr1	39988703	39988948			chr1	161017331	161017485			chr1	23800589	23801077			chr1	68464970	68465204			FAM151A	1	1	1	1	1	1
chr1	62777284	62780080			chr1	183164439	183164660			chr1	56595310	56595520			chr1	40012554	40013011			chr1	161033884	161034023			chr1	23801428	23801715			chr1	69494235	69494477			FAM156A	1	1	1	1	1	1
chr1	62781923	62784569			chr1	183272391	183272593			chr1	56688493	56688707			chr1	40013675	40013987			chr1	161080470	161080670			chr1	23825266	23825630			chr1	69497929	69498135			FAM156B	1	1	1	1	1	1
chr1	63032838	63033318			chr1	183276546	183276796			chr1	56811399	56811541			chr1	40014219	40014570			chr1	161083616	161083806			chr1	23826217	23826371			chr1	69911491	69911635			FAM160B1	1	1	1	1	1	1
chr1	63316659	63317875			chr1	183278251	183278478			chr1	57280287	57280507			chr1	40017999	40018476			chr1	161092238	161092356			chr1	23841024	23841171			chr1	70205514	70205754			FAM163A	1	1	1	1	1	1
chr1	63367317	63367880			chr1	183279785	183280235			chr1	57397850	57398079			chr1	40037818	40038128			chr1	161119781	161119934			chr1	23854720	23855099			chr1	70221287	70221445			FAM168A	1	1	1	1	1	1
chr1	63522519	63524140			chr1	183287400	183287659			chr1	57398319	57398512			chr1	40038570	40038831			chr1	161137980	161138190			chr1	23865254	23865470			chr1	70373616	70373847			FAM169A	1	1	1	1	1	1
chr1	63593281	63594708			chr1	183339788	183340119			chr1	57399512	57399695			chr1	40057538	40057809			chr1	161179807	161179989			chr1	23865549	23865916			chr1	70410828	70411134			FAM178B	1	1	1	1	1	1
chr1	63610833	63612969			chr1	183378984	183379237			chr1	57401736	57401937			chr1	40058742	40059000			chr1	161413092	161413300			chr1	23868055	23868480			chr1	70840290	70840470			FAM180A	1	1	1	1	1	1
chr1	63628115	63629225			chr1	183385850	183386036			chr1	57583061	57583233			chr1	40107511	40107864			chr1	161733678	161733855			chr1	23869054	23869250			chr1	70847020	70847238			FAM187B	1	1	1	1	1	1
chr1	63648544	63654056			chr1	183454522	183454824			chr1	57934789	57935010			chr1	40116830	40117272			chr1	162191511	162191756			chr1	23904515	23904703			chr1	70985934	70986059			FAM189A2	1	1	1	1	1	1
chr1	63661160	63664096			chr1	183493744	183493953			chr1	58309762	58309948			chr1	40121477	40121652			chr1	162347369	162347595			chr1	23904810	23905003			chr1	72000793	72001169			FAM20A	1	1	1	1	1	1
chr1	63729906	63730118			chr1	183736464	183736755			chr1	58432905	58433058			chr1	40130929	40131267			chr1	162349934	162350075			chr1	23939006	23939176			chr1	74730291	74730416			FAM237A	1	1	1	1	1	1
chr1	63773693	63774768			chr1	183847795	183847951			chr1	58546744	58546883			chr1	40140233	40141002			chr1	162351486	162351767			chr1	23957150	23957427			chr1	74733040	74733289			FAM71A	1	1	1	1	1	1
chr1	63919800	63922160			chr1	183881698	183881926			chr1	58577236	58577495			chr1	40142180	40142419			chr1	162367884	162368055			chr1	23958973	23959468			chr1	75376950	75377154			FAM71F1	1	1	1	1	1	1
chr1	64138161	64140423			chr1	183916167	183916379			chr1	58596859	58597056			chr1	40143916	40144187			chr1	162406042	162406188			chr1	23959568	23959841			chr1	75672933	75673113			FAM76A	1	1	1	1	1	1
chr1	64343858	64344634			chr1	184160395	184160686			chr1	58779808	58780073			chr1	40163827	40163975			chr1	162410056	162410331			chr1	24018865	24019175			chr1	75673415	75673585			FAM81A	1	1	1	1	1	1
chr1	64966137	64966924			chr1	184161391	184161572			chr1	58809309	58809581			chr1	40197316	40197531			chr1	162913435	162913568			chr1	24022704	24022957			chr1	75708994	75709113			FAM83B	1	1	1	1	1	1
chr1	65163476	65164271			chr1	184190657	184190945			chr1	58840547	58840794			chr1	40304994	40305378			chr1	163203174	163203420			chr1	24051671	24051877			chr1	75785299	75785652			FAM83H	1	1	1	1	1	1
chr1	65169863	65171183			chr1	184408607	184408870			chr1	58881600	58881856			chr1	40306361	40306812			chr1	164641085	164641236			chr1	24117669	24118026			chr1	75786151	75786410			FAM85B	1	1	1	1	1	1
chr1	65174061	65174570			chr1	184424223	184424468			chr1	58896683	58896908			chr1	40307272	40307672			chr1	165169123	165169307			chr1	24175443	24175662			chr1	77514514	77514686			FAM86B3P	1	1	1	1	1	1
chr1	65247024	65248759			chr1	184460786	184460953			chr1	58977676	58977903			chr1	40351192	40351441			chr1	165200197	165200433			chr1	24185846	24186036			chr1	77683273	77683726			FAM86JP	1	1	1	1	1	1
chr1	65254045	65256907			chr1	184480944	184481100			chr1	59043847	59043995			chr1	40531430	40531791			chr1	165222813	165222956			chr1	24186167	24186353			chr1	77759729	77759946			FAM89A	1	1	1	1	1	1
chr1	65412654	65426301			chr1	184567762	184568003			chr1	59101159	59101296			chr1	40580890	40581067			chr1	165287439	165287575			chr1	24186433	24186653			chr1	77762124	77762243			FANCA	1	1	1	1	1	1
chr1	65434706	65435677			chr1	184759738	184759943			chr1	59115911	59116076			chr1	40645168	40645416			chr1	165632198	165632398			chr1	24187279	24187442			chr1	77776428	77776688			FANCE	1	1	1	1	1	1
chr1	65527194	65528490			chr1	184828183	184828397			chr1	59139362	59139700			chr1	40661991	40662214			chr1	165673827	165674030			chr1	24201981	24202416			chr1	77979441	77979620			FANK1	1	1	1	1	1	1
chr1	65554514	65554654			chr1	185110194	185110448			chr1	59143186	59143404			chr1	40705241	40705466			chr1	165797715	165797848			chr1	24252617	24252910			chr1	79243471	79243826			FAP	1	1	1	1	1	1
chr1	65621652	65622301			chr1	185284724	185284980			chr1	59151077	59151392			chr1	40706720	40706995			chr1	165815875	165815999			chr1	24262835	24263019			chr1	79585806	79585958			FAR2	1	1	1	1	1	1
chr1	66924043	66926233			chr1	185287534	185287766			chr1	59177864	59178051			chr1	40709135	40709384			chr1	165898942	165899108			chr1	24263324	24263614			chr1	79928987	79929219			FARP1	1	1	1	1	1	1
chr1	66930323	66934633			chr1	185317521	185317735			chr1	59186830	59187104			chr1	40709664	40709864			chr1	166471454	166471706			chr1	24266261	24266972			chr1	80160289	80160427			FARS2	1	1	1	1	1	1
chr1	67052278	67054755			chr1	185441706	185441864			chr1	59220438	59220580			chr1	40711009	40711229			chr1	166669063	166669289			chr1	24293546	24293925			chr1	80215252	80215390			FASN	1	1	1	1	1	1
chr1	67061062	67061352			chr1	185565381	185565552			chr1	59290326	59290464			chr1	40723356	40723499			chr1	166671698	166671881			chr1	24294317	24294626			chr1	80510069	80510266			FAT1	1	1	1	1	1	1
chr1	67146312	67147235			chr1	185645238	185645532			chr1	59290589	59290819			chr1	40737086	40737295			chr1	166838428	166838602			chr1	24294799	24295194			chr1	80594063	80594300			FBL	1	1	1	1	1	1
chr1	67162878	67163830			chr1	185701786	185701950			chr1	59296509	59296644			chr1	40749508	40749779			chr1	166840715	166840890			chr1	24297250	24297814			chr1	81174809	81175066			FBLN1	1	1	1	1	1	1
chr1	67367210	67367987			chr1	185734360	185734669			chr1	59427188	59427752			chr1	40749914	40750082			chr1	166906139	166906268			chr1	24299965	24300213			chr1	81550867	81551210			FBLN2	1	1	1	1	1	1
chr1	67376089	67378059			chr1	186152641	186152900			chr1	59486730	59486898			chr1	40768175	40768462			chr1	166906703	166906881			chr1	24304274	24304449			chr1	81635867	81636044			FBN1	1	1	1	1	1	1
chr1	67392844	67393822			chr1	186188357	186188513			chr1	59530200	59530401			chr1	40790130	40790445			chr1	166914241	166914416			chr1	24308723	24309251			chr1	81649128	81649490			FBN3	1	1	1	1	1	1
chr1	67409673	67410081			chr1	186235821	186235989			chr1	59657594	59657740			chr1	40806990	40807373			chr1	166952549	166952696			chr1	24311007	24311322			chr1	81649675	81649819			FBRSL1	1	1	1	1	1	1
chr1	67428840	67431097			chr1	186236923	186237248			chr1	59704060	59704327			chr1	40808987	40809185			chr1	166959651	166959785			chr1	24311597	24311933			chr1	81682584	81682708			FBXL13	1	1	1	1	1	1
chr1	67535714	67536165			chr1	186348359	186348601			chr1	59921764	59921917			chr1	40820937	40821194			chr1	167098345	167098509			chr1	24317063	24317323			chr1	81689609	81689895			FBXL15	1	1	1	1	1	1
chr1	67555073	67556402			chr1	186644920	186645234			chr1	60569280	60569497			chr1	40824953	40825175			chr1	167122679	167122812			chr1	24318713	24318929			chr1	81699298	81699418			FBXL18	1	1	1	1	1	1
chr1	67569768	67571046			chr1	186928030	186928186			chr1	60597399	60597660			chr1	40825753	40825999			chr1	167161369	167161627			chr1	24321248	24321485			chr1	81701519	81701648			FBXL5	1	1	1	1	1	1
chr1	67580074	67582947			chr1	186943892	186944126			chr1	60822379	60822600			chr1	40863466	40864409			chr1	167249082	167249308			chr1	24321559	24322667			chr1	81704328	81704577			FBXO28	1	1	1	1	1	1
chr1	67589417	67590356			chr1	188904248	188904532			chr1	60878417	60878562			chr1	40865893	40866282			chr1	167472855	167473011			chr1	24334961	24335471			chr1	81721854	81722179			FBXO30-DT	1	1	1	1	1	1
chr1	67645226	67647850			chr1	189644150	189644424			chr1	60925497	60925702			chr1	40866432	40866834			chr1	167718670	167718850			chr1	24337481	24337669			chr1	81722774	81723093			FBXO34	1	1	1	1	1	1
chr1	67682826	67689065			chr1	190052317	190052488			chr1	60941124	60941453			chr1	40868360	40868577			chr1	167719003	167719251			chr1	24413375	24413668			chr1	81800900	81801032			FBXO42	1	1	1	1	1	1
chr1	67699318	67701587			chr1	192702339	192702540			chr1	60942341	60942550			chr1	40885873	40886060			chr1	167720128	167720354			chr1	24415470	24415844			chr1	81808852	81808987			FBXO43	1	1	1	1	1	1
chr1	67738700	67739820			chr1	192993827	192994033			chr1	61002975	61003200			chr1	40887818	40888031			chr1	167725257	167725410			chr1	24416566	24416708			chr1	82549879	82550194			FBXO46	1	1	1	1	1	1
chr1	67747879	67754109			chr1	193237439	193237598			chr1	61006095	61006406			chr1	40899520	40899855			chr1	167727803	167728024			chr1	24417064	24417331			chr1	83055526	83055676			FBXW11	1	1	1	1	1	1
chr1	67759770	67760410			chr1	193413518	193413687			chr1	61007795	61007949			chr1	40902026	40902251			chr1	167741323	167741541			chr1	24438515	24438705			chr1	83055874	83056016			FBXW5	1	1	1	1	1	1
chr1	67791118	67792733			chr1	194802930	194803087			chr1	61014029	61014177			chr1	40907146	40907459			chr1	167796506	167796668			chr1	24457300	24457574			chr1	83999418	83999702			FBXW8	1	1	1	1	1	1
chr1	67803777	67805089			chr1	195899840	195900065			chr1	61052476	61052607			chr1	40911177	40911502			chr1	167797012	167797143			chr1	24457972	24458261			chr1	84103483	84103635			FCER2	1	1	1	1	1	1
chr1	67814891	67816966			chr1	196002374	196002600			chr1	61061711	61061975			chr1	40974958	40975368			chr1	167800395	167800533			chr1	24463884	24464228			chr1	84319727	84319872			FCHO2	1	1	1	1	1	1
chr1	67818536	67819926			chr1	196312978	196313238			chr1	61077105	61077479			chr1	40976942	40978076			chr1	167820085	167820302			chr1	24502303	24502531			chr1	84603936	84604218			FCHSD2	1	1	1	1	1	1
chr1	68144795	68146807			chr1	197312237	197312472			chr1	61077582	61078133			chr1	40978282	40978481			chr1	167836363	167836507			chr1	24502804	24503139			chr1	84634863	84635224			FCSK	1	1	1	1	1	1
chr1	68188057	68190137			chr1	197763418	197763622			chr1	61165502	61165645			chr1	40980843	40981017			chr1	167863191	167863369			chr1	24515666	24515935			chr1	84690356	84690824			FDFT1	1	1	1	1	1	1
chr1	68213576	68215100			chr1	197788010	197788257			chr1	61451249	61451720			chr1	40982114	40982525			chr1	167869547	167869712			chr1	24525314	24525505			chr1	84852000	84852139			FEM1B	1	1	1	1	1	1
chr1	68216631	68224551			chr1	198107185	198107590			chr1	61487162	61487394			chr1	41051370	41051618			chr1	168203077	168203253			chr1	24535827	24536069			chr1	84852378	84852687			FER	1	1	1	1	1	1
chr1	68230264	68232820			chr1	198212180	198212457			chr1	61642808	61643093			chr1	41060982	41061154			chr1	168301795	168302003			chr1	24555511	24555759			chr1	84918646	84918932			FEZ1	1	1	1	1	1	1
chr1	68276137	68277010			chr1	198300659	198300835			chr1	61725359	61725547			chr1	41072366	41072645			chr1	168360750	168361008			chr1	24591779	24592211			chr1	84956810	84956936			FEZ2	1	1	1	1	1	1
chr1	68322575	68324397			chr1	198498928	198499141			chr1	61731935	61732156			chr1	41109376	41109568			chr1	168406079	168406257			chr1	24594249	24594488			chr1	84960491	84960638			FFAR4	1	1	1	1	1	1
chr1	68376591	68378413			chr1	198672267	198672423			chr1	61746818	61747153			chr1	41109647	41110218			chr1	168468140	168468345			chr1	24600555	24600931			chr1	85134605	85134757			FGD3	1	1	1	1	1	1
chr1	68463955	68466061			chr1	198856682	198856889			chr1	61872299	61872506			chr1	41110819	41110995			chr1	168621462	168621686			chr1	24601202	24601415			chr1	85135230	85135353			FGD4	1	1	1	1	1	1
chr1	68467666	68468721			chr1	199685529	199685686			chr1	61952770	61952929			chr1	41150827	41151335			chr1	168631772	168631948			chr1	24605490	24606466			chr1	85200923	85201242			FGD6	1	1	1	1	1	1
chr1	68495493	68497616			chr1	200131624	200131921			chr1	61966893	61967103			chr1	41156008	41156318			chr1	168766721	168766880			chr1	24642546	24642791			chr1	85225110	85225469			FGF1	1	1	1	1	1	1
chr1	69474749	69475850			chr1	200150678	200150903			chr1	61974431	61974637			chr1	41240197	41240511			chr1	169113699	169113893			chr1	24644091	24644274			chr1	85329037	85329292			FGF11	1	1	1	1	1	1
chr1	70205060	70207269			chr1	200334765	200334969			chr1	61980645	61981138			chr1	41241890	41242113			chr1	169305433	169305635			chr1	24673407	24673587			chr1	85330322	85330572			FGFR1	1	1	1	1	1	1
chr1	70220759	70222656			chr1	200640012	200640274			chr1	62045571	62045803			chr1	41242568	41242794			chr1	169316690	169316811			chr1	24681345	24681569			chr1	85582443	85582573			FGFR2	1	1	1	1	1	1
chr1	70351741	70375264			chr1	200659275	200659577			chr1	62180144	62180444			chr1	41288166	41288393			chr1	169497485	169497637			chr1	24683718	24684012			chr1	85607196	85607520			FGFR3	1	1	1	1	1	1
chr1	70410240	70413031			chr1	200669412	200669696			chr1	62230772	62231053			chr1	41305858	41306140			chr1	169529387	169529616			chr1	24688631	24688947			chr1	85612045	85612212			FGFRL1	1	1	1	1	1	1
chr1	70846679	70847037			chr1	200750848	200751064			chr1	62279128	62279431			chr1	41317303	41317729			chr1	169549484	169549855			chr1	24693887	24694151			chr1	85612890	85613103			FGGY	1	1	1	1	1	1
chr1	71079995	71081271			chr1	200771974	200772364			chr1	62288298	62288534			chr1	41319293	41319552			chr1	169615841	169616080			chr1	24694489	24694798			chr1	85616038	85616206			FHAD1	1	1	1	1	1	1
chr1	71998041	72003438			chr1	200775152	200775360			chr1	62308098	62308378			chr1	41325866	41326090			chr1	169781466	169781631			chr1	24702382	24702702			chr1	85616288	85616693			FHAD1-AS1	1	1	1	1	1	1
chr1	72009998	72010157			chr1	200779364	200779626			chr1	62310100	62310247			chr1	41333241	41333682			chr1	169782606	169782736			chr1	24707840	24708124			chr1	85708350	85708577			FHDC1	1	1	1	1	1	1
chr1	72019998	72020555			chr1	200806804	200806968			chr1	62321532	62321797			chr1	41343861	41344273			chr1	169811600	169811909			chr1	24711411	24711610			chr1	85777112	85777291			FHIT	1	1	1	1	1	1
chr1	74197763	74198738			chr1	200891534	200891690			chr1	62325155	62325438			chr1	41347282	41347772			chr1	172449048	172449178			chr1	24713266	24713598			chr1	85824053	85824254			FHL2	1	1	1	1	1	1
chr1	74729826	74734562			chr1	200901914	200902087			chr1	62337893	62338243			chr1	41353641	41354175			chr1	172450688	172450819			chr1	24718861	24719244			chr1	85824544	85824754			FHOD1	1	1	1	1	1	1
chr1	75091747	75092661			chr1	200902185	200902437			chr1	62389580	62389783			chr1	41360234	41360543			chr1	172452739	172452945			chr1	24724929	24725574			chr1	86502797	86502952			FHOD3	1	1	1	1	1	1
chr1	75134118	75135451			chr1	200918100	200918306			chr1	62436661	62436988			chr1	41360996	41361377			chr1	172467195	172467319			chr1	24727601	24727817			chr1	86636338	86636481			FIBCD1	1	1	1	1	1	1
chr1	75371897	75376867			chr1	201309495	201309657			chr1	62621962	62622308			chr1	41370541	41371134			chr1	172476270	172476454			chr1	24735453	24735619			chr1	86704473	86704833			FIBP	1	1	1	1	1	1
chr1	75672046	75674215			chr1	201461184	201461428			chr1	62688380	62688529			chr1	41387598	41388033			chr1	172620683	172620878			chr1	24737100	24737381			chr1	86775554	86775772			FIGN	1	1	1	1	1	1
chr1	75677213	75679377			chr1	201503535	201503737			chr1	62698466	62698628			chr1	41400618	41400907			chr1	172671624	172671891			chr1	24741965	24742908			chr1	86780914	86781159			FILIP1	1	1	1	1	1	1
chr1	75706991	75707390			chr1	201516000	201516292			chr1	62766080	62766357			chr1	41412878	41413165			chr1	172679527	172679655			chr1	24743752	24744446			chr1	87089224	87089387			FILIP1L	1	1	1	1	1	1
chr1	75722914	75727072			chr1	201517716	201517932			chr1	62783618	62783877			chr1	41415498	41416040			chr1	172682856	172683188			chr1	24744857	24745520			chr1	87146525	87146805			FILNC1	1	1	1	1	1	1
chr1	75784613	75791082			chr1	201714708	201714902			chr1	62783961	62784191			chr1	41416158	41416392			chr1	172684905	172685159			chr1	24746176	24746352			chr1	87149814	87150055			FKBP10	1	1	1	1	1	1
chr1	75887142	75887947			chr1	201903199	201903451			chr1	62974901	62975032			chr1	41420004	41420279			chr1	172720414	172720641			chr1	24762324	24762610			chr1	87183848	87183967			FKBP1A	1	1	1	1	1	1
chr1	77219218	77219842			chr1	201983428	201983641			chr1	63406117	63406269			chr1	41424012	41424332			chr1	172918027	172918189			chr1	24817146	24817371			chr1	87194428	87194668			FKBP1A-SDCBP2	1	1	1	1	1	1
chr1	77687291	77688389			chr1	202008015	202008459			chr1	63523125	63523392			chr1	41435566	41436040			chr1	172933681	172933830			chr1	24847903	24848373			chr1	87249913	87250107			FKBP9	1	1	1	1	1	1
chr1	77758695	77760167			chr1	202023105	202023372			chr1	63599061	63599223			chr1	41436682	41437011			chr1	172969647	172970027			chr1	24867261	24867461			chr1	87265930	87266054			FLAD1	1	1	1	1	1	1
chr1	77761637	77762146			chr1	202034949	202035183			chr1	63599878	63600091			chr1	41442895	41443225			chr1	172971297	172971473			chr1	24896548	24896737			chr1	87273230	87273384			FLI1	1	1	1	1	1	1
chr1	77775498	77777745			chr1	202058246	202058415			chr1	63611349	63611553			chr1	41448471	41448707			chr1	172993647	172993957			chr1	24906925	24907118			chr1	87284988	87285136			FLJ20712	1	1	1	1	1	1
chr1	77778803	77781130			chr1	202064741	202064924			chr1	63628560	63628970			chr1	41449529	41449829			chr1	173043035	173043215			chr1	24910231	24910537			chr1	87318276	87318633			FLJ22447	1	1	1	1	1	1
chr1	77976378	77980564			chr1	202067262	202067541			chr1	63651171	63651683			chr1	41466198	41466431			chr1	173123198	173123367			chr1	24912945	24913524			chr1	87335460	87335633			FLJ33534	1	1	1	1	1	1
chr1	78003194	78006417			chr1	202076128	202076407			chr1	63666695	63666880			chr1	41475856	41476090			chr1	173258580	173258901			chr1	24917862	24918478			chr1	87435626	87435793			FLJ42969	1	1	1	1	1	1
chr1	80053962	80054512			chr1	202076945	202077246			chr1	63730236	63730565			chr1	41483308	41483513			chr1	173363274	173363440			chr1	24923536	24923714			chr1	87436635	87436797			FLNB	1	1	1	1	1	1
chr1	80509771	80510572			chr1	202106255	202106666			chr1	63778229	63778430			chr1	41485726	41486230			chr1	173424765	173425068			chr1	24929675	24930532			chr1	87449428	87450053			FLNB-AS1	1	1	1	1	1	1
chr1	80547262	80549044			chr1	202200160	202200551			chr1	63859990	63860151			chr1	41500899	41501125			chr1	173430031	173430166			chr1	24931486	24931883			chr1	87450724	87451419			FLNC	1	1	1	1	1	1
chr1	80592816	80595436			chr1	202222352	202222650			chr1	63901235	63901406			chr1	41514423	41514741			chr1	173464259	173464436			chr1	24951464	24951607			chr1	87472731	87473039			FLNC-AS1	1	1	1	1	1	1
chr1	80673975	80674366			chr1	202235886	202236146			chr1	63920513	63920750			chr1	41515242	41515557			chr1	173489243	173489375			chr1	24955130	24955444			chr1	87473186	87473310			FLT1	1	1	1	1	1	1
chr1	81192796	81193645			chr1	202410944	202411165			chr1	64006833	64007028			chr1	41610455	41610900			chr1	173818505	173818676			chr1	24955620	24955922			chr1	87475924	87476352			FLT3	1	1	1	1	1	1
chr1	81549865	81551590			chr1	202532288	202532498			chr1	64039085	64039219			chr1	41622351	41622828			chr1	174105207	174105349			chr1	24957629	24957836			chr1	87613138	87613297			FLVCR2	1	1	1	1	1	1
chr1	81647457	81652048			chr1	202568864	202569082			chr1	64073802	64074000			chr1	41665328	41665712			chr1	174194616	174194781			chr1	24959612	24959861			chr1	88684034	88684391			FMC1-LUC7L2	1	1	1	1	1	1
chr1	81654000	81656821			chr1	202589299	202589530			chr1	64076364	64076505			chr1	41833755	41834082			chr1	174626224	174626446			chr1	25017672	25017961			chr1	88774248	88774562			FMN1	1	1	1	1	1	1
chr1	81660061	81660757			chr1	202818846	202819118			chr1	64078603	64078745			chr1	41861588	41861794			chr1	174953800	174953984			chr1	25018153	25018349			chr1	88777702	88778067			FMNL2	1	1	1	1	1	1
chr1	81662699	81663778			chr1	202825825	202826080			chr1	64080965	64081267			chr1	41878461	41878711			chr1	175129259	175129447			chr1	25043545	25043754			chr1	88882233	88882514			FN1	1	1	1	1	1	1
chr1	81678539	81683217			chr1	202958573	202958877			chr1	64138409	64138579			chr1	41882129	41882327			chr1	175153527	175153729			chr1	25056869	25057056			chr1	88891425	88891704			FNBP1L	1	1	1	1	1	1
chr1	81688475	81691804			chr1	202959280	202959460			chr1	64139971	64140155			chr1	41900763	41901046			chr1	175251652	175251860			chr1	25057390	25057687			chr1	88992549	88992683			FNDC3A	1	1	1	1	1	1
chr1	81698351	81707571			chr1	202965480	202965758			chr1	64171898	64172261			chr1	41902116	41902592			chr1	175267818	175267952			chr1	25063749	25064231			chr1	88993080	88993287			FNDC3B	1	1	1	1	1	1
chr1	81718677	81723372			chr1	203306358	203306570			chr1	64209334	64209474			chr1	42039925	42040473			chr1	175269216	175269530			chr1	25065911	25066088			chr1	89018400	89018613			FNDC9	1	1	1	1	1	1
chr1	81757643	81758383			chr1	203316785	203316941			chr1	64343578	64343814			chr1	42146957	42147252			chr1	175306484	175306633			chr1	25073437	25073725			chr1	89087249	89087492			FNIP2	1	1	1	1	1	1
chr1	81799126	81809258			chr1	203512868	203513144			chr1	64677613	64677757			chr1	42148325	42148544			chr1	175359707	175359849			chr1	25084012	25084334			chr1	89088648	89088845			FOCAD	1	1	1	1	1	1
chr1	81872584	81877847			chr1	203519450	203519621			chr1	64910709	64910909			chr1	42164708	42165062			chr1	175367958	175368279			chr1	25103415	25103929			chr1	89774962	89775166			FOCAD-AS1	1	1	1	1	1	1
chr1	81879931	81880811			chr1	203526735	203526910			chr1	64983120	64983554			chr1	42165512	42166092			chr1	175369674	175370047			chr1	25117541	25117789			chr1	89808566	89808738			FOLR2	1	1	1	1	1	1
chr1	81894714	81895166			chr1	203536907	203537325			chr1	64987459	64987597			chr1	42171921	42172264			chr1	175825839	175825982			chr1	25148085	25148287			chr1	89820878	89821131			FOSB	1	1	1	1	1	1
chr1	83055283	83055854			chr1	203551721	203551890			chr1	64989608	64990005			chr1	42178340	42178621			chr1	175920610	175920738			chr1	25182663	25182878			chr1	89834523	89834755			FOSL1	1	1	1	1	1	1
chr1	83627589	83628546			chr1	203590607	203590910			chr1	65090468	65090602			chr1	42183686	42184063			chr1	175968891	175969036			chr1	25194555	25194811			chr1	89890202	89890568			FOSL2	1	1	1	1	1	1
chr1	84077556	84078344			chr1	203650081	203650664			chr1	65163820	65164100			chr1	42195896	42196199			chr1	175969374	175969514			chr1	25195568	25195901			chr1	89906750	89906926			FOXC1	1	1	1	1	1	1
chr1	84102995	84103473			chr1	203756497	203756841			chr1	65170616	65171076			chr1	42203173	42203550			chr1	176211906	176212059			chr1	25218965	25219217			chr1	89908396	89908551			FOXE3	1	1	1	1	1	1
chr1	84271586	84272813			chr1	203790383	203790613			chr1	65177530	65177676			chr1	42206230	42206578			chr1	176518688	176518879			chr1	25219804	25220096			chr1	89910960	89911125			FOXJ3	1	1	1	1	1	1
chr1	84298600	84299489			chr1	203861426	203861648			chr1	65215641	65215826			chr1	42207596	42207831			chr1	177585682	177586056			chr1	25233141	25233531			chr1	89953248	89953412			FOXN2	1	1	1	1	1	1
chr1	84479039	84479916			chr1	203867831	203868174			chr1	65247645	65248023			chr1	42209544	42210098			chr1	177589531	177589822			chr1	25239840	25240165			chr1	89954466	89954681			FOXN3	1	1	1	1	1	1
chr1	84504898	84507376			chr1	203870268	203870713			chr1	65309373	65309514			chr1	42210456	42210971			chr1	178036195	178036402			chr1	25247412	25247722			chr1	89973602	89973748			FOXO1	1	1	1	1	1	1
chr1	84573259	84574433			chr1	203880618	203880973			chr1	65360041	65360266			chr1	42222137	42222666			chr1	178096600	178096725			chr1	25250179	25250427			chr1	89973920	89974058			FOXO6	1	1	1	1	1	1
chr1	84603778	84604701			chr1	203889415	203889607			chr1	65413157	65413384			chr1	42222998	42223468			chr1	178127082	178127200			chr1	25252862	25253068			chr1	89974290	89974486			FRA10AC1	1	1	1	1	1	1
chr1	84620597	84621027			chr1	203907064	203907292			chr1	65413893	65414053			chr1	42226211	42226425			chr1	178230896	178231135			chr1	25256295	25256480			chr1	90926059	90926193			FRMD4A	1	1	1	1	1	1
chr1	84690076	84691012			chr1	203926123	203926374			chr1	65415954	65416128			chr1	42226756	42226986			chr1	178267590	178268002			chr1	25369300	25369547			chr1	91099915	91100069			FRMD4B	1	1	1	1	1	1
chr1	84851323	84852754			chr1	203955035	203955527			chr1	65417810	65418033			chr1	42259465	42259904			chr1	178269342	178269595			chr1	25429992	25430417			chr1	91282818	91282961			FRMD6	1	1	1	1	1	1
chr1	84882985	84884699			chr1	203985117	203985375			chr1	65434896	65435111			chr1	42269731	42269977			chr1	178271633	178271764			chr1	25431513	25431708			chr1	91500727	91500854			FRMD6-AS2	1	1	1	1	1	1
chr1	84945423	84945933			chr1	204001194	204001461			chr1	65436106	65436291			chr1	42285469	42285719			chr1	178451691	178451845			chr1	25470192	25470484			chr1	91609619	91609885			FRS2	1	1	1	1	1	1
chr1	85134950	85135611			chr1	204102860	204103046			chr1	65554473	65554698			chr1	42312852	42313199			chr1	178454496	178454648			chr1	25507737	25507897			chr1	91611343	91611660			FRS3	1	1	1	1	1	1
chr1	85197540	85203328			chr1	204103390	204103566			chr1	65621841	65621998			chr1	42313806	42314068			chr1	178461902	178462127			chr1	25524736	25525068			chr1	91737024	91737352			FRY	1	1	1	1	1	1
chr1	85223436	85229081			chr1	204131293	204131481			chr1	65687802	65688174			chr1	42335256	42335471			chr1	178468556	178468716			chr1	25526820	25527033			chr1	91765333	91765550			FRY-AS1	1	1	1	1	1	1
chr1	85243784	85245177			chr1	204198728	204199032			chr1	65812027	65812280			chr1	42335865	42336143			chr1	178470742	178470870			chr1	25528997	25529170			chr1	91766043	91766204			FSCN1	1	1	1	1	1	1
chr1	85255251	85260009			chr1	204254302	204254459			chr1	65814090	65814268			chr1	42337017	42337463			chr1	178542351	178542578			chr1	25529755	25529952			chr1	91792548	91792787			FSCN3	1	1	1	1	1	1
chr1	85275289	85277115			chr1	204294440	204294664			chr1	66383290	66383497			chr1	42341180	42341396			chr1	179332161	179332433			chr1	25530463	25531020			chr1	91796107	91796279			FSD1	1	1	1	1	1	1
chr1	85314433	85314732			chr1	204304114	204304520			chr1	66705184	66705315			chr1	42359454	42359711			chr1	179353650	179353818			chr1	25538414	25538820			chr1	91804813	91804965			FSIP1	1	1	1	1	1	1
chr1	85327165	85332245			chr1	204315294	204315511			chr1	66767678	66767844			chr1	42369466	42369752			chr1	179549139	179549280			chr1	25541983	25542224			chr1	91806831	91807212			FSTL1	1	1	1	1	1	1
chr1	85465324	85465631			chr1	204317124	204317480			chr1	67053136	67053292			chr1	42432816	42433026			chr1	179808174	179808373			chr1	25543280	25543964			chr1	91849231	91849364			FSTL3	1	1	1	1	1	1
chr1	85569436	85572635			chr1	204319508	204319835			chr1	67054032	67054184			chr1	42433537	42433739			chr1	179866745	179866904			chr1	25549487	25549895			chr1	91890232	91890409			FSTL4	1	1	1	1	1	1
chr1	85576323	85577318			chr1	204320485	204320751			chr1	67060853	67061023			chr1	42487401	42487646			chr1	179876354	179876505			chr1	25559336	25559507			chr1	91894093	91894318			FSTL5	1	1	1	1	1	1
chr1	85579858	85582282			chr1	204323332	204323533			chr1	67084889	67085122			chr1	42489813	42490024			chr1	179930999	179931289			chr1	25564881	25565202			chr1	91894527	91894661			FTL	1	1	1	1	1	1
chr1	85606843	85607785			chr1	204380528	204380774			chr1	67094260	67094491			chr1	42613656	42614007			chr1	179954614	179954778			chr1	25566212	25566441			chr1	91914234	91914516			FUT6	1	1	1	1	1	1
chr1	85611642	85613684			chr1	204411746	204411940			chr1	67155781	67156006			chr1	42662003	42662304			chr1	180165860	180166158			chr1	25566760	25567146			chr1	91917118	91917395			FUT8	1	1	1	1	1	1
chr1	85615794	85617372			chr1	204412070	204412274			chr1	67163021	67163400			chr1	42743213	42743610			chr1	180193748	180193874			chr1	25568215	25568689			chr1	92654080	92654379			FXYD5	1	1	1	1	1	1
chr1	85707589	85709035			chr1	204417102	204417409			chr1	67262801	67263019			chr1	42793199	42793649			chr1	180231060	180231342			chr1	25573610	25573995			chr1	92723810	92724166			FYB2	1	1	1	1	1	1
chr1	85824277	85824501			chr1	204417603	204417962			chr1	67266898	67267033			chr1	42806658	42806923			chr1	180521620	180521843			chr1	25588245	25588552			chr1	92785165	92785496			FYCO1	1	1	1	1	1	1
chr1	86394461	86396751			chr1	204425907	204426232			chr1	67376438	67376768			chr1	42813638	42814117			chr1	180522237	180522537			chr1	25623784	25624026			chr1	92804900	92805136			FZD4-DT	1	1	1	1	1	1
chr1	86502122	86504436			chr1	204466099	204466340			chr1	67430386	67430608			chr1	42820935	42821278			chr1	180527436	180527559			chr1	25636139	25636419			chr1	92810479	92810674			FZD5	1	1	1	1	1	1
chr1	86516114	86517780			chr1	204494686	204494938			chr1	67439280	67439573			chr1	42835483	42835685			chr1	180555502	180555648			chr1	25667955	25668148			chr1	92816815	92816938			G6PC3	1	1	1	1	1	1
chr1	86704521	86707214			chr1	204506490	204506669			chr1	67513756	67514080			chr1	42859415	42859813			chr1	180585499	180585726			chr1	25670328	25670571			chr1	92822946	92823215			GAB1	1	1	1	1	1	1
chr1	86792955	86793160			chr1	204523934	204524131			chr1	67552400	67552587			chr1	42921319	42921620			chr1	180586918	180587148			chr1	25688302	25688446			chr1	92831849	92832244			GAB2	1	1	1	1	1	1
chr1	86913024	86915390			chr1	204562642	204562862			chr1	67570468	67570800			chr1	42923088	42923351			chr1	180863175	180863347			chr1	25694970	25695412			chr1	92924563	92924802			GABARAPL1	1	1	1	1	1	1
chr1	87015030	87015654			chr1	204565705	204565950			chr1	67581057	67581326			chr1	42965386	42965675			chr1	181010953	181011147			chr1	25707752	25708008			chr1	92951433	92951552			GABARAPL3	1	1	1	1	1	1
chr1	87031002	87031145			chr1	204573672	204573830			chr1	67589910	67590097			chr1	42982693	42982999			chr1	181012252	181012410			chr1	25724213	25724521			chr1	93000721	93000845			GABBR2	1	1	1	1	1	1
chr1	87046797	87049875			chr1	204623321	204623746			chr1	67646306	67646479			chr1	42990500	42991054			chr1	181013298	181013438			chr1	25726062	25726297			chr1	93079048	93079307			GABRD	1	1	1	1	1	1
chr1	87057979	87058207			chr1	205261495	205261676			chr1	67647505	67647671			chr1	42991998	42992774			chr1	181077696	181077826			chr1	25727082	25727333			chr1	93322469	93322605			GALM	1	1	1	1	1	1
chr1	87093330	87094083			chr1	205284719	205285065			chr1	67682641	67682841			chr1	42997876	42998210			chr1	181094998	181095161			chr1	25773481	25773804			chr1	93345772	93345915			GALNT10	1	1	1	1	1	1
chr1	87140674	87141807			chr1	205294396	205294891			chr1	67682989	67683126			chr1	43002866	43003091			chr1	181112538	181112797			chr1	25774916	25775111			chr1	93399884	93400184			GALNT11	1	1	1	1	1	1
chr1	87145954	87151032			chr1	205295693	205295997			chr1	67683444	67683625			chr1	43005208	43006269			chr1	181117667	181117837			chr1	25775697	25775850			chr1	93442436	93442603			GALNT18	1	1	1	1	1	1
chr1	87194107	87194720			chr1	205297767	205298098			chr1	67685048	67685265			chr1	43007918	43008228			chr1	181119328	181119634			chr1	25783668	25783874			chr1	93474266	93474559			GALNT2	1	1	1	1	1	1
chr1	87249457	87251235			chr1	205298213	205298801			chr1	67686698	67687006			chr1	43008386	43009094			chr1	181459116	181459330			chr1	25787536	25787794			chr1	93479228	93479629			GALNT6	1	1	1	1	1	1
chr1	87317868	87319685			chr1	205301402	205301713			chr1	67700712	67701042			chr1	43011057	43011577			chr1	182101452	182101732			chr1	25790162	25790764			chr1	93567537	93567804			GALNT7	1	1	1	1	1	1
chr1	87326302	87337973			chr1	205325428	205325619			chr1	67738504	67738640			chr1	43012692	43012830			chr1	182107221	182107578			chr1	25795412	25795572			chr1	93575547	93576143			GALNTL6	1	1	1	1	1	1
chr1	87344616	87345843			chr1	205688231	205688416			chr1	67790622	67790783			chr1	43014533	43014886			chr1	182121318	182121511			chr1	25796914	25797086			chr1	93577808	93578012			GAN	1	1	1	1	1	1
chr1	87435411	87436954			chr1	205749509	205749741			chr1	67815418	67815562			chr1	43016779	43017196			chr1	182123001	182123191			chr1	25799916	25800138			chr1	93579827	93580147			GAPDH	1	1	1	1	1	1
chr1	87447466	87453428			chr1	205983902	205984115			chr1	67819066	67819351			chr1	43017939	43018583			chr1	182126495	182126646			chr1	25810213	25810528			chr1	93584357	93584606			GAREM1	1	1	1	1	1	1
chr1	87470397	87478875			chr1	206001461	206001687			chr1	67823588	67823719			chr1	43031208	43031716			chr1	182146458	182146663			chr1	25818011	25818332			chr1	93585029	93585347			GARNL3	1	1	1	1	1	1
chr1	88035586	88036259			chr1	206080463	206080719			chr1	68121665	68121873			chr1	43034119	43034463			chr1	182244462	182244696			chr1	25819090	25820378			chr1	93593875	93594194			GAS7	1	1	1	1	1	1
chr1	88193137	88193942			chr1	206439272	206439506			chr1	68159064	68159258			chr1	43038340	43038882			chr1	182290356	182290485			chr1	25832694	25832947			chr1	93599210	93599761			GASAL1	1	1	1	1	1	1
chr1	88683130	88685673			chr1	206694667	206694823			chr1	68176134	68176265			chr1	43044902	43045215			chr1	182340746	182340881			chr1	25835305	25835482			chr1	93603659	93603981			GATA2	1	1	1	1	1	1
chr1	88763218	88764647			chr1	207109009	207109245			chr1	68189090	68189305			chr1	43048206	43048463			chr1	182630726	182630884			chr1	25856910	25857150			chr1	93620977	93621096			GATA2-AS1	1	1	1	1	1	1
chr1	88772240	88780777			chr1	207239969	207240243			chr1	68213856	68214019			chr1	43052278	43052593			chr1	182687484	182687685			chr1	25859105	25859662			chr1	93638524	93638673			GATA6	1	1	1	1	1	1
chr1	88782406	88784105			chr1	207240751	207241047			chr1	68221417	68221548			chr1	43053073	43053614			chr1	182790417	182790638			chr1	25871553	25872070			chr1	93664818	93664937			GATA6-AS1	1	1	1	1	1	1
chr1	88801131	88803136			chr1	207311273	207311492			chr1	68276391	68276775			chr1	43120439	43120808			chr1	182968451	182968722			chr1	25874635	25874814			chr1	93667731	93667917			GATAD2A	1	1	1	1	1	1
chr1	88877718	88879108			chr1	207746466	207746685			chr1	68292033	68292357			chr1	43121307	43121605			chr1	182968938	182969194			chr1	25875409	25875807			chr1	93673221	93673441			GATB	1	1	1	1	1	1
chr1	88881118	88884380			chr1	207818986	207819243			chr1	68324390	68324597			chr1	43190104	43190341			chr1	182969521	182969649			chr1	25878772	25878973			chr1	93689704	93690032			GBAP1	1	1	1	1	1	1
chr1	88889439	88893421			chr1	207866854	207867030			chr1	68377168	68377411			chr1	43200251	43200789			chr1	183094102	183094354			chr1	25879674	25879917			chr1	93700847	93701078			GBE1	1	1	1	1	1	1
chr1	88985292	88986970			chr1	208046528	208046816			chr1	68465025	68465196			chr1	43202870	43203391			chr1	183164455	183164617			chr1	25881415	25881645			chr1	93701670	93702002			GCC1	1	1	1	1	1	1
chr1	88989658	88993653			chr1	208107863	208108100			chr1	68889569	68889750			chr1	43204396	43204710			chr1	183235067	183235193			chr1	25890274	25890783			chr1	93712847	93713054			GCM1	1	1	1	1	1	1
chr1	89001425	89002105			chr1	208108246	208108489			chr1	69315978	69316214			chr1	43205705	43205957			chr1	183272334	183272614			chr1	25891410	25891603			chr1	93716805	93717007			GCNT2	1	1	1	1	1	1
chr1	89017966	89018996			chr1	208119987	208120192			chr1	69475096	69475383			chr1	43206682	43207278			chr1	183272775	183272893			chr1	25892530	25892832			chr1	93717661	93717816			GCSAML	1	1	1	1	1	1
chr1	89020085	89020225			chr1	208154788	208154947			chr1	69493565	69493696			chr1	43227365	43227725			chr1	183276525	183276785			chr1	25895385	25895622			chr1	93754279	93754452			GDF15	1	1	1	1	1	1
chr1	89049523	89050977			chr1	208184328	208184579			chr1	69494292	69494454			chr1	43231692	43231959			chr1	183279832	183280179			chr1	25998145	25998463			chr1	93754568	93754786			GDF3	1	1	1	1	1	1
chr1	89088264	89089087			chr1	208219728	208219922			chr1	69497929	69498060			chr1	43235048	43235311			chr1	183281885	183282118			chr1	26009169	26009466			chr1	93759106	93759225			GDPD3	1	1	1	1	1	1
chr1	89125434	89126756			chr1	208231959	208232115			chr1	69506431	69506611			chr1	43266269	43266476			chr1	183287511	183287720			chr1	26015467	26015715			chr1	93766598	93766740			GDPD5	1	1	1	1	1	1
chr1	89524478	89525086			chr1	208239359	208239630			chr1	69747321	69747471			chr1	43268908	43269203			chr1	183331417	183331702			chr1	26017626	26017870			chr1	93768649	93768887			GEMIN6	1	1	1	1	1	1
chr1	89566729	89567282			chr1	209384018	209384205			chr1	69914072	69914303			chr1	43288114	43288334			chr1	183339806	183340085			chr1	26018770	26019222			chr1	93772637	93772771			GEMIN7	1	1	1	1	1	1
chr1	89808054	89810336			chr1	209409888	209410179			chr1	69992675	69992903			chr1	43292305	43292731			chr1	183374965	183375100			chr1	26021522	26021694			chr1	93779712	93780145			GGA1	1	1	1	1	1	1
chr1	89820587	89823521			chr1	209587817	209588052			chr1	70205539	70205748			chr1	43308114	43308345			chr1	183454420	183454783			chr1	26031155	26031614			chr1	93827915	93828218			GGA2	1	1	1	1	1	1
chr1	89830285	89835621			chr1	209651167	209651524			chr1	70221283	70221418			chr1	43321370	43321701			chr1	183461528	183461699			chr1	26032114	26032267			chr1	93828379	93828656			GGCX	1	1	1	1	1	1
chr1	89888767	89891547			chr1	209652166	209652487			chr1	70231570	70231814			chr1	43330335	43330571			chr1	183632228	183632371			chr1	26036080	26036270			chr1	93833375	93833584			GGT6	1	1	1	1	1	1
chr1	89906215	89907495			chr1	209653015	209653346			chr1	70353126	70353307			chr1	43333198	43333499			chr1	183699652	183699974			chr1	26036587	26036792			chr1	93835326	93835447			GHR	1	1	1	1	1	1
chr1	89910162	89912310			chr1	209747664	209748070			chr1	70354506	70354856			chr1	43339508	43339671			chr1	183736497	183736692			chr1	26045433	26046307			chr1	93844424	93844584			GIPC1	1	1	1	1	1	1
chr1	89949609	89951116			chr1	209780355	209780643			chr1	70354945	70355266			chr1	43339995	43340287			chr1	183925978	183926131			chr1	26050282	26050586			chr1	93879106	93879291			GJA10	1	1	1	1	1	1
chr1	89952328	89958234			chr1	209810900	209811056			chr1	70409236	70409399			chr1	43358084	43358353			chr1	184135335	184135457			chr1	26050933	26051228			chr1	93908865	93909034			GJA5	1	1	1	1	1	1
chr1	89971393	89975535			chr1	209827818	209828084			chr1	70410679	70410874			chr1	43370681	43370937			chr1	184160364	184160666			chr1	26054228	26054453			chr1	93909295	93909752			GJB7	1	1	1	1	1	1
chr1	89980478	89982010			chr1	210272801	210272971			chr1	70685382	70685556			chr1	43373000	43373263			chr1	184190663	184190900			chr1	26064800	26065004			chr1	93960657	93960799			GLB1	1	1	1	1	1	1
chr1	89987888	89991129			chr1	210279716	210279894			chr1	70790430	70790658			chr1	43393389	43393649			chr1	184255081	184255205			chr1	26078549	26078776			chr1	93976435	93976620			GLDC	1	1	1	1	1	1
chr1	89994423	89996588			chr1	210374297	210374600			chr1	70864401	70864565			chr1	43414704	43415017			chr1	184270643	184270770			chr1	26079865	26080158			chr1	94045466	94045972			GLDN	1	1	1	1	1	1
chr1	91021060	91022659			chr1	210597776	210598089			chr1	71080214	71080471			chr1	43437405	43437592			chr1	184408622	184408839			chr1	26094859	26095194			chr1	94061597	94061721			GLG1	1	1	1	1	1	1
chr1	91500500	91501709			chr1	210598261	210598533			chr1	72000801	72001168			chr1	43465808	43466626			chr1	184427736	184428052			chr1	26109651	26109921			chr1	94062171	94062356			GLI3	1	1	1	1	1	1
chr1	91530164	91530506			chr1	210792320	210792610			chr1	72027672	72027866			chr1	43472492	43473141			chr1	184460816	184460957			chr1	26156711	26156991			chr1	94090937	94091156			GLIS1	1	1	1	1	1	1
chr1	91591439	91591897			chr1	210792821	210793004			chr1	72101990	72102127			chr1	43475978	43476381			chr1	184480945	184481102			chr1	26158430	26158705			chr1	94100740	94101542			GLIS2	1	1	1	1	1	1
chr1	91608557	91614719			chr1	211017566	211017722			chr1	73590407	73590606			chr1	43477807	43478075			chr1	184545666	184545854			chr1	26159137	26159513			chr1	94101616	94102047			GLIS3	1	1	1	1	1	1
chr1	91736097	91742202			chr1	211378937	211379108			chr1	73607174	73607305			chr1	43493633	43494302			chr1	184567182	184567313			chr1	26159845	26160067			chr1	94105430	94105765			GLRX5	1	1	1	1	1	1
chr1	91791834	91799345			chr1	211516758	211516993			chr1	74375498	74375738			chr1	43509991	43510189			chr1	184567767	184568053			chr1	26161650	26162202			chr1	94111442	94111620			GLS	1	1	1	1	1	1
chr1	91803407	91811242			chr1	211542029	211542283			chr1	74733049	74733311			chr1	43510603	43511038			chr1	184680918	184681151			chr1	26164304	26164642			chr1	94116578	94116880			GLTP	1	1	1	1	1	1
chr1	91818134	91819031			chr1	211551745	211551997			chr1	74971997	74972228			chr1	43512712	43512899			chr1	184768633	184768751			chr1	26164743	26165039			chr1	94118153	94118462			GLTPD2	1	1	1	1	1	1
chr1	91828241	91830532			chr1	211584297	211584710			chr1	75376993	75377127			chr1	43513479	43513843			chr1	184956010	184956161			chr1	26169653	26170338			chr1	94121444	94121724			GLYAT	1	1	1	1	1	1
chr1	91834578	91835777			chr1	211650257	211650490			chr1	75672818	75673379			chr1	43522815	43523437			chr1	185272018	185272136			chr1	26174498	26174748			chr1	94153245	94153364			GM2A	1	1	1	1	1	1
chr1	91848765	91851241			chr1	211675788	211676291			chr1	75674110	75674270			chr1	43536580	43536827			chr1	185284727	185284964			chr1	26175510	26175705			chr1	94326364	94326607			GMDS	1	1	1	1	1	1
chr1	91864168	91865053			chr1	211735749	211736065			chr1	75678881	75679016			chr1	43543536	43543762			chr1	185317580	185317744			chr1	26177943	26178492			chr1	94337066	94337264			GMDS-DT	1	1	1	1	1	1
chr1	91866163	91868422			chr1	212261047	212261203			chr1	75707284	75707590			chr1	43548438	43548715			chr1	185334999	185335158			chr1	26200893	26201480			chr1	94342553	94342813			GMEB2	1	1	1	1	1	1
chr1	91870665	91875436			chr1	212431089	212431255			chr1	75785311	75785669			chr1	43634864	43635162			chr1	185383321	185383495			chr1	26233756	26234020			chr1	94357792	94357931			GNA12	1	1	1	1	1	1
chr1	91878889	91879515			chr1	212473873	212474140			chr1	75786060	75786199			chr1	43643138	43643287			chr1	185399419	185399537			chr1	26268086	26268275			chr1	94418017	94418167			GNA14	1	1	1	1	1	1
chr1	91882826	91886649			chr1	212486270	212486465			chr1	76687399	76687611			chr1	43770330	43770585			chr1	185401202	185401368			chr1	26268928	26269194			chr1	94448889	94449074			GNA15	1	1	1	1	1	1
chr1	91889075	91892669			chr1	212558860	212559164			chr1	76727562	76727714			chr1	43770729	43771191			chr1	185441708	185441871			chr1	26295744	26296118			chr1	94527701	94527832			GNAI1	1	1	1	1	1	1
chr1	91893932	91894888			chr1	212596219	212596442			chr1	77322302	77322568			chr1	43773403	43773680			chr1	185565244	185565576			chr1	26296171	26296745			chr1	94545204	94545367			GNAL	1	1	1	1	1	1
chr1	91902740	91906866			chr1	212608275	212608927			chr1	77347822	77347955			chr1	43805385	43805714			chr1	185625391	185625575			chr1	26296827	26297154			chr1	94579902	94580215			GNAO1	1	1	1	1	1	1
chr1	91912360	91922527			chr1	212656022	212656300			chr1	77506798	77506991			chr1	43822095	43822266			chr1	185626472	185626697			chr1	26298216	26298582			chr1	94607289	94607455			GNAQ	1	1	1	1	1	1
chr1	91927568	91929792			chr1	212667500	212667759			chr1	77514508	77514718			chr1	43844328	43844539			chr1	185645290	185645625			chr1	26302708	26303533			chr1	94627825	94628048			GNAS	1	1	1	1	1	1
chr1	91940860	91942896			chr1	213443462	213443744			chr1	77683295	77683675			chr1	43858296	43858593			chr1	185646335	185646546			chr1	26305709	26306651			chr1	94629400	94629578			GNAS-AS1	1	1	1	1	1	1
chr1	91948510	91951319			chr1	213619135	213619327			chr1	77759718	77759943			chr1	43874568	43875057			chr1	185701669	185701958			chr1	26337589	26337758			chr1	94643007	94643271			GNAT3	1	1	1	1	1	1
chr1	92079826	92081372			chr1	214216885	214217172			chr1	77762114	77762336			chr1	43875240	43875499			chr1	185734402	185734726			chr1	26348264	26348650			chr1	94644027	94644225			GNB1	1	1	1	1	1	1
chr1	92298312	92299754			chr1	214327753	214327918			chr1	77776497	77776667			chr1	43878036	43878255			chr1	186212692	186212838			chr1	26349246	26349558			chr1	94646415	94646743			GNG11	1	1	1	1	1	1
chr1	92404456	92405270			chr1	214364109	214364642			chr1	77779547	77779720			chr1	43929588	43929861			chr1	186235093	186235240			chr1	26350832	26351059			chr1	94648226	94648497			GNG12	1	1	1	1	1	1
chr1	92440776	92442796			chr1	214378062	214378253			chr1	77979057	77979282			chr1	43986391	43986655			chr1	186235812	186235994			chr1	26351482	26351911			chr1	94735762	94735891			GNG12-AS1	1	1	1	1	1	1
chr1	92446071	92447348			chr1	214381390	214381601			chr1	78003165	78003620			chr1	43989657	43989865			chr1	186348128	186348622			chr1	26354060	26354298			chr1	94747096	94747320			GNG7	1	1	1	1	1	1
chr1	92652610	92654972			chr1	214419761	214419931			chr1	78092807	78092942			chr1	43992700	43992919			chr1	186644835	186645205			chr1	26360033	26360513			chr1	94847606	94847926			GNPTAB	1	1	1	1	1	1
chr1	92714629	92716293			chr1	214446746	214446902			chr1	78839789	78839970			chr1	44011622	44011903			chr1	187408291	187408529			chr1	26372146	26372363			chr1	94853089	94853284			GOLGA2P5	1	1	1	1	1	1
chr1	92722643	92725673			chr1	214447038	214447315			chr1	78887591	78887746			chr1	44014684	44015078			chr1	187408821	187409008			chr1	26387435	26387636			chr1	94854923	94855083			GOLT1A	1	1	1	1	1	1
chr1	92747744	92748493			chr1	214464528	214464826			chr1	79079932	79080063			chr1	44051998	44052290			chr1	187840720	187840912			chr1	26388408	26388593			chr1	94856258	94856426			GOPC	1	1	1	1	1	1
chr1	92752820	92753461			chr1	214494734	214495084			chr1	79109538	79109697			chr1	44093714	44093912			chr1	187862664	187862784			chr1	26409347	26409647			chr1	94863921	94864243			GPA33	1	1	1	1	1	1
chr1	92769725	92769916			chr1	214553392	214553641			chr1	79230908	79231059			chr1	44134562	44134766			chr1	187893632	187893760			chr1	26410044	26410507			chr1	94864887	94865024			GPAT3	1	1	1	1	1	1
chr1	92782311	92786106			chr1	215583453	215583717			chr1	79243474	79243788			chr1	44241242	44241430			chr1	187920989	187921263			chr1	26411337	26411532			chr1	94884224	94884433			GPATCH1	1	1	1	1	1	1
chr1	92803213	92806456			chr1	216459691	216459893			chr1	79554701	79554919			chr1	44241539	44241781			chr1	188769202	188769392			chr1	26417062	26417369			chr1	94908151	94908271			GPBP1	1	1	1	1	1	1
chr1	92808992	92811485			chr1	216626724	216626983			chr1	79773449	79773698			chr1	44273825	44274009			chr1	188822458	188822607			chr1	26418950	26419282			chr1	94927034	94927468			GPC1	1	1	1	1	1	1
chr1	92818328	92820805			chr1	216653109	216653289			chr1	80050213	80050412			chr1	44326064	44326325			chr1	188904277	188904480			chr1	26431938	26432289			chr1	94927606	94927779			GPC5	1	1	1	1	1	1
chr1	92821838	92824215			chr1	216666502	216666763			chr1	80054165	80054427			chr1	44327539	44327759			chr1	189538402	189538616			chr1	26450979	26451236			chr1	94931379	94931517			GPD1L	1	1	1	1	1	1
chr1	92831749	92834494			chr1	218496635	218496940			chr1	80215290	80215450			chr1	44327858	44328167			chr1	189644243	189644397			chr1	26472369	26473306			chr1	94954674	94954845			GPHN	1	1	1	1	1	1
chr1	92899298	92901146			chr1	218517570	218517730			chr1	80385031	80385429			chr1	44328311	44328507			chr1	191901760	191901965			chr1	26481517	26481638			chr1	94970901	94971030			GPN2	1	1	1	1	1	1
chr1	92907598	92908789			chr1	219382339	219382499			chr1	80668446	80668671			chr1	44329083	44329965			chr1	192700924	192701061			chr1	26484036	26484310			chr1	95019554	95019751			GPR107	1	1	1	1	1	1
chr1	92913952	92916101			chr1	219518608	219518908			chr1	80882531	80882896			chr1	44336579	44336879			chr1	192993744	192994054			chr1	26487534	26487851			chr1	95039730	95039945			GPR108	1	1	1	1	1	1
chr1	92923811	92924959			chr1	219586036	219586283			chr1	81018648	81018793			chr1	44412805	44412989			chr1	193111668	193111860			chr1	26500221	26500880			chr1	95233948	95234249			GPR137	1	1	1	1	1	1
chr1	92956721	92958756			chr1	220046519	220046772			chr1	81097975	81098138			chr1	44526795	44527056			chr1	193242237	193242443			chr1	26501035	26501347			chr1	95809486	95809683			GPR149	1	1	1	1	1	1
chr1	92959946	92962157			chr1	220337420	220337676			chr1	81498471	81498604			chr1	44532203	44532401			chr1	193409010	193409218			chr1	26515956	26516210			chr1	96038743	96038935			GPR158	1	1	1	1	1	1
chr1	92998946	93002070			chr1	220511290	220511515			chr1	81635885	81636050			chr1	44552855	44553063			chr1	193413489	193413681			chr1	26519568	26519756			chr1	98195844	98195996			GPR173	1	1	1	1	1	1
chr1	93078683	93081551			chr1	220695674	220695872			chr1	81649225	81649519			chr1	44568237	44568532			chr1	194535430	194535602			chr1	26524255	26524539			chr1	98205389	98205611			GPR176	1	1	1	1	1	1
chr1	93178330	93181614			chr1	220783557	220783786			chr1	81654240	81654371			chr1	44620299	44620483			chr1	195739374	195739498			chr1	26529185	26529801			chr1	98323871	98324130			GPR32	1	1	1	1	1	1
chr1	93322031	93323724			chr1	220798505	220798693			chr1	81678802	81679131			chr1	44629386	44629574			chr1	195894579	195894759			chr1	26530398	26530632			chr1	98359242	98359458			GPR37L1	1	1	1	1	1	1
chr1	93338196	93339189			chr1	221335521	221335787			chr1	81680101	81680288			chr1	44631455	44631764			chr1	196312877	196313169			chr1	26541899	26542109			chr1	99465187	99465473			GPR39	1	1	1	1	1	1
chr1	93344951	93348470			chr1	221612165	221612790			chr1	81689565	81689919			chr1	44631849	44632191			chr1	196678580	196678766			chr1	26545565	26545982			chr1	99560630	99560850			GPR78	1	1	1	1	1	1
chr1	93349508	93350091			chr1	221667578	221667973			chr1	81699231	81699543			chr1	44799747	44799916			chr1	197222438	197222591			chr1	26619252	26619441			chr1	99587018	99587342			GPR87	1	1	1	1	1	1
chr1	93446700	93449772			chr1	221887210	221887512			chr1	81700908	81701043			chr1	44807114	44807415			chr1	197253116	197253297			chr1	26620312	26621077			chr1	99599721	99599950			GPRC5A	1	1	1	1	1	1
chr1	93471475	93472570			chr1	221947838	221948107			chr1	81703031	81703192			chr1	44807771	44807952			chr1	197440917	197441043			chr1	26621362	26621604			chr1	99836119	99836418			GPSM2	1	1	1	1	1	1
chr1	93473583	93474855			chr1	222785019	222785228			chr1	81704161	81704546			chr1	44814943	44815225			chr1	198068800	198069012			chr1	26633838	26634125			chr1	99845323	99845498			GRAMD1B	1	1	1	1	1	1
chr1	93492572	93494196			chr1	223081116	223081447			chr1	81707144	81707351			chr1	44817575	44817792			chr1	198107232	198107549			chr1	26635875	26636117			chr1	99969886	99970057			GRAMD2A	1	1	1	1	1	1
chr1	93496534	93496674			chr1	223423958	223424156			chr1	81721936	81722067			chr1	44819301	44819603			chr1	198212247	198212424			chr1	26693296	26693555			chr1	99970326	99970445			GRB10	1	1	1	1	1	1
chr1	93504313	93504616			chr1	223700930	223701204			chr1	81722868	81723113			chr1	44857558	44857834			chr1	198265096	198265256			chr1	26747040	26747441			chr1	99993107	99993277			GRB2	1	1	1	1	1	1
chr1	93566138	93568455			chr1	223707270	223707454			chr1	81728111	81728296			chr1	44892884	44893093			chr1	198387623	198387935			chr1	26754550	26754722			chr1	100038002	100038143			GREB1L	1	1	1	1	1	1
chr1	93573060	93590833			chr1	223712331	223712597			chr1	81841934	81842099			chr1	44894672	44894925			chr1	198498932	198499208			chr1	26773218	26773449			chr1	100132953	100133072			GRHL1	1	1	1	1	1	1
chr1	93592600	93595443			chr1	223742006	223742211			chr1	81979103	81979246			chr1	44895947	44896285			chr1	198669214	198669349			chr1	26785013	26785216			chr1	100882902	100883037			GRHL2	1	1	1	1	1	1
chr1	93596811	93606363			chr1	223761255	223761449			chr1	82034932	82035125			chr1	44896417	44896721			chr1	198672254	198672424			chr1	26786918	26787225			chr1	100891589	100891853			GRHL3	1	1	1	1	1	1
chr1	93607917	93610370			chr1	223886736	223886969			chr1	82318985	82319222			chr1	44912430	44913007			chr1	198856705	198856889			chr1	26787869	26788356			chr1	100895931	100896145			GRIA1	1	1	1	1	1	1
chr1	93614289	93619781			chr1	224128263	224128463			chr1	82549883	82550092			chr1	44932249	44932471			chr1	198888598	198888716			chr1	26789227	26789441			chr1	100982974	100983099			GRIK4	1	1	1	1	1	1
chr1	93621260	93626978			chr1	224170099	224170274			chr1	82565203	82565412			chr1	44950131	44950380			chr1	198939393	198939539			chr1	26826512	26826830			chr1	101076084	101076227			GRIP1	1	1	1	1	1	1
chr1	93629783	93630911			chr1	224203792	224203949			chr1	82969474	82969704			chr1	44968487	44968662			chr1	199619262	199619477			chr1	26829303	26829508			chr1	101212536	101212673			GRK2	1	1	1	1	1	1
chr1	93637857	93640533			chr1	224212678	224213064			chr1	83055474	83055670			chr1	44985772	44985978			chr1	199645087	199645207			chr1	26838692	26839248			chr1	101258090	101258230			GRK3	1	1	1	1	1	1
chr1	93661164	93669170			chr1	224251663	224251895			chr1	83088047	83088261			chr1	44986551	44986745			chr1	200058454	200058630			chr1	26858303	26858514			chr1	101290729	101291049			GRK5	1	1	1	1	1	1
chr1	93672327	93674868			chr1	224266982	224267240			chr1	83298913	83299044			chr1	45244068	45244274			chr1	200161951	200162095			chr1	26865019	26865461			chr1	102311502	102311650			GRM4	1	1	1	1	1	1
chr1	93679304	93682251			chr1	224292522	224292683			chr1	83819000	83819160			chr1	45262268	45262500			chr1	200330815	200330999			chr1	26872469	26872716			chr1	102826112	102826298			GRTP1	1	1	1	1	1	1
chr1	93700817	93703068			chr1	224305839	224306006			chr1	83918060	83918270			chr1	45315929	45316288			chr1	200331112	200331311			chr1	26877018	26877185			chr1	102833189	102833604			GSAP	1	1	1	1	1	1
chr1	93712389	93713463			chr1	224639631	224639890			chr1	83999457	83999593			chr1	45319692	45320140			chr1	200336525	200336645			chr1	26889897	26890380			chr1	102837034	102837248			GSE1	1	1	1	1	1	1
chr1	93716765	93718132			chr1	225224329	225224707			chr1	84103388	84103700			chr1	45323785	45324198			chr1	200629988	200630152			chr1	26894357	26894582			chr1	102837682	102837836			GSG1L	1	1	1	1	1	1
chr1	93779247	93780566			chr1	225454862	225455039			chr1	84272763	84272938			chr1	45329416	45329841			chr1	200654328	200654562			chr1	26907634	26907874			chr1	102840862	102841025			GSG1L2	1	1	1	1	1	1
chr1	93804361	93804843			chr1	225475052	225475288			chr1	84287589	84287737			chr1	45335916	45336193			chr1	200659319	200659592			chr1	26957285	26957659			chr1	102858786	102859153			GSK3B	1	1	1	1	1	1
chr1	93818094	93819664			chr1	225508557	225508776			chr1	84299127	84299294			chr1	45336328	45336561			chr1	200775133	200775283			chr1	26959736	26960624			chr1	102879755	102879911			GSN	1	1	1	1	1	1
chr1	93825806	93829896			chr1	225519253	225519505			chr1	84634745	84635260			chr1	45410795	45411300			chr1	200802948	200803138			chr1	26960781	26961047			chr1	102941374	102941693			GSTA4	1	1	1	1	1	1
chr1	93833715	93837316			chr1	225646849	225647095			chr1	84851902	84852212			chr1	45444892	45445142			chr1	200842776	200842928			chr1	26993264	26993500			chr1	103326611	103326781			GSTK1	1	1	1	1	1	1
chr1	93844562	93848543			chr1	225713350	225713572			chr1	84852447	84852586			chr1	45509191	45509486			chr1	200902249	200902369			chr1	26997769	26998030			chr1	104388243	104388462			GSTO1	1	1	1	1	1	1
chr1	93877776	93879853			chr1	225768223	225768381			chr1	84884779	84884940			chr1	45537406	45537625			chr1	200918100	200918385			chr1	26999403	26999822			chr1	104463271	104463500			GSTO2	1	1	1	1	1	1
chr1	93908236	93910009			chr1	225768776	225768932			chr1	84918687	84918867			chr1	45583953	45584212			chr1	200936033	200936233			chr1	27008075	27008490			chr1	107640179	107640319			GSTP1	1	1	1	1	1	1
chr1	93960272	93961401			chr1	225769183	225769386			chr1	84933300	84933477			chr1	45596240	45596429			chr1	201170603	201170763			chr1	27009994	27010204			chr1	107643751	107644130			GTF2A1L	1	1	1	1	1	1
chr1	93976774	93977178			chr1	225875394	225875757			chr1	84945089	84945282			chr1	45730551	45730877			chr1	201309498	201309638			chr1	27010295	27010501			chr1	107647060	107647247			GTF2F2	1	1	1	1	1	1
chr1	94044381	94049803			chr1	226128710	226129072			chr1	84945988	84946230			chr1	45731861	45732164			chr1	201376571	201376779			chr1	27010980	27011324			chr1	107665486	107665681			GTF2H1	1	1	1	1	1	1
chr1	94061324	94066228			chr1	226327895	226328051			chr1	84960474	84960648			chr1	45834721	45834940			chr1	201461228	201461346			chr1	27012711	27013208			chr1	107673441	107673596			GTF2I	1	1	1	1	1	1
chr1	94067624	94069310			chr1	226404755	226405151			chr1	85062204	85062365			chr1	45927202	45927376			chr1	201469093	201469293			chr1	27031229	27031467			chr1	107683200	107683349			GTF2IP23	1	1	1	1	1	1
chr1	94088945	94108308			chr1	226512171	226512425			chr1	85062440	85062780			chr1	45959794	45960006			chr1	201503569	201503761			chr1	27059036	27059314			chr1	108007177	108007327			GTF2IRD1	1	1	1	1	1	1
chr1	94109464	94123972			chr1	226662854	226663030			chr1	85134610	85134862			chr1	45972590	45972971			chr1	201513621	201513739			chr1	27070187	27070395			chr1	108007607	108007793			GTF3C2-AS1	1	1	1	1	1	1
chr1	94125789	94127105			chr1	226815229	226815399			chr1	85200940	85201091			chr1	46053821	46054051			chr1	201517702	201517992			chr1	27097489	27097648			chr1	108016525	108016746			GTPBP4	1	1	1	1	1	1
chr1	94129237	94131631			chr1	226881566	226881788			chr1	85225129	85225579			chr1	46145824	46146039			chr1	201540981	201541156			chr1	27098952	27099109			chr1	108046083	108046413			GUCA1A	1	1	1	1	1	1
chr1	94153032	94153554			chr1	227357446	227357748			chr1	85226085	85226280			chr1	46153804	46154078			chr1	201779474	201779630			chr1	27103213	27103444			chr1	108072618	108072882			GUCA1ANB	1	1	1	1	1	1
chr1	94235406	94237511			chr1	227397016	227397236			chr1	85278966	85279183			chr1	46155278	46155631			chr1	201881718	201881867			chr1	27112273	27112566			chr1	108073269	108073515			GUCA2A	1	1	1	1	1	1
chr1	94247185	94248022			chr1	227429686	227430024			chr1	85329067	85329313			chr1	46164355	46164636			chr1	201885345	201885749			chr1	27136919	27137152			chr1	108073836	108074037			GUCY2EP	1	1	1	1	1	1
chr1	94322614	94323179			chr1	227431935	227432169			chr1	85363624	85363809			chr1	46171906	46172162			chr1	201903239	201903400			chr1	27137602	27137895			chr1	108083576	108083750			GUCY2GP	1	1	1	1	1	1
chr1	94326707	94327855			chr1	227759445	227759651			chr1	85612006	85612182			chr1	46179579	46179832			chr1	201946594	201946754			chr1	27138801	27139042			chr1	108084894	108085187			GULP1	1	1	1	1	1	1
chr1	94333603	94337409			chr1	227764220	227764505			chr1	85612862	85613066			chr1	46181568	46182100			chr1	202006140	202006267			chr1	27141225	27141458			chr1	108113543	108113691			GXYLT1	1	1	1	1	1	1
chr1	94342410	94343020			chr1	227892666	227892948			chr1	85616370	85616670			chr1	46188814	46189067			chr1	202008084	202008445			chr1	27142172	27142421			chr1	108200130	108200466			GXYLT2	1	1	1	1	1	1
chr1	94417525	94419851			chr1	227893966	227894147			chr1	85708345	85708537			chr1	46211102	46211404			chr1	202034762	202035198			chr1	27142500	27142809			chr1	108502216	108502378			GYG2	1	1	1	1	1	1
chr1	94422055	94422282			chr1	227895920	227896271			chr1	85777119	85777283			chr1	46217120	46217383			chr1	202076139	202076385			chr1	27143486	27143783			chr1	108503161	108503439			GYS1	1	1	1	1	1	1
chr1	94448054	94449982			chr1	227934668	227935242			chr1	85808978	85809109			chr1	46427828	46428144			chr1	202077032	202077176			chr1	27144393	27144953			chr1	108533578	108533730			H1-10-AS1	1	1	1	1	1	1
chr1	94462887	94463758			chr1	227994574	227994913			chr1	85824105	85824297			chr1	46442688	46442995			chr1	202105570	202105727			chr1	27145919	27146345			chr1	108554014	108554321			H2AC4	1	1	1	1	1	1
chr1	94511690	94513094			chr1	228131068	228131367			chr1	85824570	85824786			chr1	46715063	46715256			chr1	202105989	202106113			chr1	27147967	27148362			chr1	108726095	108726318			H2BC3	1	1	1	1	1	1
chr1	94535517	94545611			chr1	228166059	228166230			chr1	85992935	85993074			chr1	46719690	46720140			chr1	202118079	202118220			chr1	27154982	27155318			chr1	108746453	108746602			H3C2	1	1	1	1	1	1
chr1	94562570	94563313			chr1	228269345	228269573			chr1	86429825	86430134			chr1	46725772	46726072			chr1	202132311	202132519			chr1	27155452	27155673			chr1	108813388	108813563			H4C2	1	1	1	1	1	1
chr1	94566191	94567697			chr1	228385120	228385628			chr1	86517383	86517580			chr1	46738056	46738304			chr1	202222445	202222631			chr1	27166342	27166713			chr1	108830575	108830797			HACD2	1	1	1	1	1	1
chr1	94578396	94581784			chr1	228420997	228421461			chr1	86704433	86704575			chr1	46756763	46757133			chr1	202237269	202237457			chr1	27234260	27234611			chr1	108846074	108846473			HACD3	1	1	1	1	1	1
chr1	94606687	94609546			chr1	228448535	228448791			chr1	86780934	86781121			chr1	46768594	46768919			chr1	202410859	202411076			chr1	27238137	27238312			chr1	108865499	108865813			HAPLN1	1	1	1	1	1	1
chr1	94615277	94617985			chr1	228683021	228683325			chr1	86828974	86829151			chr1	46802317	46802632			chr1	202589315	202589554			chr1	27270496	27270695			chr1	109090638	109090783			HARS1	1	1	1	1	1	1
chr1	94621334	94624505			chr1	228687692	228687932			chr1	87015293	87015468			chr1	46806772	46806974			chr1	202818924	202819112			chr1	27299421	27299877			chr1	109100022	109100315			HAVCR1	1	1	1	1	1	1
chr1	94628270	94628690			chr1	228747592	228747906			chr1	87031136	87031299			chr1	46807553	46808001			chr1	202821493	202821775			chr1	27300922	27301432			chr1	109100479	109100734			HAVCR2	1	1	1	1	1	1
chr1	94642591	94649295			chr1	228784283	228784510			chr1	87039199	87039400			chr1	46924428	46924659			chr1	202845040	202845222			chr1	27321882	27322496			chr1	109162436	109162592			HCAR1	1	1	1	1	1	1
chr1	94653649	94654981			chr1	228786300	228786466			chr1	87047020	87047291			chr1	47198795	47199006			chr1	202860773	202861002			chr1	27341862	27342076			chr1	109198159	109198371			HCAR2	1	1	1	1	1	1
chr1	94656479	94659459			chr1	228838481	228838741			chr1	87089145	87089416			chr1	47239270	47239459			chr1	202953514	202953663			chr1	27359757	27359953			chr1	109199626	109199745			HCAR3	1	1	1	1	1	1
chr1	94735496	94735735			chr1	228839205	228839429			chr1	87092953	87093180			chr1	47280173	47280526			chr1	202958502	202958724			chr1	27364354	27364956			chr1	109207837	109208029			HCG20	1	1	1	1	1	1
chr1	94771800	94774450			chr1	228842310	228842560			chr1	87146579	87146794			chr1	47307875	47308101			chr1	202965505	202965694			chr1	27365485	27365667			chr1	109216937	109217089			HCG27	1	1	1	1	1	1
chr1	94783594	94784540			chr1	228860409	228860682			chr1	87149896	87150057			chr1	47378163	47378702			chr1	203137217	203137339			chr1	27366908	27367111			chr1	109221313	109221497			HCG9	1	1	1	1	1	1
chr1	94819480	94821021			chr1	228861246	228861528			chr1	87151583	87151844			chr1	47379550	47379983			chr1	203303518	203303737			chr1	27392342	27392715			chr1	109227493	109227676			HDAC5	1	1	1	1	1	1
chr1	94846846	94848620			chr1	228872173	228872463			chr1	87194379	87194695			chr1	47390875	47391089			chr1	203584620	203584785			chr1	27392793	27393114			chr1	109263743	109263964			HDAC7	1	1	1	1	1	1
chr1	94852386	94858566			chr1	228964199	228964446			chr1	87201089	87201354			chr1	47401869	47402414			chr1	203590726	203590862			chr1	27395563	27395762			chr1	109264438	109264806			HDAC9	1	1	1	1	1	1
chr1	94862379	94866076			chr1	229007799	229008030			chr1	87236711	87236843			chr1	47402620	47403038			chr1	203756598	203756813			chr1	27428656	27429028			chr1	109274744	109275047			HDHD3	1	1	1	1	1	1
chr1	94883150	94885094			chr1	229024648	229024919			chr1	87242901	87243062			chr1	47409341	47409782			chr1	203778998	203779180			chr1	27444774	27444970			chr1	109371298	109371591			HEATR4	1	1	1	1	1	1
chr1	94902461	94906370			chr1	229095019	229095324			chr1	87249853	87250110			chr1	47412341	47412649			chr1	203790489	203790656			chr1	27466508	27466748			chr1	109375856	109376026			HEBP2	1	1	1	1	1	1
chr1	94907393	94910218			chr1	229101125	229101396			chr1	87265928	87266094			chr1	47424408	47424655			chr1	203861475	203861689			chr1	27467263	27467488			chr1	109493970	109494127			HECTD1	1	1	1	1	1	1
chr1	94922606	94929015			chr1	229107102	229107340			chr1	87273215	87273349			chr1	47533324	47533611			chr1	203870157	203870749			chr1	27490116	27490266			chr1	109620962	109621169			HECTD4	1	1	1	1	1	1
chr1	94953755	94955037			chr1	229141774	229142150			chr1	87278869	87279080			chr1	47536587	47536890			chr1	203880662	203880965			chr1	27500158	27500418			chr1	109725486	109725812			HECW2	1	1	1	1	1	1
chr1	95072377	95073391			chr1	229209908	229210106			chr1	87318272	87318576			chr1	47545864	47546197			chr1	203889359	203889636			chr1	27503087	27503687			chr1	109731860	109732038			HEG1	1	1	1	1	1	1
chr1	95117095	95117999			chr1	229280437	229280603			chr1	87327625	87327883			chr1	47618715	47619302			chr1	203907075	203907220			chr1	27504974	27505336			chr1	109789143	109789267			HERC1	1	1	1	1	1	1
chr1	95168689	95170091			chr1	229349271	229349626			chr1	87328241	87328578			chr1	47651535	47651766			chr1	203921429	203921547			chr1	27515733	27516045			chr1	109792196	109792555			HERC3	1	1	1	1	1	1
chr1	95233584	95234796			chr1	229371781	229371974			chr1	87408813	87409193			chr1	47662806	47663261			chr1	203955079	203955414			chr1	27518234	27518478			chr1	109807229	109807464			HERC4	1	1	1	1	1	1
chr1	95808936	95810263			chr1	229408723	229408986			chr1	87435549	87435835			chr1	47686653	47686892			chr1	203985094	203985387			chr1	27521020	27521329			chr1	109877354	109877588			HERC6	1	1	1	1	1	1
chr1	96721449	96723206			chr1	229642463	229642619			chr1	87436627	87436779			chr1	48512336	48512534			chr1	204001583	204001840			chr1	27523528	27523937			chr1	109889703	109889888			HERPUD1	1	1	1	1	1	1
chr1	98180333	98182052			chr1	229644031	229644274			chr1	87449723	87449936			chr1	48777521	48777704			chr1	204097596	204097720			chr1	27525598	27525749			chr1	109918155	109918274			HERPUD2	1	1	1	1	1	1
chr1	98323532	98324725			chr1	229757358	229757573			chr1	87450814	87451408			chr1	48860402	48860590			chr1	204103430	204103599			chr1	27525925	27526205			chr1	109960001	109960140			HES1	1	1	1	1	1	1
chr1	98358675	98359869			chr1	229758501	229758691			chr1	87472794	87473037			chr1	49304443	49304642			chr1	204195804	204195965			chr1	27527947	27528787			chr1	109961530	109961716			HES4	1	1	1	1	1	1
chr1	98515982	98516880			chr1	229768322	229768509			chr1	87475940	87476409			chr1	49334020	49334303			chr1	204198738	204198962			chr1	27539982	27540591			chr1	109979695	109979956			HEXB	1	1	1	1	1	1
chr1	98661369	98662667			chr1	229803850	229804132			chr1	87644242	87644422			chr1	49348412	49348598			chr1	204254148	204254378			chr1	27542674	27542864			chr1	109996567	109996799			HEXIM1	1	1	1	1	1	1
chr1	98739523	98740350			chr1	230104811	230105077			chr1	87894422	87894553			chr1	49790200	49790489			chr1	204287250	204287432			chr1	27543028	27543282			chr1	110003951	110004167			HHAT	1	1	1	1	1	1
chr1	99573213	99574571			chr1	230118444	230118645			chr1	88433699	88433832			chr1	49802142	49802580			chr1	204294437	204294635			chr1	27553038	27553231			chr1	110004277	110004456			HINT3	1	1	1	1	1	1
chr1	99682383	99682894			chr1	230851342	230851660			chr1	88678465	88678685			chr1	49805595	49805824			chr1	204304135	204304519			chr1	27556333	27556584			chr1	110089695	110089862			HIP1	1	1	1	1	1	1
chr1	99758597	99759582			chr1	230972899	230973084			chr1	88684115	88684399			chr1	50430452	50430651			chr1	204315349	204315498			chr1	27556819	27557008			chr1	110096450	110096623			HIVEP1	1	1	1	1	1	1
chr1	99765073	99767076			chr1	231027226	231027577			chr1	88723860	88723993			chr1	50459215	50459440			chr1	204317175	204317472			chr1	27564088	27564282			chr1	110098413	110098612			HIVEP2	1	1	1	1	1	1
chr1	99835802	99837131			chr1	231038054	231038280			chr1	88773660	88773823			chr1	50720541	50720780			chr1	204319577	204319810			chr1	27566934	27567201			chr1	110116986	110117263			HIVEP3	1	1	1	1	1	1
chr1	99843670	99846270			chr1	231140047	231140387			chr1	88891484	88891701			chr1	50720972	50721460			chr1	204320470	204320667			chr1	27568480	27568857			chr1	110235856	110236009			HK1	1	1	1	1	1	1
chr1	99849504	99852380			chr1	231395789	231395976			chr1	89001626	89001823			chr1	50793609	50793933			chr1	204323213	204323518			chr1	27570832	27571103			chr1	110252792	110252947			HK2	1	1	1	1	1	1
chr1	99943221	99943984			chr1	231512283	231512446			chr1	89072773	89072955			chr1	50821821	50822076			chr1	204350413	204350550			chr1	27594459	27594772			chr1	110328858	110329077			HLA-F-AS1	1	1	1	1	1	1
chr1	99969386	99972185			chr1	231517158	231517358			chr1	89087322	89087496			chr1	50931178	50931501			chr1	204380566	204380740			chr1	27594966	27595185			chr1	110336473	110336749			HLCS	1	1	1	1	1	1
chr1	99977367	99979709			chr1	231606847	231607003			chr1	89090101	89090243			chr1	50949397	50949569			chr1	204412018	204412255			chr1	27603981	27604395			chr1	110338353	110338727			HM13-AS1	1	1	1	1	1	1
chr1	99991642	99993865			chr1	231628212	231628430			chr1	89170294	89170434			chr1	51118994	51119196			chr1	204417673	204417874			chr1	27607217	27607663			chr1	110407614	110407870			HMCES	1	1	1	1	1	1
chr1	100036172	100040121			chr1	231636272	231636446			chr1	89287811	89288018			chr1	51175293	51175504			chr1	204418261	204418414			chr1	27634099	27634401			chr1	110476095	110476288			HMCN1	1	1	1	1	1	1
chr1	100047208	100051019			chr1	231702913	231703095			chr1	89305534	89305807			chr1	51192284	51192480			chr1	204426046	204426190			chr1	27656671	27656971			chr1	110737332	110737636			HMCN2	1	1	1	1	1	1
chr1	100132032	100133365			chr1	232413770	232413929			chr1	89332573	89332707			chr1	51212176	51212441			chr1	204448493	204448869			chr1	27658799	27659244			chr1	110771345	110771581			HMG20B	1	1	1	1	1	1
chr1	100158302	100159119			chr1	232529793	232530174			chr1	89516140	89516373			chr1	51214670	51215107			chr1	204466137	204466351			chr1	27660072	27660260			chr1	110870859	110871006			HMGB1	1	1	1	1	1	1
chr1	100246909	100247181			chr1	232538288	232538531			chr1	89524692	89524982			chr1	51217168	51217403			chr1	204533778	204533933			chr1	27672325	27672553			chr1	110916965	110917113			HMGN3	1	1	1	1	1	1
chr1	100249274	100249808			chr1	232594084	232594292			chr1	89566990	89567155			chr1	51228468	51228753			chr1	204562680	204563049			chr1	27684201	27684692			chr1	110964007	110964339			HMOX1	1	1	1	1	1	1
chr1	100265845	100267177			chr1	233081782	233081946			chr1	89774951	89775150			chr1	51265637	51265911			chr1	204565645	204565930			chr1	27686621	27687068			chr1	110990633	110990796			HMOX2	1	1	1	1	1	1
chr1	100350942	100353183			chr1	233085714	233085870			chr1	89808527	89808738			chr1	51266864	51267102			chr1	204573673	204573794			chr1	27687906	27688201			chr1	111201358	111201590			HNF4G	1	1	1	1	1	1
chr1	100882573	100884828			chr1	233489426	233489760			chr1	89808941	89809134			chr1	51346365	51346746			chr1	204588983	204589104			chr1	27688621	27689111			chr1	111202459	111202583			HNRNPA0	1	1	1	1	1	1
chr1	100891398	100897299			chr1	233654716	233654923			chr1	89834513	89834717			chr1	51347522	51347722			chr1	204924328	204924457			chr1	27695843	27696122			chr1	111203082	111203377			HNRNPF	1	1	1	1	1	1
chr1	100982008	100983528			chr1	233655176	233655444			chr1	89890209	89891277			chr1	51349420	51349639			chr1	205274328	205274486			chr1	27712463	27712949			chr1	111209149	111209274			HNRNPL	1	1	1	1	1	1
chr1	101025015	101027139			chr1	233843634	233843827			chr1	89906665	89906960			chr1	51350005	51350208			chr1	205294410	205294896			chr1	27714091	27714302			chr1	111212689	111212896			HOATZ	1	1	1	1	1	1
chr1	101075352	101076575			chr1	234451786	234451957			chr1	89938425	89938607			chr1	51357769	51358027			chr1	205295724	205295979			chr1	27719321	27719571			chr1	111214555	111214923			HOGA1	1	1	1	1	1	1
chr1	101098619	101099756			chr1	234540103	234540376			chr1	89943068	89943313			chr1	51411086	51411477			chr1	205297686	205297975			chr1	27725497	27725855			chr1	111236869	111237369			HOMER2	1	1	1	1	1	1
chr1	101254432	101256773			chr1	234564660	234564995			chr1	89953285	89953517			chr1	51418179	51418514			chr1	205298322	205298760			chr1	27772965	27773401			chr1	111323370	111323533			HOMER3	1	1	1	1	1	1
chr1	101258346	101258492			chr1	234608117	234608358			chr1	89954492	89954745			chr1	51517934	51518258			chr1	205301446	205301714			chr1	27777484	27777663			chr1	111342535	111342774			HOMEZ	1	1	1	1	1	1
chr1	102393052	102393556			chr1	234655613	234655896			chr1	89994701	89995191			chr1	51558282	51558600			chr1	205321679	205322040			chr1	27859024	27859428			chr1	111420518	111420643			HOOK3	1	1	1	1	1	1
chr1	102825751	102826513			chr1	234684293	234684549			chr1	90551104	90551239			chr1	51569722	51570183			chr1	205324749	205325074			chr1	27864313	27864511			chr1	111449240	111449453			HOXC11	1	1	1	1	1	1
chr1	102832870	102834584			chr1	234708954	234709274			chr1	90558240	90558371			chr1	51570414	51570628			chr1	205672167	205672418			chr1	27919950	27920235			chr1	111593091	111593530			HOXC12	1	1	1	1	1	1
chr1	102836727	102838941			chr1	234712059	234712287			chr1	91021309	91021513			chr1	51601214	51601361			chr1	205688244	205688427			chr1	27933932	27934099			chr1	111618253	111618372			HOXC13-AS	1	1	1	1	1	1
chr1	102840126	102841362			chr1	234728206	234728438			chr1	91021713	91021900			chr1	51607529	51607856			chr1	205769809	205769932			chr1	27943061	27943740			chr1	111755490	111755740			HPCAL1	1	1	1	1	1	1
chr1	102858004	102859506			chr1	234745787	234746094			chr1	91125223	91125492			chr1	51621184	51621491			chr1	206001526	206001657			chr1	27959755	27960250			chr1	111755829	111755967			HPS1	1	1	1	1	1	1
chr1	103525335	103526791			chr1	234746759	234746965			chr1	91282780	91283022			chr1	51621975	51622366			chr1	206059650	206059863			chr1	27963256	27963545			chr1	111778351	111779007			HPS5	1	1	1	1	1	1
chr1	104462686	104464112			chr1	234772399	234772699			chr1	91345456	91345892			chr1	51622466	51622942			chr1	206080494	206080726			chr1	27966679	27967044			chr1	111937303	111937451			HRAT92	1	1	1	1	1	1
chr1	105830040	105830826			chr1	234866191	234866413			chr1	91506753	91506900			chr1	51628896	51629153			chr1	206337047	206337215			chr1	27968794	27969060			chr1	112390761	112390946			HRH1	1	1	1	1	1	1
chr1	107056262	107058311			chr1	234866502	234866757			chr1	91591006	91591826			chr1	51629215	51629504			chr1	206498746	206498923			chr1	27973891	27974080			chr1	112464552	112464740			HS1BP3-IT1	1	1	1	1	1	1
chr1	107625982	107628692			chr1	234925896	234926213			chr1	91596579	91596791			chr1	51634968	51635575			chr1	206674954	206675082			chr1	27975348	27975545			chr1	112619714	112619963			HS2ST1	1	1	1	1	1	1
chr1	107642008	107649246			chr1	234957401	234957779			chr1	91602815	91602973			chr1	51638130	51638588			chr1	206694586	206694864			chr1	28014219	28014465			chr1	112697001	112697139			HS6ST1	1	1	1	1	1	1
chr1	107673231	107673783			chr1	234975105	234975526			chr1	91609620	91609882			chr1	51641669	51642036			chr1	206761554	206761706			chr1	28059720	28059937			chr1	112698988	112699131			HSBP1L1	1	1	1	1	1	1
chr1	107676170	107678443			chr1	234998550	234998749			chr1	91610982	91611121			chr1	51648228	51648774			chr1	206776347	206776492			chr1	28088697	28088867			chr1	112707278	112707507			HSD11B1-AS1	1	1	1	1	1	1
chr1	107682879	107692285			chr1	235060642	235061089			chr1	91611471	91611636			chr1	51649316	51649744			chr1	206779059	206779217			chr1	28096416	28096929			chr1	112722609	112722830			HSD11B2	1	1	1	1	1	1
chr1	107965564	107965709			chr1	235296042	235296198			chr1	91737062	91737445			chr1	51654025	51654194			chr1	207088227	207088504			chr1	28144625	28144889			chr1	112792227	112792390			HSD17B1	1	1	1	1	1	1
chr1	108006945	108008945			chr1	235367376	235367708			chr1	91792535	91792768			chr1	51671499	51671646			chr1	207109039	207109274			chr1	28154953	28155106			chr1	112807231	112807444			HSD17B11	1	1	1	1	1	1
chr1	108016092	108016853			chr1	235397815	235398004			chr1	91795610	91795764			chr1	51689749	51690005			chr1	207240756	207240997			chr1	28157949	28158257			chr1	112826255	112826436			HSD17B12	1	1	1	1	1	1
chr1	108044958	108046556			chr1	235504778	235505077			chr1	91796006	91796559			chr1	51735672	51735871			chr1	207241312	207241536			chr1	28163098	28163853			chr1	112832336	112832518			HSD17B4	1	1	1	1	1	1
chr1	108072115	108073803			chr1	235910783	235910939			chr1	91804680	91805058			chr1	51777478	51777616			chr1	207316641	207316917			chr1	28193815	28194118			chr1	112838300	112838451			HSD52	1	1	1	1	1	1
chr1	108085272	108085537			chr1	235999533	235999737			chr1	91806864	91807206			chr1	51850550	51850824			chr1	207746499	207746689			chr1	28197037	28197247			chr1	112841413	112841562			HSF5	1	1	1	1	1	1
chr1	108199264	108200731			chr1	236000209	236000479			chr1	91818090	91818572			chr1	51897736	51898069			chr1	207826805	207826986			chr1	28242877	28243479			chr1	112845929	112846050			HSH2D	1	1	1	1	1	1
chr1	108216519	108217939			chr1	236042754	236042962			chr1	91890193	91890394			chr1	51916756	51916966			chr1	208024475	208024655			chr1	28247167	28247485			chr1	112849405	112849572			HSP90AA1	1	1	1	1	1	1
chr1	108501718	108504186			chr1	236081943	236082160			chr1	91894076	91894322			chr1	51988306	51988601			chr1	208051698	208051914			chr1	28247963	28248369			chr1	112849782	112850212			HSP90AB1	1	1	1	1	1	1
chr1	108533038	108534922			chr1	236083925	236084136			chr1	91894512	91894665			chr1	52006693	52006908			chr1	208107829	208107988			chr1	28259369	28259615			chr1	112851817	112851977			HSPA12B	1	1	1	1	1	1
chr1	108553555	108555205			chr1	236097002	236097509			chr1	91914145	91914500			chr1	52043060	52043348			chr1	208108940	208109131			chr1	28260657	28260880			chr1	112852251	112852418			HSPA2	1	1	1	1	1	1
chr1	108559045	108560499			chr1	236106073	236106274			chr1	91920025	91920283			chr1	52119919	52120159			chr1	208154755	208154903			chr1	28287471	28287658			chr1	112862841	112863100			HSPB2	1	1	1	1	1	1
chr1	108569094	108569965			chr1	236421031	236421249			chr1	92037440	92037668			chr1	52141869	52142169			chr1	208166422	208166563			chr1	28288481	28289116			chr1	112866224	112866397			HSPB2-C11orf52	1	1	1	1	1	1
chr1	108660906	108661463			chr1	236492563	236492736			chr1	92117579	92117742			chr1	52153092	52153465			chr1	208166871	208167110			chr1	28290296	28290606			chr1	112867023	112867311			HSPB3	1	1	1	1	1	1
chr1	108691602	108694637			chr1	236524220	236524561			chr1	92329462	92329624			chr1	52164678	52164934			chr1	208179863	208180040			chr1	28296751	28297113			chr1	112871356	112871475			HSPB7	1	1	1	1	1	1
chr1	108719721	108721878			chr1	236544146	236544314			chr1	92341744	92341973			chr1	52190150	52190368			chr1	208216103	208216313			chr1	28297506	28297738			chr1	112904136	112904503			HSPB8	1	1	1	1	1	1
chr1	108746696	108747401			chr1	238647970	238648189			chr1	92441759	92442021			chr1	52191655	52191892			chr1	208219853	208220114			chr1	28301590	28301814			chr1	112905062	112905208			HSPBAP1	1	1	1	1	1	1
chr1	108813202	108814089			chr1	238658793	238659040			chr1	92446557	92446779			chr1	52195219	52195437			chr1	208231314	208231446			chr1	28301899	28302157			chr1	112907491	112907746			HSPG2	1	1	1	1	1	1
chr1	108816116	108817305			chr1	239232999	239233266			chr1	92494888	92495048			chr1	52239020	52239532			chr1	208238754	208238986			chr1	28306626	28306993			chr1	112973941	112974114			HTR1D	1	1	1	1	1	1
chr1	108823725	108824173			chr1	239607135	239607326			chr1	92654160	92654439			chr1	52240570	52240914			chr1	208256183	208256312			chr1	28314061	28314328			chr1	112978131	112978324			HTR3B	1	1	1	1	1	1
chr1	108827953	108828637			chr1	239616772	239616940			chr1	92708499	92708719			chr1	52261605	52261826			chr1	208256621	208256891			chr1	28328781	28329078			chr1	113043908	113044166			HTR4	1	1	1	1	1	1
chr1	108830213	108832316			chr1	239653671	239653846			chr1	92715793	92715999			chr1	52296326	52296532			chr1	209364852	209365068			chr1	28364968	28365216			chr1	113103188	113103341			HTRA3	1	1	1	1	1	1
chr1	108844167	108848199			chr1	239656485	239656661			chr1	92723831	92723978			chr1	52509284	52509527			chr1	209383947	209384298			chr1	28369569	28370169			chr1	113146891	113147059			HUNK	1	1	1	1	1	1
chr1	108862378	108866965			chr1	239658275	239658500			chr1	92756521	92756816			chr1	52552161	52552342			chr1	209387997	209388198			chr1	28505742	28505920			chr1	113201658	113201877			HUS1	1	1	1	1	1	1
chr1	108876340	108879859			chr1	239717418	239717690			chr1	92769978	92770151			chr1	52574685	52574928			chr1	209409924	209410083			chr1	28518105	28518687			chr1	113206378	113206685			HUWE1	1	1	1	1	1	1
chr1	108920263	108920403			chr1	239814300	239814524			chr1	92785361	92785613			chr1	52579487	52579791			chr1	209416165	209416333			chr1	28525135	28525287			chr1	113217855	113218076			HYAL6P	1	1	1	1	1	1
chr1	108962492	108963931			chr1	239816170	239816467			chr1	92803151	92803421			chr1	52625282	52625471			chr1	209428431	209428591			chr1	28526904	28527370			chr1	113276660	113276870			IBTK	1	1	1	1	1	1
chr1	109040668	109042520			chr1	241108333	241108521			chr1	92804903	92805082			chr1	52631735	52631979			chr1	209433241	209433597			chr1	28581508	28582203			chr1	113293913	113294153			ID1	1	1	1	1	1	1
chr1	109066212	109067919			chr1	241120952	241121170			chr1	92810511	92810670			chr1	52659808	52660011			chr1	209587842	209588000			chr1	28590163	28590561			chr1	113312395	113312763			ID3	1	1	1	1	1	1
chr1	109074047	109076449			chr1	241591442	241591637			chr1	92816817	92816963			chr1	52674853	52675040			chr1	209610427	209610594			chr1	28648270	28648708			chr1	113759408	113759530			IDH3A	1	1	1	1	1	1
chr1	109079662	109081145			chr1	241591770	241592161			chr1	92822120	92822307			chr1	52707420	52707727			chr1	209653107	209653326			chr1	28668238	28668405			chr1	114083082	114083493			IDNK	1	1	1	1	1	1
chr1	109084187	109085303			chr1	241614639	241614878			chr1	92822915	92823235			chr1	52708302	52708619			chr1	209657172	209657325			chr1	28668958	28669134			chr1	114346572	114346785			IFFO2	1	1	1	1	1	1
chr1	109089604	109091916			chr1	241635084	241635263			chr1	92831880	92832063			chr1	52737784	52738011			chr1	209747817	209747997			chr1	28675692	28675931			chr1	114505273	114505433			IFI6	1	1	1	1	1	1
chr1	109096152	109096538			chr1	241641803	241641977			chr1	92934437	92934772			chr1	52760603	52760853			chr1	209780221	209780659			chr1	28720406	28720670			chr1	114511144	114511371			IFITM4P	1	1	1	1	1	1
chr1	109099476	109101759			chr1	241707143	241707305			chr1	92951402	92951635			chr1	52836801	52837002			chr1	209816111	209816389			chr1	28722066	28722203			chr1	114513007	114513162			IFNAR2	1	1	1	1	1	1
chr1	109162699	109162902			chr1	241750049	241750205			chr1	92960379	92960557			chr1	52907081	52907305			chr1	210265637	210265928			chr1	28734682	28735109			chr1	114517458	114517736			IFNGR1	1	1	1	1	1	1
chr1	109194418	109194705			chr1	241776976	241777187			chr1	93079075	93079301			chr1	52907493	52907887			chr1	210272851	210273003			chr1	28735964	28737023			chr1	114535431	114535747			IFNL2	1	1	1	1	1	1
chr1	109196439	109201179			chr1	241837985	241838222			chr1	93125031	93125253			chr1	52918280	52918582			chr1	210597860	210598057			chr1	28737631	28737944			chr1	114540289	114540458			IFNL3	1	1	1	1	1	1
chr1	109207101	109211084			chr1	241974407	241974578			chr1	93180376	93180726			chr1	52920315	52920620			chr1	210598320	210598559			chr1	28781346	28781621			chr1	114545880	114546106			IFNL4	1	1	1	1	1	1
chr1	109213232	109217228			chr1	242005213	242005487			chr1	93322435	93322592			chr1	52920785	52921063			chr1	210792341	210792490			chr1	28782018	28782386			chr1	114551534	114551683			IFRD1	1	1	1	1	1	1
chr1	109220553	109221060			chr1	242211323	242211567			chr1	93330584	93331030			chr1	52954505	52954707			chr1	210798306	210798506			chr1	28800387	28800619			chr1	115037292	115037500			IFT122	1	1	1	1	1	1
chr1	109226021	109228876			chr1	242412003	242412251			chr1	93345764	93345937			chr1	52973884	52974154			chr1	211017528	211017666			chr1	28812038	28812361			chr1	115118208	115118341			IFT140	1	1	1	1	1	1
chr1	109249627	109249854			chr1	242525265	242525693			chr1	93399905	93400217			chr1	53035719	53035939			chr1	211293373	211293526			chr1	28812499	28812718			chr1	115135271	115135476			IFT20	1	1	1	1	1	1
chr1	109264147	109264287			chr1	242788052	242788362			chr1	93442403	93442564			chr1	53048143	53048526			chr1	211514272	211514410			chr1	28814048	28814213			chr1	115168762	115169065			IFT88	1	1	1	1	1	1
chr1	109273120	109278553			chr1	242824241	242824788			chr1	93479310	93479579			chr1	53068413	53068849			chr1	211525268	211525474			chr1	28818649	28818876			chr1	115175713	115175875			IGDCC3	1	1	1	1	1	1
chr1	109281844	109283913			chr1	243284833	243284994			chr1	93504562	93504757			chr1	53107623	53107979			chr1	211542124	211542316			chr1	28872054	28872420			chr1	115179550	115179855			IGF1R	1	1	1	1	1	1
chr1	109298452	109299121			chr1	243718980	243719220			chr1	93510654	93510840			chr1	53112474	53112785			chr1	211551659	211551971			chr1	28882101	28882281			chr1	115190221	115190340			IGF2BP2	1	1	1	1	1	1
chr1	109369530	109377875			chr1	243786123	243786296			chr1	93519258	93519595			chr1	53115939	53116265			chr1	211559589	211559730			chr1	28965566	28965765			chr1	115194713	115194913			IGF2BP3	1	1	1	1	1	1
chr1	109382963	109384555			chr1	243890551	243890781			chr1	93567537	93567758			chr1	53122655	53122862			chr1	211584369	211584815			chr1	29105783	29106182			chr1	115210502	115210762			IGFL1	1	1	1	1	1	1
chr1	109396268	109398709			chr1	243902184	243902360			chr1	93575637	93576202			chr1	53146234	53146480			chr1	211601315	211601454			chr1	29122671	29122987			chr1	115282306	115282508			IGFL2-AS1	1	1	1	1	1	1
chr1	109425854	109427020			chr1	243924499	243924803			chr1	93579844	93580214			chr1	53183192	53183700			chr1	211602287	211602569			chr1	29124276	29124992			chr1	115290044	115290230			IGHMBP2	1	1	1	1	1	1
chr1	109483611	109484232			chr1	243926947	243927103			chr1	93585062	93585442			chr1	53188192	53188436			chr1	211653392	211653609			chr1	29156584	29156783			chr1	115299454	115299609			IGLL1	1	1	1	1	1	1
chr1	109493852	109494556			chr1	243946369	243946545			chr1	93594016	93594373			chr1	53255205	53255455			chr1	212184173	212184343			chr1	29156861	29157135			chr1	115300576	115300832			IGSF11	1	1	1	1	1	1
chr1	109546567	109549479			chr1	244164080	244164337			chr1	93596729	93596984			chr1	53256832	53257048			chr1	212219806	212220042			chr1	29181391	29181628			chr1	115314867	115315090			IGSF3	1	1	1	1	1	1
chr1	109563092	109565103			chr1	244302882	244303242			chr1	93599185	93599799			chr1	53257419	53257705			chr1	212220222	212220425			chr1	29181747	29182239			chr1	115356318	115356641			IK	1	1	1	1	1	1
chr1	109569613	109570924			chr1	244323011	244323291			chr1	93603738	93603902			chr1	53273598	53273917			chr1	212221818	212222037			chr1	29186252	29186514			chr1	115515346	115515528			IKBKB	1	1	1	1	1	1
chr1	109619370	109621270			chr1	244473403	244473625			chr1	93615662	93615831			chr1	53277758	53278022			chr1	212426437	212426607			chr1	29189614	29189918			chr1	115544311	115544430			IKZF1	1	1	1	1	1	1
chr1	109655868	109656477			chr1	244552515	244552737			chr1	93623545	93623736			chr1	53313574	53313821			chr1	212431128	212431284			chr1	29191377	29191799			chr1	115545716	115545990			IKZF3	1	1	1	1	1	1
chr1	109724903	109726288			chr1	244739889	244740267			chr1	93639064	93639324			chr1	53329926	53330235			chr1	212486259	212486503			chr1	29197494	29197699			chr1	115546165	115546402			IKZF4	1	1	1	1	1	1
chr1	109729314	109733942			chr1	244820242	244820428			chr1	93662178	93662413			chr1	53330965	53331210			chr1	212593859	212593977			chr1	29227133	29227398			chr1	115711370	115711489			IL10RB	1	1	1	1	1	1
chr1	109739257	109740613			chr1	244821191	244821475			chr1	93664392	93664684			chr1	53343808	53344053			chr1	212595927	212596064			chr1	29236248	29236864			chr1	115713331	115713536			IL11RA	1	1	1	1	1	1
chr1	109747989	109748513			chr1	244963419	244963780			chr1	93673246	93673377			chr1	53367153	53367418			chr1	212596223	212596400			chr1	29237268	29237972			chr1	115714502	115714773			IL12RB2	1	1	1	1	1	1
chr1	109788958	109792780			chr1	244964468	244964702			chr1	93700728	93701099			chr1	53368033	53368426			chr1	212605731	212605873			chr1	29238071	29238837			chr1	115714922	115715113			IL17D	1	1	1	1	1	1
chr1	109876993	109878493			chr1	244970787	244971061			chr1	93712835	93713028			chr1	53369041	53369304			chr1	212866023	212866141			chr1	29239180	29239600			chr1	115717987	115718341			IL18RAP	1	1	1	1	1	1
chr1	109957943	109962571			chr1	245026877	245027033			chr1	93717160	93717415			chr1	53411867	53412089			chr1	213210050	213210268			chr1	29241169	29241407			chr1	115753830	115754004			IL1F10	1	1	1	1	1	1
chr1	109984791	109985587			chr1	245166613	245166792			chr1	93754056	93754423			chr1	53434650	53434965			chr1	213288131	213288308			chr1	29271765	29271988			chr1	115811229	115811519			IL1R1	1	1	1	1	1	1
chr1	109995898	109997667			chr1	245621655	245621869			chr1	93754581	93754745			chr1	53470146	53470388			chr1	213295149	213295334			chr1	29688765	29688964			chr1	115877521	115877712			IL1R2	1	1	1	1	1	1
chr1	110002184	110005554			chr1	245622690	245622969			chr1	93763510	93763657			chr1	53517989	53518170			chr1	213377099	213377283			chr1	30379325	30379544			chr1	116091192	116091311			IL1RAP	1	1	1	1	1	1
chr1	110116785	110116979			chr1	245654656	245654959			chr1	93779632	93779787			chr1	53518773	53519089			chr1	213399886	213400004			chr1	30422420	30422677			chr1	116131879	116132253			IL1RAPL1	1	1	1	1	1	1
chr1	110209813	110210459			chr1	245802447	245802680			chr1	93779921	93780137			chr1	53519464	53519740			chr1	213619160	213619311			chr1	30615133	30615456			chr1	116168491	116168626			IL1RAPL2	1	1	1	1	1	1
chr1	110328126	110328738			chr1	245803057	245803342			chr1	93828458	93828651			chr1	53558215	53558459			chr1	214216838	214217157			chr1	30617255	30617497			chr1	116172816	116172957			IL21-AS1	1	1	1	1	1	1
chr1	110330342	110331069			chr1	246214992	246215197			chr1	93833311	93833651			chr1	53685353	53685580			chr1	214277730	214277924			chr1	30618421	30618850			chr1	116220047	116220392			IL21R	1	1	1	1	1	1
chr1	110335428	110341560			chr1	246260700	246260877			chr1	93844333	93844470			chr1	53799258	53799440			chr1	214297039	214297223			chr1	30657235	30657419			chr1	116334234	116334357			IL23R	1	1	1	1	1	1
chr1	110389900	110391507			chr1	246491563	246491825			chr1	93879020	93879296			chr1	53896019	53896216			chr1	214329945	214330136			chr1	30718689	30718888			chr1	116373912	116374166			IL26	1	1	1	1	1	1
chr1	110406449	110408273			chr1	246682450	246682684			chr1	93908746	93909836			chr1	53902789	53903050			chr1	214330360	214330592			chr1	30737418	30737737			chr1	116418549	116418816			IL27	1	1	1	1	1	1
chr1	110507951	110509153			chr1	246748938	246749249			chr1	93976393	93976640			chr1	53907328	53907585			chr1	214349846	214350079			chr1	30737922	30738606			chr1	116449615	116449915			IL27RA	1	1	1	1	1	1
chr1	110737688	110738676			chr1	247204335	247204668			chr1	93988791	93989207			chr1	53920504	53920736			chr1	214364071	214364379			chr1	30744400	30744732			chr1	116453636	116453805			IL2RB	1	1	1	1	1	1
chr1	110770410	110772403			chr1	247415531	247415749			chr1	94045438	94046030			chr1	53930962	53931268			chr1	214378005	214378285			chr1	30746559	30746879			chr1	116454114	116454318			IL31RA	1	1	1	1	1	1
chr1	110916643	110917917			chr1	247551813	247552050			chr1	94051419	94051632			chr1	53942609	53942776			chr1	214380505	214380714			chr1	30756862	30757048			chr1	116466383	116466620			IL34	1	1	1	1	1	1
chr1	110963202	110964626			chr1	248867566	248867769			chr1	94062034	94062348			chr1	53943115	53943472			chr1	214419700	214420008			chr1	30764463	30764775			chr1	116466925	116467069			IL36B	1	1	1	1	1	1
chr1	111138991	111142158			chr1	248873226	248873402			chr1	94090850	94091123			chr1	53956592	53956773			chr1	214447041	214447321			chr1	30765028	30765879			chr1	116485308	116485470			ILRUN	1	1	1	1	1	1
chr1	111161065	111164530			chr1	248873650	248874109			chr1	94100813	94101317			chr1	53957220	53957710			chr1	214475384	214475656			chr1	30768998	30769345			chr1	116569798	116569981			ILVBL	1	1	1	1	1	1
chr1	111189270	111205390			chr1	248874193	248874435			chr1	94101709	94101987			chr1	54016456	54016766			chr1	214494826	214495000			chr1	30804574	30804904			chr1	116632622	116632768			IMMP2L	1	1	1	1	1	1
chr1	111206505	111206811			chr10	133588	133824			chr1	94105487	94105633			chr1	54019733	54020114			chr1	214521610	214521754			chr1	30808132	30808482			chr1	116643300	116643645			IMPA2	1	1	1	1	1	1
chr1	111208361	111209937			chr10	306850	307127			chr1	94106306	94106437			chr1	54028987	54029308			chr1	214551661	214552048			chr1	30813757	30813922			chr1	116648415	116648578			INAVA	1	1	1	1	1	1
chr1	111211225	111218024			chr10	546906	547188			chr1	94106790	94107085			chr1	54109792	54110036			chr1	214552330	214552521			chr1	30815762	30815965			chr1	116658626	116658815			ING2	1	1	1	1	1	1
chr1	111219553	111223760			chr10	624513	624871			chr1	94111448	94111652			chr1	54160492	54160673			chr1	214553411	214553607			chr1	30816568	30816819			chr1	116674839	116674964			INHA	1	1	1	1	1	1
chr1	111228422	111228864			chr10	712237	712504			chr1	94118240	94118417			chr1	54227875	54228153			chr1	214602876	214603033			chr1	30824056	30824387			chr1	116696725	116696895			INMT-MINDY4	1	1	1	1	1	1
chr1	111234235	111239135			chr10	984432	984642			chr1	94121437	94121675			chr1	54229446	54229758			chr1	215567178	215567344			chr1	30858970	30859294			chr1	116766037	116766166			INO80	1	1	1	1	1	1
chr1	111322996	111324740			chr10	2927247	2927451			chr1	94131225	94131483			chr1	54298354	54298637			chr1	215583476	215583668			chr1	30862858	30863007			chr1	116849251	116849450			INO80B	1	1	1	1	1	1
chr1	111342000	111343152			chr10	3045830	3046277			chr1	94215980	94216270			chr1	54312126	54312319			chr1	216626284	216626666			chr1	30868548	30868722			chr1	116859017	116859159			INO80B-WBP1	1	1	1	1	1	1
chr1	111345846	111346538			chr10	3054112	3054458			chr1	94235943	94236178			chr1	54323193	54323788			chr1	216626871	216627007			chr1	30874847	30875209			chr1	116879055	116879390			INO80C	1	1	1	1	1	1
chr1	111363647	111366116			chr10	3056398	3056688			chr1	94326398	94326579			chr1	54331876	54332175			chr1	216653117	216653325			chr1	30877494	30877774			chr1	116902209	116902328			INPP4A	1	1	1	1	1	1
chr1	111418116	111418367			chr10	3074179	3074374			chr1	94342530	94342760			chr1	54339113	54339360			chr1	216923611	216923767			chr1	30879919	30880103			chr1	116912182	116912373			INPP4B	1	1	1	1	1	1
chr1	111422832	111423522			chr10	3094901	3095057			chr1	94355847	94356010			chr1	54353919	54354282			chr1	216927198	216927329			chr1	30908603	30908894			chr1	116931390	116931513			INPP5A	1	1	1	1	1	1
chr1	111447929	111450261			chr10	3095356	3095909			chr1	94418043	94418297			chr1	54356025	54356234			chr1	216932585	216932703			chr1	30909122	30909386			chr1	117122489	117122895			INPP5D	1	1	1	1	1	1
chr1	111507686	111508616			chr10	3122597	3122836			chr1	94445802	94445933			chr1	54371092	54371309			chr1	217718002	217718205			chr1	30911085	30911379			chr1	117127950	117128124			INPP5F	1	1	1	1	1	1
chr1	111541677	111543270			chr10	3197662	3197999			chr1	94448891	94449103			chr1	54377167	54377424			chr1	218367215	218367338			chr1	30933946	30934224			chr1	117137430	117137746			INSIG1	1	1	1	1	1	1
chr1	111592341	111593066			chr10	3225606	3225852			chr1	94526688	94526893			chr1	54378611	54378871			chr1	218368762	218368991			chr1	30977073	30977246			chr1	117181578	117181994			INSR	1	1	1	1	1	1
chr1	111619379	111620978			chr10	3227874	3228076			chr1	94545168	94545412			chr1	54383411	54383706			chr1	218496704	218496935			chr1	31003927	31004176			chr1	117201866	117202060			INSRR	1	1	1	1	1	1
chr1	111648649	111650699			chr10	3330744	3330918			chr1	94579215	94579396			chr1	54385552	54385887			chr1	218674576	218674786			chr1	31008405	31008613			chr1	117210887	117211138			INTS1	1	1	1	1	1	1
chr1	111755303	111757425			chr10	3424613	3424802			chr1	94579885	94580207			chr1	54402939	54403332			chr1	219381472	219381657			chr1	31065765	31066164			chr1	117263020	117263173			INVS	1	1	1	1	1	1
chr1	111777916	111779247			chr10	3426336	3426492			chr1	94597803	94597994			chr1	54408425	54408783			chr1	219382259	219382497			chr1	31102453	31102682			chr1	117268874	117269280			IPMK	1	1	1	1	1	1
chr1	111936992	111937724			chr10	3453072	3453257			chr1	94609767	94609916			chr1	54409091	54409745			chr1	219517173	219517345			chr1	31111295	31111524			chr1	117335446	117335622			IPO11	1	1	1	1	1	1
chr1	112390810	112391493			chr10	3455450	3455805			chr1	94617518	94617781			chr1	54428727	54429579			chr1	219518662	219518927			chr1	31122133	31122441			chr1	117363077	117363307			IPO11-LRRC70	1	1	1	1	1	1
chr1	112394028	112397041			chr10	3467422	3467918			chr1	94622844	94623048			chr1	54471686	54471999			chr1	220301018	220301144			chr1	31133492	31133736			chr1	117371610	117371742			IPO9-AS1	1	1	1	1	1	1
chr1	112617916	112621722			chr10	3482457	3482613			chr1	94627837	94628053			chr1	54472495	54473089			chr1	220337438	220337632			chr1	31138826	31139178			chr1	117563408	117563653			IQANK1	1	1	1	1	1	1
chr1	112674278	112675452			chr10	3484665	3484984			chr1	94642998	94643235			chr1	54488151	54488604			chr1	220368624	220368784			chr1	31140260	31140446			chr1	117564782	117564982			IQCA1	1	1	1	1	1	1
chr1	112696816	112702237			chr10	3495344	3495613			chr1	94644054	94644235			chr1	54546986	54547267			chr1	220430187	220430379			chr1	31145304	31145526			chr1	117782130	117782364			IQCJ-SCHIP1	1	1	1	1	1	1
chr1	112703334	112707969			chr10	3496099	3496511			chr1	94646190	94646756			chr1	54548407	54548675			chr1	220695651	220695797			chr1	31145579	31145956			chr1	118068769	118068892			IQCJ-SCHIP1-AS1	1	1	1	1	1	1
chr1	112722781	112723247			chr10	3500445	3500717			chr1	94646917	94647067			chr1	54623719	54624189			chr1	220788352	220788553			chr1	31152410	31152762			chr1	118069609	118069992			IQCM	1	1	1	1	1	1
chr1	112762856	112764075			chr10	3525827	3526160			chr1	94648255	94648507			chr1	54641077	54641502			chr1	221335523	221335819			chr1	31154653	31154938			chr1	118077270	118077389			IQGAP1	1	1	1	1	1	1
chr1	112794417	112795065			chr10	3624440	3624685			chr1	94669288	94669510			chr1	54751944	54752152			chr1	221612247	221612431			chr1	31155355	31155719			chr1	118081417	118081753			IQGAP2	1	1	1	1	1	1
chr1	112805621	112816768			chr10	3659568	3659928			chr1	94694588	94694752			chr1	54854414	54854714			chr1	221947852	221948040			chr1	31159922	31160311			chr1	118118514	118118707			IQGAP3	1	1	1	1	1	1
chr1	112817824	112827545			chr10	3668325	3668682			chr1	94698886	94699055			chr1	54860971	54861245			chr1	222785077	222785204			chr1	31162364	31162960			chr1	118120949	118121185			IQSEC1	1	1	1	1	1	1
chr1	112830365	112833727			chr10	3755052	3755310			chr1	94735501	94735682			chr1	54876845	54877227			chr1	222887228	222887351			chr1	31170902	31171093			chr1	118147693	118147816			IRAG1	1	1	1	1	1	1
chr1	112837108	112839039			chr10	3757456	3757838			chr1	94737676	94737887			chr1	54885228	54885409			chr1	223041541	223041765			chr1	31172235	31172569			chr1	119140732	119140871			IRAG1-AS1	1	1	1	1	1	1
chr1	112844195	112854582			chr10	3761962	3762208			chr1	94755740	94755924			chr1	54886841	54887210			chr1	223081203	223081404			chr1	31173856	31174138			chr1	119464611	119464898			IRAK2	1	1	1	1	1	1
chr1	112856146	112875269			chr10	3763888	3764073			chr1	94854948	94855139			chr1	54918136	54918384			chr1	223085314	223085474			chr1	31182419	31182626			chr1	119469890	119470067			IRAK3	1	1	1	1	1	1
chr1	112880095	112883522			chr10	3767055	3767335			chr1	94856292	94856423			chr1	55178933	55179142			chr1	223119458	223119690			chr1	31214758	31215119			chr1	119482644	119482973			IRF1	1	1	1	1	1	1
chr1	112902188	112908769			chr10	3776368	3776620			chr1	94864061	94864218			chr1	55198450	55198721			chr1	223700426	223700554			chr1	31215194	31215421			chr1	119483866	119484137			IRF1-AS1	1	1	1	1	1	1
chr1	112935420	112938471			chr10	3805865	3806284			chr1	94951673	94951853			chr1	55211002	55211184			chr1	223718903	223719168			chr1	31239695	31239927			chr1	119489319	119489449			IRF2BP2	1	1	1	1	1	1
chr1	112952442	112960233			chr10	3822603	3822863			chr1	94977256	94977423			chr1	55232980	55233465			chr1	223739076	223739322			chr1	31248336	31248590			chr1	119504938	119505057			IRF2BPL	1	1	1	1	1	1
chr1	112973917	112974560			chr10	3825331	3825616			chr1	95019065	95019221			chr1	55235726	55236020			chr1	223741996	223742207			chr1	31297704	31297954			chr1	119507021	119507225			IRF6	1	1	1	1	1	1
chr1	113041431	113044540			chr10	3852365	3852830			chr1	95019307	95019752			chr1	55236733	55236941			chr1	223761210	223761483			chr1	31342609	31342987			chr1	119605118	119605330			IRF8	1	1	1	1	1	1
chr1	113072788	113075651			chr10	3888027	3888337			chr1	95039785	95039951			chr1	55241500	55241695			chr1	223899896	223900055			chr1	31390019	31390590			chr1	119631538	119631693			IRX2	1	1	1	1	1	1
chr1	113100487	113104902			chr10	3890802	3891084			chr1	95072521	95072751			chr1	55245806	55246228			chr1	224128306	224128424			chr1	31392480	31392712			chr1	119645907	119646115			ISG15	1	1	1	1	1	1
chr1	113199459	113202784			chr10	3891427	3891621			chr1	95072812	95073050			chr1	55246972	55247281			chr1	224149795	224150022			chr1	31396686	31396859			chr1	119674232	119674562			ISM2	1	1	1	1	1	1
chr1	113205243	113208304			chr10	3911871	3912028			chr1	95126863	95127140			chr1	55410108	55410430			chr1	224169964	224170218			chr1	31412047	31412339			chr1	119688896	119689036			ISOC1	1	1	1	1	1	1
chr1	113217529	113218360			chr10	3970199	3970567			chr1	95169483	95169925			chr1	55412440	55412731			chr1	224203772	224203896			chr1	31415120	31415397			chr1	119730993	119731301			ISOC2	1	1	1	1	1	1
chr1	113275514	113277141			chr10	4062791	4062950			chr1	95742874	95743015			chr1	55421337	55421626			chr1	224212690	224213016			chr1	31416187	31416668			chr1	119732543	119732737			ISYNA1	1	1	1	1	1	1
chr1	113293611	113293818			chr10	4170262	4170464			chr1	95809459	95809675			chr1	55429046	55429975			chr1	224213695	224214022			chr1	31455048	31455344			chr1	120176472	120176678			ITCH	1	1	1	1	1	1
chr1	113311672	113312525			chr10	4243778	4243963			chr1	95911873	95912019			chr1	55464037	55464395			chr1	224251668	224251919			chr1	31476982	31477205			chr1	120180193	120180372			ITFG1	1	1	1	1	1	1
chr1	113389776	113391459			chr10	4344515	4344820			chr1	96144705	96144989			chr1	55530969	55531270			chr1	224266963	224267212			chr1	31477561	31478096			chr1	120850752	120850951			ITGA1	1	1	1	1	1	1
chr1	113758271	113759952			chr10	4431468	4431693			chr1	96634170	96634313			chr1	55623334	55623615			chr1	224270447	224270598			chr1	31509226	31509686			chr1	121016824	121016948			ITGA2	1	1	1	1	1	1
chr1	113785775	113786825			chr10	4653377	4653533			chr1	97426152	97426329			chr1	55718840	55719068			chr1	224374290	224374445			chr1	31511082	31511532			chr1	121097677	121097797			ITGA3	1	1	1	1	1	1
chr1	113811337	113812914			chr10	4663150	4663402			chr1	98068061	98068199			chr1	55790550	55790786			chr1	224483380	224483514			chr1	31511688	31512162			chr1	121343452	121343571			ITGA6	1	1	1	1	1	1
chr1	113904204	113907118			chr10	4691885	4692088			chr1	98205366	98205509			chr1	55812356	55812621			chr1	224639625	224639829			chr1	31512241	31512764			chr1	143720086	143720472			ITGAE	1	1	1	1	1	1
chr1	113929215	113930564			chr10	4813014	4813293			chr1	98323979	98324180			chr1	55822919	55823143			chr1	225224323	225224698			chr1	31522542	31522772			chr1	144412580	144412738			ITGAM	1	1	1	1	1	1
chr1	113978828	113979882			chr10	5446563	5446739			chr1	98437456	98437613			chr1	55827858	55828307			chr1	225225771	225225889			chr1	31523094	31523298			chr1	145823911	145824161			ITGB1	1	1	1	1	1	1
chr1	114457842	114459342			chr10	5496439	5496909			chr1	98458724	98458970			chr1	55865858	55866191			chr1	225228213	225228367			chr1	31531746	31531885			chr1	145878072	145878198			ITGB3	1	1	1	1	1	1
chr1	114465845	114467179			chr10	5548958	5549225			chr1	99010790	99010992			chr1	55866738	55866959			chr1	225228800	225229045			chr1	31557095	31557340			chr1	145980902	145981030			ITGB5	1	1	1	1	1	1
chr1	114472621	114475079			chr10	5551256	5551575			chr1	99055481	99055664			chr1	55889566	55889758			chr1	225257947	225258146			chr1	31562983	31563292			chr1	145985132	145985344			ITGB6	1	1	1	1	1	1
chr1	114505464	114506125			chr10	5584956	5585314			chr1	99180394	99180537			chr1	55894518	55894791			chr1	225519248	225519497			chr1	31571995	31572298			chr1	146038054	146038234			ITGB8	1	1	1	1	1	1
chr1	114516502	114518952			chr10	5591258	5591745			chr1	99247299	99247472			chr1	55916523	55916902			chr1	225713338	225713569			chr1	31574953	31575348			chr1	146051974	146052259			ITGBL1	1	1	1	1	1	1
chr1	114525645	114525799			chr10	5596042	5596341			chr1	99331267	99331489			chr1	55921185	55921741			chr1	225755279	225755490			chr1	31575470	31576081			chr1	147242482	147242742			ITIH5	1	1	1	1	1	1
chr1	114534776	114536230			chr10	5632498	5632753			chr1	99407121	99407254			chr1	55929559	55929743			chr1	225766355	225766580			chr1	31579359	31579647			chr1	147504241	147504373			ITLN1	1	1	1	1	1	1
chr1	114538485	114541903			chr10	6088752	6089233			chr1	99465254	99465414			chr1	55947509	55947748			chr1	225875498	225875640			chr1	31580148	31580452			chr1	147653033	147653338			ITPKB	1	1	1	1	1	1
chr1	114545270	114546393			chr10	6167856	6168202			chr1	99587085	99587300			chr1	56032285	56032798			chr1	226128581	226129039			chr1	31581834	31582233			chr1	147719372	147719495			ITPKB-IT1	1	1	1	1	1	1
chr1	114550103	114551834			chr10	6239229	6239569			chr1	99645348	99645498			chr1	56035632	56035853			chr1	226333012	226333142			chr1	31588903	31589208			chr1	147721850	147722016			ITPR1	1	1	1	1	1	1
chr1	114581034	114582133			chr10	7659567	7659850			chr1	99697652	99697806			chr1	56057080	56057309			chr1	226575239	226575403			chr1	31589510	31589713			chr1	147757343	147757574			ITPR2	1	1	1	1	1	1
chr1	114715765	114717297			chr10	7797579	7797803			chr1	99836112	99836373			chr1	56064757	56065148			chr1	226604688	226604927			chr1	31590444	31590700			chr1	147757767	147757888			ITPR3	1	1	1	1	1	1
chr1	114755921	114758481			chr10	7855358	7855535			chr1	99851912	99852164			chr1	56067361	56067743			chr1	226680224	226680444			chr1	31626384	31626816			chr1	147761017	147761151			ITPRIPL2	1	1	1	1	1	1
chr1	114780131	114781023			chr10	7908804	7909120			chr1	99943214	99943454			chr1	56073272	56073488			chr1	226890828	226891015			chr1	31626893	31627115			chr1	147807525	147807650			ITSN1	1	1	1	1	1	1
chr1	115036624	115037824			chr10	7933421	7933577			chr1	99945304	99945486			chr1	56073932	56074385			chr1	227246599	227246784			chr1	31628945	31629472			chr1	147808119	147808292			ITSN2	1	1	1	1	1	1
chr1	115062728	115063176			chr10	8053659	8053851			chr1	99969831	99970038			chr1	56080147	56080341			chr1	227318613	227318788			chr1	31631056	31631330			chr1	147834971	147835090			IVNS1ABP	1	1	1	1	1	1
chr1	115112440	115112897			chr10	8100416	8100821			chr1	99992941	99993349			chr1	56093267	56093686			chr1	227357500	227357632			chr1	31632673	31632904			chr1	147837008	147837544			JADE1	1	1	1	1	1	1
chr1	115117591	115118112			chr10	8102749	8102943			chr1	100010832	100011096			chr1	56095426	56095789			chr1	227388901	227389046			chr1	31634121	31634335			chr1	148257996	148258192			JADE2	1	1	1	1	1	1
chr1	115133653	115135662			chr10	8103229	8103405			chr1	100047367	100047539			chr1	56101801	56102367			chr1	227397368	227397493			chr1	31640062	31640271			chr1	148263704	148263877			JAK1	1	1	1	1	1	1
chr1	115167679	115171086			chr10	8104595	8104934			chr1	100050248	100050427			chr1	56108247	56108492			chr1	227429644	227429885			chr1	31647160	31647490			chr1	148286020	148286291			JAM3	1	1	1	1	1	1
chr1	115175738	115176403			chr10	8114790	8115018			chr1	100071884	100072089			chr1	56138224	56138480			chr1	227447690	227447912			chr1	31648645	31648892			chr1	148297937	148298249			JARID2	1	1	1	1	1	1
chr1	115177883	115181525			chr10	8192350	8192593			chr1	100132929	100133108			chr1	56286628	56286882			chr1	227450121	227450265			chr1	31650908	31651377			chr1	148334533	148334712			JAZF1	1	1	1	1	1	1
chr1	115182962	115185306			chr10	8193181	8193418			chr1	100158882	100159055			chr1	56334358	56334838			chr1	227759438	227759612			chr1	31661260	31661465			chr1	148334896	148335135			JCAD	1	1	1	1	1	1
chr1	115189110	115195842			chr10	8193583	8193834			chr1	100266067	100266373			chr1	56356384	56356656			chr1	227763924	227764069			chr1	31674583	31674953			chr1	148522574	148522706			JDP2	1	1	1	1	1	1
chr1	115208847	115211519			chr10	8206903	8207132			chr1	100351576	100351722			chr1	56397733	56398293			chr1	227764293	227764465			chr1	31675879	31676095			chr1	150010600	150010966			JMJD1C	1	1	1	1	1	1
chr1	115239013	115239862			chr10	8279599	8279854			chr1	100355001	100355177			chr1	56398695	56399000			chr1	227793970	227794092			chr1	31677354	31677752			chr1	150186856	150187002			JPH2	1	1	1	1	1	1
chr1	115289612	115290702			chr10	8280846	8281369			chr1	100440220	100440369			chr1	56399257	56399784			chr1	227892669	227892951			chr1	31680155	31680314			chr1	150260044	150260219			JPT2	1	1	1	1	1	1
chr1	115299111	115302802			chr10	8283272	8283468			chr1	100891344	100891892			chr1	56411143	56411361			chr1	227893960	227894184			chr1	31681440	31681978			chr1	150529876	150530016			JUP	1	1	1	1	1	1
chr1	115314233	115315632			chr10	8284049	8284349			chr1	100895997	100896210			chr1	56416493	56416910			chr1	227895935	227896173			chr1	31684024	31684286			chr1	150531444	150531641			KALRN	1	1	1	1	1	1
chr1	115426451	115427728			chr10	8289123	8289555			chr1	101002712	101002866			chr1	56434115	56434356			chr1	228110190	228110397			chr1	31688590	31688793			chr1	150532621	150532783			KANK1	1	1	1	1	1	1
chr1	115496817	115497765			chr10	8296171	8296384			chr1	101025697	101025969			chr1	56481242	56481486			chr1	228269425	228269596			chr1	31689826	31690113			chr1	150536065	150536404			KANK4	1	1	1	1	1	1
chr1	115514605	115516446			chr10	8296552	8296773			chr1	101077863	101078193			chr1	56494232	56494731			chr1	228417915	228418049			chr1	31690901	31691291			chr1	150550723	150551008			KANSL1	1	1	1	1	1	1
chr1	115543763	115547153			chr10	8306402	8306676			chr1	101150852	101151123			chr1	56495870	56496091			chr1	228421182	228421421			chr1	31691999	31692326			chr1	150552184	150552558			KAT14	1	1	1	1	1	1
chr1	115641567	115643045			chr10	8311241	8311450			chr1	101211738	101211870			chr1	56498369	56498609			chr1	228448557	228448766			chr1	31700787	31701409			chr1	150556555	150556734			KATNBL1P6	1	1	1	1	1	1
chr1	115668793	115669603			chr10	8312289	8312445			chr1	101212512	101212655			chr1	56499175	56499524			chr1	228687699	228687918			chr1	31705373	31705814			chr1	150558959	150559168			KATNIP	1	1	1	1	1	1
chr1	115705283	115707342			chr10	8361413	8361822			chr1	102178377	102178740			chr1	56506112	56506476			chr1	228747432	228747930			chr1	31715261	31715449			chr1	150561363	150561594			KAZN	1	1	1	1	1	1
chr1	115710653	115719496			chr10	8366195	8366811			chr1	102497915	102498057			chr1	56507078	56507438			chr1	228777296	228777491			chr1	31745188	31745473			chr1	150562145	150562280			KCCAT198	1	1	1	1	1	1
chr1	115771327	115772323			chr10	8407528	8407733			chr1	102593417	102593552			chr1	56508583	56508856			chr1	228783724	228783849			chr1	31748324	31748674			chr1	150568245	150568474			KCMF1	1	1	1	1	1	1
chr1	115782667	115783554			chr10	8410569	8410834			chr1	102811773	102811904			chr1	56515403	56515795			chr1	228784284	228784503			chr1	31755089	31755784			chr1	150624213	150624517			KCNAB2	1	1	1	1	1	1
chr1	115810875	115812066			chr10	8411828	8412119			chr1	102826124	102826263			chr1	56515868	56516737			chr1	228801270	228801389			chr1	31760878	31761473			chr1	150629243	150629362			KCNH2	1	1	1	1	1	1
chr1	115828506	115829977			chr10	8416345	8416595			chr1	102833208	102833582			chr1	56516948	56517574			chr1	228810130	228810298			chr1	31774403	31774921			chr1	150876716	150876982			KCNH4	1	1	1	1	1	1
chr1	115876373	115878272			chr10	8439137	8439310			chr1	102840872	102841128			chr1	56517747	56518081			chr1	228872139	228872334			chr1	31788347	31788775			chr1	150902836	150903009			KCNH7	1	1	1	1	1	1
chr1	115975977	115976932			chr10	8581588	8582292			chr1	102858804	102859111			chr1	56521196	56522032			chr1	228925067	228925256			chr1	31816051	31816221			chr1	150907633	150907767			KCNIP1	1	1	1	1	1	1
chr1	116092738	116093896			chr10	8602930	8603096			chr1	102861012	102861218			chr1	56545974	56546210			chr1	228930516	228930634			chr1	31830643	31830929			chr1	150926145	150926354			KCNJ1	1	1	1	1	1	1
chr1	116109774	116110210			chr10	8628204	8628848			chr1	102879675	102879878			chr1	56547825	56548155			chr1	228964175	228964391			chr1	31847174	31847470			chr1	150981291	150981451			KCNJ15	1	1	1	1	1	1
chr1	116111398	116112078			chr10	8703039	8703255			chr1	103326674	103326862			chr1	56555483	56555754			chr1	228970092	228970261			chr1	31855122	31855563			chr1	151058718	151058997			KCNJ5	1	1	1	1	1	1
chr1	116123237	116123380			chr10	8712772	8712996			chr1	104269835	104270004			chr1	56569551	56570154			chr1	229098750	229098919			chr1	31856204	31856425			chr1	151059560	151059737			KCNK1	1	1	1	1	1	1
chr1	116131710	116132971			chr10	8962381	8962588			chr1	104388275	104388509			chr1	56570881	56571069			chr1	229101096	229101388			chr1	31872830	31873085			chr1	151165970	151166197			KCNK4	1	1	1	1	1	1
chr1	116138983	116139146			chr10	9262867	9263070			chr1	104403988	104404140			chr1	56572741	56572988			chr1	229141764	229142091			chr1	31923161	31923360			chr1	151180698	151180841			KCNK4-TEX40	1	1	1	1	1	1
chr1	116152274	116152457			chr10	9825470	9825750			chr1	104463184	104463488			chr1	56573256	56573644			chr1	229142602	229142794			chr1	31938079	31938823			chr1	151195268	151195548			KCNMA1	1	1	1	1	1	1
chr1	116219710	116220028			chr10	10911407	10911713			chr1	104853410	104853543			chr1	56575521	56575697			chr1	229172171	229172311			chr1	31939765	31939913			chr1	151197842	151198008			KCNN3	1	1	1	1	1	1
chr1	116239848	116241553			chr10	11558375	11558636			chr1	105327005	105327165			chr1	56581122	56581796			chr1	229176599	229176835			chr1	31944399	31944715			chr1	151281439	151281568			KCNN4	1	1	1	1	1	1
chr1	116372252	116376677			chr10	11615434	11615623			chr1	105806923	105807054			chr1	56590502	56590995			chr1	229203257	229203512			chr1	31956033	31956246			chr1	151311623	151311880			KCNQ1	1	1	1	1	1	1
chr1	116417656	116419723			chr10	11684848	11685080			chr1	105865669	105865807			chr1	56591662	56592479			chr1	229209962	229210122			chr1	31977695	31977964			chr1	151444021	151444157			KCNQ4	1	1	1	1	1	1
chr1	116431707	116432483			chr10	11687347	11687630			chr1	106277900	106278117			chr1	56595200	56595626			chr1	229229064	229229609			chr1	32003657	32003808			chr1	151459421	151459603			KCNQ5	1	1	1	1	1	1
chr1	116448863	116450791			chr10	11690226	11690615			chr1	106964661	106964842			chr1	56601044	56601317			chr1	229345438	229345568			chr1	32058228	32058425			chr1	151491765	151491962			KCNQ5-IT1	1	1	1	1	1	1
chr1	116452293	116454817			chr10	11898332	11898687			chr1	107056624	107056767			chr1	56619460	56619724			chr1	229407749	229407881			chr1	32061052	32061235			chr1	151511169	151511288			KCP	1	1	1	1	1	1
chr1	116466007	116466605			chr10	11913424	11913776			chr1	107138832	107139115			chr1	56662943	56663227			chr1	229408736	229408993			chr1	32062509	32062951			chr1	151511817	151512005			KCTD11	1	1	1	1	1	1
chr1	116474004	116475492			chr10	11916122	11916439			chr1	107255619	107255779			chr1	56682222	56682837			chr1	229411542	229411698			chr1	32072873	32073372			chr1	151512543	151512692			KCTD13	1	1	1	1	1	1
chr1	116570573	116571482			chr10	12235134	12235431			chr1	107643757	107644077			chr1	56683068	56683421			chr1	229476003	229476122			chr1	32100289	32100661			chr1	151513181	151513336			KCTD14	1	1	1	1	1	1
chr1	116629906	116634171			chr10	12270985	12271238			chr1	107665448	107665763			chr1	56683651	56683954			chr1	229642393	229642654			chr1	32109460	32109667			chr1	151516045	151516196			KCTD16	1	1	1	1	1	1
chr1	116635508	116637160			chr10	12339067	12339406			chr1	107683156	107683413			chr1	56684888	56685418			chr1	229757381	229757632			chr1	32133478	32133752			chr1	151546143	151546286			KCTD17	1	1	1	1	1	1
chr1	116642245	116643837			chr10	12771898	12772263			chr1	107683814	107683998			chr1	56688420	56688758			chr1	229758501	229758669			chr1	32178857	32179032			chr1	151547167	151547495			KCTD2	1	1	1	1	1	1
chr1	116650431	116651945			chr10	13018311	13018507			chr1	107936629	107936799			chr1	56744516	56744751			chr1	230104847	230105026			chr1	32179791	32180091			chr1	151548866	151549066			KCTD20	1	1	1	1	1	1
chr1	116657456	116659917			chr10	13152451	13152643			chr1	107941291	107941472			chr1	56811329	56811630			chr1	230118489	230118631			chr1	32197292	32197479			chr1	151579053	151579268			KCTD3	1	1	1	1	1	1
chr1	116666498	116668248			chr10	13225658	13226046			chr1	107965043	107965275			chr1	56816973	56817389			chr1	230851348	230851586			chr1	32197823	32198081			chr1	151582016	151582180			KCTD7	1	1	1	1	1	1
chr1	116675098	116675281			chr10	13614906	13615062			chr1	107965528	107965971			chr1	57044441	57044710			chr1	230899962	230900170			chr1	32205428	32205582			chr1	151584450	151584621			KDF1	1	1	1	1	1	1
chr1	116687080	116688413			chr10	13729091	13729364			chr1	108007583	108007771			chr1	57049561	57049777			chr1	231037932	231038284			chr1	32215738	32215924			chr1	151585706	151585860			KDM2A	1	1	1	1	1	1
chr1	116694129	116695035			chr10	13866274	13866548			chr1	108010714	108010921			chr1	57088752	57088985			chr1	231140040	231140240			chr1	32241405	32241636			chr1	151592833	151592962			KDM2B	1	1	1	1	1	1
chr1	116696075	116697361			chr10	13882226	13882493			chr1	108016566	108016721			chr1	57281434	57281733			chr1	231512305	231512459			chr1	32291814	32292229			chr1	151606541	151606783			KDM4B	1	1	1	1	1	1
chr1	116848436	116849244			chr10	13894156	13894317			chr1	108046128	108046380			chr1	57394123	57394348			chr1	231517192	231517399			chr1	32297600	32297812			chr1	151610922	151611130			KDM4C	1	1	1	1	1	1
chr1	116853943	116854267			chr10	13950136	13950689			chr1	108073297	108073453			chr1	57397839	57398533			chr1	231606842	231606990			chr1	32332858	32333074			chr1	151611285	151611574			KDM5B	1	1	1	1	1	1
chr1	116858469	116860053			chr10	14223395	14223569			chr1	108085005	108085197			chr1	57399483	57399782			chr1	231702876	231703027			chr1	32334551	32334739			chr1	151790379	151790613			KDM6A	1	1	1	1	1	1
chr1	116877398	116880422			chr10	14245023	14245278			chr1	108182529	108182697			chr1	57470100	57470358			chr1	231719616	231719794			chr1	32335244	32335511			chr1	151860968	151861203			KEL	1	1	1	1	1	1
chr1	117059289	117061238			chr10	14381476	14381751			chr1	108209273	108209540			chr1	57558196	57558426			chr1	232459898	232460122			chr1	32335693	32336319			chr1	151909441	151909675			KHDRBS3	1	1	1	1	1	1
chr1	117097400	117098989			chr10	14407619	14407814			chr1	108486062	108486273			chr1	57586901	57587161			chr1	232529974	232530172			chr1	32341533	32341698			chr1	151924723	151925023			KIAA0232	1	1	1	1	1	1
chr1	117121355	117122885			chr10	14592164	14592359			chr1	108502170	108502402			chr1	57591057	57591293			chr1	232962959	232963138			chr1	32351480	32351921			chr1	151973061	151973203			KIAA0319L	1	1	1	1	1	1
chr1	117181378	117182175			chr10	14602048	14602300			chr1	108503478	108503622			chr1	57591863	57592248			chr1	233200026	233200229			chr1	32361706	32361991			chr1	151977746	151977924			KIAA0513	1	1	1	1	1	1
chr1	117202200	117202340			chr10	14649467	14649623			chr1	108533607	108533769			chr1	57610790	57611650			chr1	233455540	233455731			chr1	32394222	32394756			chr1	151978370	151978499			KIAA0895	1	1	1	1	1	1
chr1	117361866	117372397			chr10	14738105	14738501			chr1	108554048	108554293			chr1	57852078	57852302			chr1	233460127	233460296			chr1	32438158	32438522			chr1	151979859	151980037			KIAA0895L	1	1	1	1	1	1
chr1	117376173	117376639			chr10	14782613	14782935			chr1	108554860	108555000			chr1	58033253	58033486			chr1	233473021	233473207			chr1	32448003	32448205			chr1	151990146	151990428			KIAA0930	1	1	1	1	1	1
chr1	117563685	117565326			chr10	15200752	15200941			chr1	108559983	108560178			chr1	58092334	58092584			chr1	233492111	233492231			chr1	32458865	32459144			chr1	151992566	151992705			KIAA1191	1	1	1	1	1	1
chr1	117570738	117572072			chr10	15856823	15856979			chr1	108690065	108690206			chr1	58183339	58183575			chr1	233645823	233646044			chr1	32462683	32462865			chr1	151994141	151994315			KIAA1217	1	1	1	1	1	1
chr1	117605370	117605723			chr10	16562963	16563125			chr1	108692112	108692383			chr1	58310958	58311258			chr1	233652379	233652755			chr1	32468863	32469082			chr1	152024263	152024400			KIAA1328	1	1	1	1	1	1
chr1	117781244	117781806			chr10	16601928	16602118			chr1	108703477	108703693			chr1	58444250	58444497			chr1	233655267	233655622			chr1	32471356	32471593			chr1	152035162	152035359			KIAA1522	1	1	1	1	1	1
chr1	117928554	117930615			chr10	16652193	16652554			chr1	108719980	108720498			chr1	58447889	58448590			chr1	233674012	233674204			chr1	32485576	32485780			chr1	152036907	152037089			KIAA1549	1	1	1	1	1	1
chr1	118068956	118070492			chr10	16685663	16685826			chr1	108726085	108726250			chr1	58449079	58449360			chr1	233735425	233735603			chr1	32492411	32492734			chr1	152047767	152047904			KIAA1549L	1	1	1	1	1	1
chr1	118074551	118074729			chr10	17029589	17029862			chr1	108747380	108747721			chr1	58453386	58453739			chr1	233735891	233736166			chr1	32500449	32500930			chr1	152048105	152048743			KIAA1586	1	1	1	1	1	1
chr1	118076548	118078671			chr10	17228402	17228697			chr1	108808560	108808694			chr1	58559866	58560103			chr1	234451868	234452015			chr1	32519054	32519290			chr1	152167908	152168149			KIDINS220	1	1	1	1	1	1
chr1	118080064	118083344			chr10	17450140	17450424			chr1	108846015	108846169			chr1	58577171	58577561			chr1	234508403	234508573			chr1	32539246	32539949			chr1	152906391	152906595			KIF13B	1	1	1	1	1	1
chr1	118117757	118123254			chr10	17655568	17656216			chr1	108846229	108846436			chr1	58596717	58597007			chr1	234523613	234523756			chr1	32612111	32612580			chr1	153123027	153123218			KIF14	1	1	1	1	1	1
chr1	118147440	118148665			chr10	17835697	17835935			chr1	108863072	108863285			chr1	58617376	58617840			chr1	234540081	234540339			chr1	32635836	32636110			chr1	153364234	153364477			KIF16B	1	1	1	1	1	1
chr1	118184284	118186443			chr10	18022163	18022326			chr1	108865485	108865903			chr1	58620301	58620550			chr1	234599940	234600154			chr1	32702561	32703009			chr1	153510848	153511188			KIF17	1	1	1	1	1	1
chr1	118202695	118203330			chr10	18094756	18094973			chr1	109084757	109084921			chr1	58620973	58621384			chr1	234610925	234611137			chr1	32703100	32703329			chr1	153515948	153516151			KIF22	1	1	1	1	1	1
chr1	118209980	118210618			chr10	18376653	18376867			chr1	109085249	109085396			chr1	58628966	58629301			chr1	234617331	234617551			chr1	32703490	32703793			chr1	153545092	153545360			KIF25	1	1	1	1	1	1
chr1	119140001	119141750			chr10	18610587	18610827			chr1	109090594	109090838			chr1	58652100	58652339			chr1	234618462	234618676			chr1	32711294	32711520			chr1	153566585	153566825			KIF26B	1	1	1	1	1	1
chr1	119463740	119467230			chr10	18713288	18713467			chr1	109100522	109100663			chr1	58754872	58755178			chr1	234658212	234658396			chr1	32712236	32712561			chr1	153568553	153568814			KIF3C	1	1	1	1	1	1
chr1	119482244	119485536			chr10	19827038	19827260			chr1	109104811	109105055			chr1	58809229	58809625			chr1	234709006	234709332			chr1	32716686	32716927			chr1	153576005	153576426			KIFC3	1	1	1	1	1	1
chr1	119503828	119510976			chr10	19977260	19977621			chr1	109112829	109112987			chr1	58809901	58810214			chr1	234772443	234772663			chr1	32727768	32728258			chr1	153578611	153578879			KIR3DX1	1	1	1	1	1	1
chr1	119599064	119599959			chr10	20018080	20018277			chr1	109138016	109138181			chr1	58813384	58813594			chr1	234862351	234862524			chr1	32736809	32737127			chr1	153579089	153579249			KISS1	1	1	1	1	1	1
chr1	119603604	119606546			chr10	20185257	20185435			chr1	109151202	109151391			chr1	58813875	58814478			chr1	234925915	234926105			chr1	32741598	32741884			chr1	153597279	153597429			KLF10	1	1	1	1	1	1
chr1	119643795	119649168			chr10	20271580	20271777			chr1	109198057	109198353			chr1	58815077	58815525			chr1	234987464	234987688			chr1	32753670	32754108			chr1	153608270	153608565			KLF12	1	1	1	1	1	1
chr1	119673171	119676132			chr10	20276293	20276461			chr1	109216842	109217060			chr1	58821382	58821673			chr1	235030523	235030724			chr1	32755855	32756171			chr1	153608936	153609101			KLF13	1	1	1	1	1	1
chr1	119711991	119714505			chr10	20891423	20891635			chr1	109263646	109263900			chr1	58823517	58823726			chr1	235060602	235060974			chr1	32757433	32758037			chr1	153610450	153610750			KLF5	1	1	1	1	1	1
chr1	119730920	119732854			chr10	21173985	21174223			chr1	109274755	109275231			chr1	58826024	58826416			chr1	235068382	235068621			chr1	32758450	32758765			chr1	153633859	153634119			KLF6	1	1	1	1	1	1
chr1	120175538	120177599			chr10	21184288	21184501			chr1	109275305	109275498			chr1	58826506	58826793			chr1	235109106	235109237			chr1	32759295	32759691			chr1	153671219	153671342			KLF8	1	1	1	1	1	1
chr1	120178843	120181021			chr10	21185107	21185267			chr1	109275845	109276022			chr1	58838452	58838649			chr1	235129773	235130008			chr1	32760134	32760409			chr1	153688882	153689050			KLHDC7B	1	1	1	1	1	1
chr1	120415116	120416109			chr10	21243040	21243215			chr1	109277392	109277590			chr1	58840441	58840945			chr1	235367476	235367648			chr1	32760897	32761514			chr1	153923065	153923705			KLHDC9	1	1	1	1	1	1
chr1	120556663	120564850			chr10	21327663	21327918			chr1	109298783	109299322			chr1	58854538	58854789			chr1	235892846	235893070			chr1	32763046	32763580			chr1	153946635	153946825			KLHL21	1	1	1	1	1	1
chr1	120822873	120823965			chr10	21330097	21330277			chr1	109424551	109424736			chr1	58896594	58896913			chr1	236000212	236000411			chr1	32769487	32770087			chr1	153963481	153963808			KLHL24	1	1	1	1	1	1
chr1	120850345	120851472			chr10	21335028	21335332			chr1	109435430	109435580			chr1	59043748	59044039			chr1	236039784	236040038			chr1	32780629	32781019			chr1	153964129	153964350			KLHL29	1	1	1	1	1	1
chr1	120942058	120942689			chr10	21336904	21337272			chr1	109476864	109477048			chr1	59047610	59047759			chr1	236042759	236042957			chr1	32817236	32817548			chr1	154001787	154001968			KLHL32	1	1	1	1	1	1
chr1	120972792	120973374			chr10	21350549	21350956			chr1	109546395	109546550			chr1	59052173	59052504			chr1	236109475	236109601			chr1	32817819	32818363			chr1	154131302	154131447			KLHL4	1	1	1	1	1	1
chr1	121000830	121001157			chr10	21351538	21351945			chr1	109570606	109570763			chr1	59062824	59063037			chr1	236399719	236399909			chr1	32872743	32872993			chr1	154157387	154157678			KLHL5	1	1	1	1	1	1
chr1	143719607	143721337			chr10	21355318	21355964			chr1	109636457	109636667			chr1	59064432	59064648			chr1	236502664	236502857			chr1	32878904	32879098			chr1	154183160	154183458			KLHL6	1	1	1	1	1	1
chr1	143728960	143729758			chr10	21364379	21364719			chr1	109719350	109719705			chr1	59092143	59092460			chr1	236524383	236524547			chr1	32886599	32886795			chr1	154220647	154220900			KLRC3	1	1	1	1	1	1
chr1	143756292	143756497			chr10	21419020	21419289			chr1	109725484	109725811			chr1	59101089	59101433			chr1	236604460	236604677			chr1	32892950	32893283			chr1	154233259	154233388			KLRC4	1	1	1	1	1	1
chr1	144412336	144413381			chr10	21432274	21432577			chr1	109787890	109788036			chr1	59115855	59116319			chr1	238177448	238177588			chr1	32893348	32893595			chr1	154324700	154324832			KLRC4-KLRK1	1	1	1	1	1	1
chr1	144461098	144461588			chr10	21464158	21464438			chr1	109792193	109792685			chr1	59139384	59139701			chr1	238658887	238659045			chr1	32901208	32901882			chr1	154353514	154353749			KLRK1-AS1	1	1	1	1	1	1
chr1	144524054	144524194			chr10	21534028	21534225			chr1	109807302	109807493			chr1	59142963	59143455			chr1	239232999	239233216			chr1	32920859	32921139			chr1	154354707	154354885			KMT2C	1	1	1	1	1	1
chr1	144546387	144547289			chr10	21588241	21588533			chr1	109823895	109824153			chr1	59151182	59151416			chr1	239593643	239593830			chr1	32924814	32925208			chr1	154405189	154405389			KMT2E	1	1	1	1	1	1
chr1	144550323	144552616			chr10	21727732	21728032			chr1	109877364	109877558			chr1	59155436	59155721			chr1	239616774	239616950			chr1	32932055	32932289			chr1	154432671	154432987			KMT5C	1	1	1	1	1	1
chr1	144560139	144561050			chr10	21751327	21751580			chr1	109881258	109881491			chr1	59168189	59168435			chr1	239642489	239642630			chr1	32947638	32947969			chr1	154558575	154559109			KPNA1	1	1	1	1	1	1
chr1	144979656	144981766			chr10	21965443	21965635			chr1	109889679	109889883			chr1	59177770	59178171			chr1	239653605	239653913			chr1	32961121	32961373			chr1	154567887	154568058			KPNA3	1	1	1	1	1	1
chr1	145093623	145093778			chr10	22086763	22086931			chr1	109953710	109953870			chr1	59186471	59187015			chr1	240765680	240766012			chr1	32963732	32964081			chr1	154767911	154768156			KPNA6	1	1	1	1	1	1
chr1	145214705	145216196			chr10	22087172	22087382			chr1	109959989	109960134			chr1	59224000	59224518			chr1	240804560	240804794			chr1	32969562	32969886			chr1	154803147	154803304			KRAS	1	1	1	1	1	1
chr1	145393465	145394585			chr10	22433971	22434199			chr1	109960814	109960958			chr1	59329386	59329664			chr1	241108365	241108574			chr1	32970791	32971120			chr1	154808223	154808394			KRBA2	1	1	1	1	1	1
chr1	145424883	145425992			chr10	22616268	22616548			chr1	109979690	109979891			chr1	59375436	59375732			chr1	241202633	241202767			chr1	32971318	32971528			chr1	154936575	154936943			KREMEN1	1	1	1	1	1	1
chr1	145465412	145466420			chr10	22618067	22618646			chr1	109984546	109984905			chr1	59378698	59378905			chr1	241591423	241591559			chr1	32977451	32977934			chr1	154937093	154937352			KRI1	1	1	1	1	1	1
chr1	145608085	145608413			chr10	22624348	22624710			chr1	109995584	109995752			chr1	59396500	59396713			chr1	241633896	241634016			chr1	32980930	32981098			chr1	154961397	154961572			KRT12	1	1	1	1	1	1
chr1	145801828	145802470			chr10	22625520	22625693			chr1	109996461	109996779			chr1	59426936	59427493			chr1	241637280	241637491			chr1	32984666	32985040			chr1	154972745	154972936			KRT15	1	1	1	1	1	1
chr1	145823632	145824549			chr10	22625808	22626031			chr1	110003913	110004196			chr1	59452056	59452430			chr1	241688924	241689149			chr1	32985497	32985900			chr1	154973619	154973993			KRT18	1	1	1	1	1	1
chr1	145845708	145845951			chr10	22658824	22659030			chr1	110004337	110004468			chr1	59485804	59486084			chr1	241750069	241750187			chr1	32989125	32989518			chr1	154985965	154986203			KRT19	1	1	1	1	1	1
chr1	145858448	145860280			chr10	22851950	22852194			chr1	110031353	110031626			chr1	59486724	59487004			chr1	241773175	241773395			chr1	32990943	32991177			chr1	154987437	154987659			KRT2	1	1	1	1	1	1
chr1	145877702	145878711			chr10	22897377	22897721			chr1	110034442	110034678			chr1	59487773	59487994			chr1	241801297	241801428			chr1	32991398	32991664			chr1	154999155	154999351			KRT24	1	1	1	1	1	1
chr1	145891583	145892457			chr10	23047786	23048045			chr1	110060187	110060326			chr1	59670071	59670312			chr1	241837984	241838230			chr1	32992461	32992701			chr1	154999776	155000015			KRT33A	1	1	1	1	1	1
chr1	145917924	145919515			chr10	23051932	23052095			chr1	110071040	110071241			chr1	59672925	59673217			chr1	241998747	241998865			chr1	33005809	33006063			chr1	155000771	155000989			KRT5	1	1	1	1	1	1
chr1	145926135	145928156			chr10	23338511	23338765			chr1	110089687	110089839			chr1	59673982	59674191			chr1	242005103	242005479			chr1	33009703	33009906			chr1	155001119	155001403			KRT7	1	1	1	1	1	1
chr1	145960701	145961075			chr10	23512524	23512680			chr1	110098385	110098579			chr1	59704044	59704388			chr1	242005942	242006153			chr1	33025282	33025512			chr1	155001682	155001903			KRT71	1	1	1	1	1	1
chr1	145962405	145966489			chr10	24256096	24256308			chr1	110116995	110117250			chr1	59757284	59757622			chr1	242210397	242210574			chr1	33035981	33036203			chr1	155008778	155009064			KRT8	1	1	1	1	1	1
chr1	145977808	145981351			chr10	24383163	24383516			chr1	110328818	110329070			chr1	59769356	59769735			chr1	242211354	242211480			chr1	33047879	33048157			chr1	155017224	155017691			KRTAP17-1	1	1	1	1	1	1
chr1	145983458	145986933			chr10	24383820	24384016			chr1	110336817	110336992			chr1	59816021	59816254			chr1	242459836	242460042			chr1	33057132	33057408			chr1	155026712	155027016			KSR1	1	1	1	1	1	1
chr1	145988165	145992549			chr10	24446830	24447105			chr1	110338351	110338618			chr1	59816616	59816872			chr1	242525476	242525629			chr1	33060820	33061121			chr1	155053646	155053920			KU-MEL-3	1	1	1	1	1	1
chr1	145999384	146000458			chr10	24483848	24484023			chr1	110338714	110338864			chr1	59831495	59831804			chr1	242788068	242788297			chr1	33127223	33127414			chr1	155077413	155077544			KYAT1	1	1	1	1	1	1
chr1	146007168	146007365			chr10	24618374	24618714			chr1	110394246	110394441			chr1	59863511	59863751			chr1	242824402	242824849			chr1	33149889	33150132			chr1	155091232	155091595			KYNU	1	1	1	1	1	1
chr1	146034948	146040490			chr10	24727830	24728087			chr1	110407659	110407867			chr1	59921506	59921912			chr1	242962263	242962496			chr1	33163568	33163900			chr1	155105791	155106247			LACTBL1	1	1	1	1	1	1
chr1	146051466	146053022			chr10	24815093	24815263			chr1	110421332	110421490			chr1	59937853	59938459			chr1	243122035	243122161			chr1	33164070	33164432			chr1	155113743	155113872			LAMA1	1	1	1	1	1	1
chr1	146377148	146377978			chr10	24822066	24822270			chr1	110475836	110476325			chr1	59990537	59990771			chr1	243267205	243267372			chr1	33168614	33168922			chr1	155115170	155115333			LAMA3	1	1	1	1	1	1
chr1	146386662	146387641			chr10	24873269	24873488			chr1	110477178	110477708			chr1	60048250	60048489			chr1	243284581	243284882			chr1	33169294	33169536			chr1	155117686	155118072			LAMA5	1	1	1	1	1	1
chr1	146938381	146938715			chr10	24909135	24909325			chr1	110771385	110771551			chr1	60865229	60865458			chr1	243335416	243335535			chr1	33181985	33182323			chr1	155120258	155120579			LAMB1	1	1	1	1	1	1
chr1	147084084	147085241			chr10	25022205	25022471			chr1	110778440	110778617			chr1	60887047	60887296			chr1	243440446	243440778			chr1	33188722	33189146			chr1	155124465	155124977			LAMB4	1	1	1	1	1	1
chr1	147105801	147106355			chr10	25030731	25030960			chr1	110916902	110917191			chr1	60898516	60898745			chr1	243622092	243622267			chr1	33191788	33192185			chr1	155129853	155130201			LAMC1	1	1	1	1	1	1
chr1	147170199	147173554			chr10	25060001	25060364			chr1	110918167	110918332			chr1	60898845	60899143			chr1	243658694	243658955			chr1	33219894	33220303			chr1	155135028	155135277			LAMC3	1	1	1	1	1	1
chr1	147242393	147243533			chr10	25103774	25103997			chr1	110963175	110963351			chr1	60899547	60899760			chr1	243680992	243681200			chr1	33220450	33220733			chr1	155159027	155159387			LAMP1	1	1	1	1	1	1
chr1	147486615	147488622			chr10	25493270	25493426			chr1	110963859	110964443			chr1	60908210	60908473			chr1	243718995	243719221			chr1	33220845	33221497			chr1	155162778	155162935			LANCL1-AS1	1	1	1	1	1	1
chr1	147502823	147506332			chr10	25498733	25499047			chr1	110991386	110991546			chr1	60919937	60920158			chr1	243786107	243786300			chr1	33222537	33222799			chr1	155166790	155167174			LAPTM4B	1	1	1	1	1	1
chr1	147515836	147517618			chr10	25689311	25689604			chr1	111030608	111030786			chr1	60925082	60925284			chr1	243786648	243786836			chr1	33231969	33232177			chr1	155177317	155177507			LAPTM5	1	1	1	1	1	1
chr1	147540677	147541757			chr10	25706937	25707198			chr1	111189602	111189782			chr1	60925517	60925795			chr1	243792521	243792847			chr1	33235182	33235407			chr1	155193619	155193738			LARGE2	1	1	1	1	1	1
chr1	147567647	147569131			chr10	25708024	25708213			chr1	111192833	111192976			chr1	60939848	60940292			chr1	243902121	243902322			chr1	33235601	33235873			chr1	155219025	155219164			LARP1	1	1	1	1	1	1
chr1	147599186	147601138			chr10	25713614	25713850			chr1	111200577	111200748			chr1	60941096	60941512			chr1	243924262	243924429			chr1	33244157	33245145			chr1	155224768	155224972			LARS2	1	1	1	1	1	1
chr1	147650452	147655515			chr10	26264794	26264971			chr1	111200849	111201030			chr1	60942311	60942597			chr1	243924631	243924942			chr1	33248271	33248684			chr1	155227417	155227561			LASP1	1	1	1	1	1	1
chr1	147668132	147673165			chr10	26290238	26290505			chr1	111201330	111201576			chr1	60973107	60973504			chr1	243946360	243946502			chr1	33265875	33266076			chr1	155236596	155236719			LATS2	1	1	1	1	1	1
chr1	147718843	147720184			chr10	26348954	26349225			chr1	111212742	111212883			chr1	60993077	60993275			chr1	244022425	244022551			chr1	33301356	33301611			chr1	155250769	155250953			LAX1	1	1	1	1	1	1
chr1	147721811	147722251			chr10	26355330	26355523			chr1	111214555	111214865			chr1	61132064	61132309			chr1	244084581	244084759			chr1	33313686	33313988			chr1	155262151	155262281			LBH	1	1	1	1	1	1
chr1	147750359	147751306			chr10	26438147	26438327			chr1	111236899	111237187			chr1	61137218	61137376			chr1	244164120	244164333			chr1	33330503	33330711			chr1	155273444	155273782			LCLAT1	1	1	1	1	1	1
chr1	147752654	147763557			chr10	26438760	26439122			chr1	111342544	111342675			chr1	61139467	61139919			chr1	244236820	244236974			chr1	33331867	33332153			chr1	155308570	155308920			LCMT1	1	1	1	1	1	1
chr1	147805179	147808793			chr10	26445593	26445761			chr1	111378973	111379141			chr1	61140188	61140360			chr1	244302959	244303247			chr1	33338508	33339056			chr1	155324409	155324585			LCMT1-AS1	1	1	1	1	1	1
chr1	147832497	147838067			chr10	26776423	26776579			chr1	111420552	111420683			chr1	61289625	61289901			chr1	244361806	244361961			chr1	33339921	33340220			chr1	155411743	155411869			LCMT1-AS2	1	1	1	1	1	1
chr1	147890092	147890582			chr10	26781141	26781360			chr1	111449196	111449539			chr1	61312246	61312467			chr1	244458933	244459053			chr1	33349783	33350215			chr1	155512208	155512347			LCOR	1	1	1	1	1	1
chr1	147928496	147929621			chr10	27742156	27742357			chr1	111503728	111504067			chr1	61320562	61320776			chr1	244552359	244552661			chr1	33359906	33360186			chr1	155531690	155531920			LCTL	1	1	1	1	1	1
chr1	148038918	148039673			chr10	28215966	28216218			chr1	111508252	111508669			chr1	61322131	61322356			chr1	244735334	244735635			chr1	33364081	33364470			chr1	155653093	155653222			LDB1	1	1	1	1	1	1
chr1	148048816	148049308			chr10	28304281	28304444			chr1	111542473	111542618			chr1	61441305	61441535			chr1	244759353	244759484			chr1	33364787	33364965			chr1	155688778	155689025			LDLR	1	1	1	1	1	1
chr1	148152038	148152282			chr10	28359378	28359612			chr1	111593103	111593548			chr1	61445651	61445809			chr1	244816973	244817156			chr1	33367804	33368007			chr1	155694158	155694530			LDLR-AS1	1	1	1	1	1	1
chr1	148257841	148259055			chr10	28375784	28376007			chr1	111755769	111755972			chr1	61533603	61533843			chr1	244820214	244820415			chr1	33433805	33434105			chr1	155697597	155697960			LDLRAD2	1	1	1	1	1	1
chr1	148262954	148265380			chr10	28661184	28661372			chr1	111778420	111778695			chr1	61563399	61563647			chr1	244821154	244821376			chr1	33472433	33472747			chr1	155699154	155699443			LDLRAD3	1	1	1	1	1	1
chr1	148286268	148286864			chr10	28687187	28687422			chr1	111798680	111798904			chr1	61607609	61607835			chr1	244887308	244887634			chr1	33624984	33625199			chr1	155859511	155859630			LDLRAP1	1	1	1	1	1	1
chr1	148333640	148335568			chr10	28785092	28785274			chr1	111937233	111937436			chr1	61616033	61616673			chr1	244963379	244963537			chr1	33659616	33659892			chr1	155910031	155910150			LEF1	1	1	1	1	1	1
chr1	148388473	148388843			chr10	28992048	28992239			chr1	112268522	112268754			chr1	61632853	61633127			chr1	245026837	245027046			chr1	34028735	34029037			chr1	155960169	155960298			LEP	1	1	1	1	1	1
chr1	148402255	148402928			chr10	29026019	29026381			chr1	112461248	112461386			chr1	61642468	61643288			chr1	245654720	245655051			chr1	34070253	34070518			chr1	155980094	155980239			LEPR	1	1	1	1	1	1
chr1	148423822	148425297			chr10	29064413	29064569			chr1	112464594	112464747			chr1	61670716	61671155			chr1	245790555	245790690			chr1	34113945	34114139			chr1	155981522	155981699			LEPROT	1	1	1	1	1	1
chr1	148458460	148459595			chr10	29105594	29105836			chr1	112722600	112722799			chr1	61709081	61709255			chr1	245803077	245803293			chr1	34696318	34696511			chr1	156053853	156054040			LEPROTL1	1	1	1	1	1	1
chr1	148946091	148954191			chr10	29120346	29120503			chr1	112807133	112807399			chr1	61713661	61713819			chr1	246267518	246267636			chr1	34755343	34755589			chr1	156122965	156123119			LETM1	1	1	1	1	1	1
chr1	149607956	149608705			chr10	29237946	29238184			chr1	112815976	112816117			chr1	61725369	61725699			chr1	246448510	246448704			chr1	34759599	34759993			chr1	156123272	156123556			LETM2	1	1	1	1	1	1
chr1	149636226	149636940			chr10	29243609	29243834			chr1	112826287	112826432			chr1	61742094	61742374			chr1	246684519	246684838			chr1	34762873	34763089			chr1	156184327	156184525			LETMD1	1	1	1	1	1	1
chr1	149665337	149665478			chr10	29666312	29666504			chr1	112841357	112841654			chr1	61743109	61743394			chr1	246729188	246729341			chr1	34763626	34763868			chr1	156186433	156186645			LGALS16	1	1	1	1	1	1
chr1	149792646	149793611			chr10	29765883	29766159			chr1	112849336	112849566			chr1	61743854	61744590			chr1	246748955	246749080			chr1	34776124	34776332			chr1	156282871	156283049			LGALS4	1	1	1	1	1	1
chr1	149810863	149813406			chr10	29784466	29784646			chr1	112862873	112863053			chr1	61787893	61788144			chr1	247415524	247415804			chr1	34781797	34781946			chr1	156284133	156284330			LGALS8	1	1	1	1	1	1
chr1	149843486	149845731			chr10	29865744	29865902			chr1	112866236	112866391			chr1	61837698	61837934			chr1	247452745	247452890			chr1	34788108	34788308			chr1	156310838	156310979			LGALS8-AS1	1	1	1	1	1	1
chr1	149847969	149850239			chr10	29922991	29923188			chr1	112867079	112867438			chr1	61872210	61872668			chr1	247465951	247466078			chr1	34791143	34791899			chr1	156404474	156404608			LGI1	1	1	1	1	1	1
chr1	149884812	149889377			chr10	30057418	30057668			chr1	112903982	112904441			chr1	61873565	61873901			chr1	247476350	247476558			chr1	34808571	34808764			chr1	156422176	156422404			LGI2	1	1	1	1	1	1
chr1	149899657	149900500			chr10	30098616	30098889			chr1	112907481	112907745			chr1	61952121	61952548			chr1	247551825	247551975			chr1	34828109	34828357			chr1	156422597	156422832			LGR4	1	1	1	1	1	1
chr1	149926331	149928881			chr10	30152063	30152299			chr1	112954110	112954241			chr1	61966792	61967189			chr1	247741858	247742085			chr1	34843543	34843792			chr1	156448407	156448763			LGR5	1	1	1	1	1	1
chr1	149935788	149940363			chr10	30170927	30171181			chr1	112955323	112955465			chr1	61967340	61967560			chr1	247742319	247742483			chr1	34844239	34844505			chr1	156487960	156488126			LGR6	1	1	1	1	1	1
chr1	150009229	150011084			chr10	30171735	30171973			chr1	112978094	112978342			chr1	61967710	61968106			chr1	248044008	248044232			chr1	34845497	34845848			chr1	156488663	156488903			LHCGR	1	1	1	1	1	1
chr1	150015758	150017965			chr10	30172185	30172442			chr1	112982380	112982580			chr1	61975614	61976002			chr1	248789417	248789565			chr1	34852773	34853059			chr1	156489189	156489371			LHFPL2	1	1	1	1	1	1
chr1	150066631	150068350			chr10	30182833	30183064			chr1	113021872	113022017			chr1	61978956	61979128			chr10	129860	130011			chr1	34859647	34859962			chr1	156503426	156503576			LHFPL6	1	1	1	1	1	1
chr1	150162894	150163739			chr10	30190925	30191174			chr1	113044038	113044173			chr1	61979241	61979466			chr10	133614	133808			chr1	34866162	34866592			chr1	156505243	156505568			LHPP	1	1	1	1	1	1
chr1	150185570	150186862			chr10	30437031	30437310			chr1	113101504	113101734			chr1	62079001	62079330			chr10	287948	288114			chr1	34929170	34929502			chr1	156529098	156529353			LHX2	1	1	1	1	1	1
chr1	150233170	150236619			chr10	30447281	30447522			chr1	113103143	113103377			chr1	62177513	62177720			chr10	546929	547215			chr1	34946248	34946573			chr1	156559579	156560020			LHX4	1	1	1	1	1	1
chr1	150255420	150257043			chr10	30538189	30538476			chr1	113141828	113142028			chr1	62179897	62180503			chr10	547576	547748			chr1	34985020	34985430			chr1	156601402	156601579			LIFR	1	1	1	1	1	1
chr1	150259571	150260725			chr10	30591478	30591634			chr1	113146905	113147053			chr1	62180675	62180956			chr10	613323	613599			chr1	35031560	35031814			chr1	156660085	156660446			LIFR-AS1	1	1	1	1	1	1
chr1	150267146	150269262			chr10	30682503	30682761			chr1	113199792	113200005			chr1	62229530	62230382			chr10	618359	618494			chr1	35191957	35192228			chr1	156661418	156661618			LIMA1	1	1	1	1	1	1
chr1	150293585	150295127			chr10	30687781	30687940			chr1	113206269	113206801			chr1	62230617	62231085			chr10	624602	624791			chr1	35199023	35199319			chr1	156728783	156728923			LIMCH1	1	1	1	1	1	1
chr1	150319708	150322597			chr10	30829979	30830224			chr1	113276680	113276921			chr1	62237956	62238285			chr10	680836	681164			chr1	35264939	35265187			chr1	156751759	156751942			LIMD1	1	1	1	1	1	1
chr1	150363433	150367094			chr10	31603701	31603980			chr1	113325122	113325307			chr1	62279118	62279514			chr10	712253	712459			chr1	35555910	35556100			chr1	156863125	156863343			LIMK2	1	1	1	1	1	1
chr1	150486945	150488250			chr10	31620785	31620958			chr1	113390970	113391144			chr1	62288225	62288577			chr10	909962	910085			chr1	35557627	35557979			chr1	156869627	156869752			LIMS1	1	1	1	1	1	1
chr1	150504965	150510274			chr10	31940900	31941110			chr1	113630476	113630641			chr1	62289057	62289263			chr10	984208	984576			chr1	35564768	35564979			chr1	156896755	156897017			LIN28B	1	1	1	1	1	1
chr1	150514591	150517514			chr10	31947674	31947879			chr1	113681697	113681861			chr1	62308004	62308449			chr10	3054188	3054418			chr1	35570736	35570941			chr1	156914548	156914822			LINC-PINT	1	1	1	1	1	1
chr1	150527472	150540263			chr10	31961922	31962109			chr1	113759369	113759603			chr1	62311665	62311915			chr10	3056389	3056666			chr1	35599077	35599277			chr1	156958405	156958581			LINC00112	1	1	1	1	1	1
chr1	150547648	150575091			chr10	31962964	31963163			chr1	113786154	113786337			chr1	62321574	62321767			chr10	3091618	3091832			chr1	35605879	35606205			chr1	156992257	156992515			LINC00114	1	1	1	1	1	1
chr1	150577568	150580488			chr10	32001099	32001289			chr1	113812273	113812409			chr1	62325154	62325492			chr10	3094939	3095086			chr1	35707652	35708137			chr1	156993528	156993804			LINC00163	1	1	1	1	1	1
chr1	150592364	150592540			chr10	32078010	32078215			chr1	113819835	113820039			chr1	62355247	62355445			chr10	3095381	3095619			chr1	35718724	35719305			chr1	156997401	156997648			LINC00235	1	1	1	1	1	1
chr1	150603607	150607896			chr10	32139348	32139665			chr1	113904850	113905418			chr1	62359248	62359472			chr10	3197389	3197573			chr1	35748324	35748571			chr1	157045791	157046099			LINC00243	1	1	1	1	1	1
chr1	150610158	150613890			chr10	32150800	32151006			chr1	113906131	113906576			chr1	62406820	62407113			chr10	3197789	3197907			chr1	35769355	35769732			chr1	157080702	157081150			LINC00265	1	1	1	1	1	1
chr1	150614940	150616248			chr10	32243377	32243618			chr1	113929462	113929680			chr1	62424499	62424897			chr10	3227445	3227589			chr1	35807477	35807758			chr1	157132179	157132390			LINC00276	1	1	1	1	1	1
chr1	150620839	150631116			chr10	32244140	32244317			chr1	114083147	114083641			chr1	62622018	62622381			chr10	3414748	3414866			chr1	35835570	35835758			chr1	157132600	157133077			LINC00297	1	1	1	1	1	1
chr1	150666940	150668508			chr10	32352685	32352892			chr1	114114502	114114726			chr1	62685466	62685661			chr10	3455299	3455703			chr1	35869692	35869932			chr1	157138480	157138715			LINC00310	1	1	1	1	1	1
chr1	150696260	150697622			chr10	32446011	32446254			chr1	114346656	114346860			chr1	62707460	62707669			chr10	3467709	3467864			chr1	35894154	35894318			chr1	157156072	157156234			LINC00324	1	1	1	1	1	1
chr1	150874115	150877575			chr10	32958169	32958545			chr1	114458252	114458764			chr1	62716507	62716778			chr10	3484700	3484955			chr1	35923023	35923210			chr1	157234827	157235164			LINC00330	1	1	1	1	1	1
chr1	150885570	150886190			chr10	32980528	32980802			chr1	114466377	114466568			chr1	62760414	62760841			chr10	3495413	3495618			chr1	35930785	35931423			chr1	157325329	157325508			LINC00337	1	1	1	1	1	1
chr1	150901647	150904214			chr10	32983330	32983795			chr1	114511179	114511340			chr1	62774888	62775237			chr10	3496133	3496422			chr1	36007039	36007263			chr1	157514138	157514282			LINC00339	1	1	1	1	1	1
chr1	150905958	150908121			chr10	33005447	33005944			chr1	114517401	114517767			chr1	62778009	62778584			chr10	3500430	3500682			chr1	36068909	36069213			chr1	157540160	157540538			LINC00348	1	1	1	1	1	1
chr1	150924097	150927030			chr10	33071888	33072188			chr1	114535479	114535811			chr1	62782336	62782540			chr10	3620596	3620772			chr1	36076501	36076715			chr1	159282236	159282361			LINC00375	1	1	1	1	1	1
chr1	150973012	150975108			chr10	33224318	33224581			chr1	114545948	114546092			chr1	62783709	62784214			chr10	3623918	3624115			chr1	36080846	36081087			chr1	159845832	159845966			LINC00376	1	1	1	1	1	1
chr1	150979921	150983114			chr10	33226541	33226750			chr1	114581552	114581910			chr1	62795523	62795676			chr10	3624472	3624692			chr1	36088696	36088919			chr1	159872908	159873224			LINC00379	1	1	1	1	1	1
chr1	151004385	151009439			chr10	33264257	33264506			chr1	114716659	114716963			chr1	62823368	62823884			chr10	3658939	3659081			chr1	36134805	36135062			chr1	159900524	159900699			LINC00384	1	1	1	1	1	1
chr1	151047280	151049531			chr10	33291244	33291526			chr1	114757482	114757674			chr1	62892224	62892423			chr10	3659563	3659829			chr1	36149518	36149816			chr1	159901104	159901376			LINC00390	1	1	1	1	1	1
chr1	151052805	151063354			chr10	33292022	33292286			chr1	114757982	114758210			chr1	62974852	62975119			chr10	3668359	3668583			chr1	36150210	36150455			chr1	159906992	159907264			LINC00400	1	1	1	1	1	1
chr1	151069727	151071722			chr10	33385145	33385302			chr1	114780524	114780768			chr1	63033264	63033544			chr10	3740504	3740628			chr1	36150744	36151070			chr1	159909454	159909684			LINC00423	1	1	1	1	1	1
[truncated: 74,559 more rows]
