# Supplementary material for: Super-enhancer-associated transcription factors collaboratively regulate trophoblast-active gene expression programs in human trophoblast stem cells
Source: Nucleic Acids Res. 2023 Mar 23;51(8):3806–19. doi: 10.1093/nar/gkad215 (PMC10164554; doi:10.1093/nar/gkad215)
Supplement: gkad215_Supplemental_Files [file gkad215_supplemental_files.zip › Supplementary Table S5.xlsx]

## Sheet: Sheet1
Supplementary Table S5. Unique and co-bound sites among 5 TFs. 1, 2, 3, 4, and 5 in TF’s co-bound column indicates FOS, GATA2, TFAP2C, Tead4, and MAFK, respectively
Chromosome	Start	Stop	TFs co-bound	Number of TFs overlapped
chr1	778669	778822	3,5	2
chr1	1351768	1351853	1,2,3,4,5	5
chr1	1422858	1422918	1,2,3,4,5	5
chr1	1433210	1433327	1,2,3,4,5	5
chr1	2105102	2105300	1,2,3,4,5	5
chr1	2135511	2136104	1,2,3,3,4,5	5
chr1	3548346	3548423	1,2,3,4,5	5
chr1	3869990	3870045	1,2,3,4,5	5
chr1	5959612	5959913	1,2,3,4,5	5
chr1	7839754	7839797	1,2,3,4,5	5
chr1	7988752	7988809	1,2,3,4,5	5
chr1	7991863	7992023	1,2,3,4,5	5
chr1	8004898	8005391	1,2,3,3,4,5	5
chr1	8017729	8017810	1,2,3,4,5	5
chr1	8078219	8078616	1,2,3,4,5	5
chr1	8118048	8118323	1,2,3,4,4,5	5
chr1	8120734	8120896	1,2,3,4,5	5
chr1	8212098	8212131	1,2,3,4,5	5
chr1	8239126	8239234	1,2,3,4,5	5
chr1	8626613	8626640	1,2,3,4,5	5
chr1	8904097	8904187	1,2,3,4,5	5
chr1	9444059	9444221	1,2,3,4,5	5
chr1	9789112	9789197	1,2,3,4,5	5
chr1	10024693	10025155	1,2,3,4,5,5	5
chr1	11858987	11860217	1,1,2,2,2,3,3,4,4,5,5	5
chr1	11970500	11970597	1,2,3,4,5	5
chr1	11979970	11980421	1,2,3,4,5	5
chr1	12002150	12002494	1,2,3,3,4,5	5
chr1	15139893	15140059	1,2,3,4,5	5
chr1	15678689	15678847	1,2,3,4,5	5
chr1	15680423	15681277	1,2,3,3,4,5	5
chr1	15681854	15681921	1,2,3,4,5	5
chr1	15734974	15735157	1,2,3,4,5	5
chr1	15788257	15788737	1,1,2,3,4,5	5
chr1	15799156	15799214	1,2,3,4,5	5
chr1	15800152	15800357	1,2,3,4,5	5
chr1	15998021	15998122	1,2,3,4,5	5
chr1	16038697	16038731	1,2,3,4,5	5
chr1	16093705	16093745	1,2,3,4,5	5
chr1	16101772	16101811	1,2,3,4,5	5
chr1	16145252	16145752	1,1,2,3,4,4,5	5
chr1	16173336	16173735	1,1,2,3,4,5	5
chr1	16620378	16621236	1,2,3,3,3,4,5,5	5
chr1	16951798	16952962	1,1,2,3,3,3,4,5,5	5
chr1	17128537	17128677	1,2,3,4,5	5
chr1	17498221	17498327	1,2,3,4,5	5
chr1	18893023	18893391	1,2,3,4,4,5	5
chr1	19010001	19010078	1,2,3,4,5	5
chr1	19164752	19164812	1,2,3,4,5	5
chr1	19863959	19864320	1,2,3,4,5	5
chr1	20728570	20728712	1,2,3,4,5	5
chr1	21058256	21058322	1,2,3,4,5	5
chr1	21064263	21064288	1,2,3,4,5	5
chr1	21511810	21512579	1,2,3,3,4,5	5
chr1	21803883	21803930	1,2,3,4,5	5
chr1	21902649	21903545	1,2,3,3,3,4,5	5
chr1	22025963	22026082	1,2,3,4,5	5
chr1	22172480	22172544	1,2,3,4,5	5
chr1	22275394	22275460	1,2,3,4,5	5
chr1	22297130	22297259	1,2,3,4,5	5
chr1	22412686	22412745	1,2,3,4,5	5
chr1	22447636	22447785	1,2,3,4,5	5
chr1	22987584	22987957	1,2,3,3,4,5	5
chr1	23196840	23197137	1,2,3,4,5,5	5
chr1	23385534	23385593	1,2,3,4,5	5
chr1	23448944	23449531	1,1,2,2,3,3,4,5,5	5
chr1	23477497	23477584	1,2,3,4,5	5
chr1	23532931	23533911	1,2,3,3,3,4,5	5
chr1	23539900	23540137	1,2,3,4,5	5
chr1	23585713	23585772	1,2,3,4,5	5
chr1	24266450	24266781	1,2,3,4,5	5
chr1	24293690	24293802	1,2,3,4,5	5
chr1	24317163	24317269	1,2,3,4,5	5
chr1	24321331	24321877	1,2,3,3,4,5,5	5
chr1	24591946	24592128	1,2,3,4,5	5
chr1	24600667	24600721	1,2,3,4,5	5
chr1	24605861	24606349	1,2,3,4,5	5
chr1	24719027	24719083	1,2,3,4,5	5
chr1	24817245	24817299	1,2,3,4,5	5
chr1	25568316	25568471	1,2,3,4,5	5
chr1	26050422	26050516	1,2,3,4,5	5
chr1	26298339	26298424	1,2,3,4,5	5
chr1	26349364	26349424	1,2,3,4,5	5
chr1	26351633	26351746	1,2,3,4,5	5
chr1	26633944	26633983	1,2,3,4,5	5
chr1	26635963	26635999	1,2,3,4,5	5
chr1	26785086	26785121	1,2,3,4,5	5
chr1	27143630	27143676	1,2,3,4,5	5
chr1	27148158	27148209	1,2,3,4,5	5
chr1	27528219	27528266	1,2,3,4,5	5
chr1	27695947	27695975	1,2,3,4,5	5
chr1	27712529	27712685	1,2,3,4,5	5
chr1	27968905	27968955	1,2,3,4,5	5
chr1	28096513	28096575	1,2,3,4,5	5
chr1	28144707	28144781	1,2,3,4,5	5
chr1	28527063	28527145	1,2,3,4,5	5
chr1	29156697	29157081	1,2,3,3,4,5	5
chr1	30618499	30618542	1,2,3,4,5	5
chr1	30738321	30738451	1,2,3,4,5	5
chr1	30744443	30744617	1,2,3,4,5	5
chr1	31139004	31139049	1,2,3,4,5	5
chr1	31390351	31390408	1,2,3,4,5	5
chr1	31511213	31511284	1,2,3,4,5	5
chr1	31563141	31563182	1,2,3,4,5	5
chr1	31575089	31575664	1,2,2,3,3,4,5	5
chr1	31581936	31582035	1,2,3,4,5	5
chr1	31590576	31590603	1,2,3,4,5	5
chr1	31651164	31651232	1,2,3,4,5	5
chr1	31677589	31677659	1,2,3,4,5	5
chr1	31944431	31944905	1,2,3,4,5,5	5
chr1	32133628	32133677	1,2,3,4,5	5
chr1	32763347	32763394	1,2,3,4,5	5
chr1	33005920	33005957	1,2,3,4,5	5
chr1	33221183	33221236	1,2,3,4,5	5
chr1	33244328	33245021	1,2,3,4,5,5	5
chr1	33248513	33248588	1,2,3,4,5	5
chr1	34946352	34946433	1,2,3,4,5	5
chr1	36437005	36437077	1,2,3,4,5	5
chr1	36487132	36487302	1,2,3,4,5	5
chr1	39117388	39117435	1,2,3,4,5	5
chr1	39133040	39133130	1,2,3,4,5	5
chr1	39142777	39143120	1,2,3,4,4,5	5
chr1	39276415	39276510	1,2,3,4,5	5
chr1	39758685	39758741	1,2,3,4,5	5
chr1	39827285	39827350	1,2,3,4,5	5
chr1	39830099	39830157	1,2,3,4,5	5
chr1	39980663	39980803	1,2,3,4,5	5
chr1	40131086	40131123	1,2,3,4,5	5
chr1	40140424	40140461	1,2,3,4,5	5
chr1	40863639	40863693	1,2,3,4,5	5
chr1	40975135	40975186	1,2,3,4,5	5
chr1	40977113	40978406	1,2,2,3,3,4,4,4,5,5,5	5
chr1	41317505	41317522	1,2,3,4,5	5
chr1	41347460	41347566	1,2,3,4,5	5
chr1	41353785	41353971	1,2,3,4,5	5
chr1	41448527	41448591	1,2,3,4,5	5
chr1	41665434	41665565	1,2,3,4,5	5
chr1	41900786	41900889	1,2,3,4,5	5
chr1	41902236	41902391	1,2,3,4,5	5
chr1	42210721	42210861	1,2,3,4,5	5
chr1	42222442	42222454	1,2,3,4,5	5
chr1	43008559	43008767	1,2,3,4,5	5
chr1	43053374	43053420	1,2,3,4,5	5
chr1	43200571	43200621	1,2,3,4,5	5
chr1	43207027	43207063	1,2,3,4,5	5
chr1	43475839	43476259	1,2,3,4,4,5	5
chr1	43477913	43477981	1,2,3,4,5	5
chr1	43494057	43494126	1,2,3,4,5	5
chr1	43822179	43822222	1,2,3,4,5	5
chr1	44014857	44014895	1,2,3,4,5	5
chr1	44327649	44328397	1,2,2,2,3,3,3,4,5	5
chr1	44631580	44632103	1,2,2,3,4,5,5	5
chr1	45329591	45329652	1,2,3,4,5	5
chr1	46188910	46188940	1,2,3,4,5	5
chr1	46211229	46211269	1,2,3,4,5	5
chr1	47280322	47280371	1,2,3,4,5	5
chr1	47402024	47402838	1,2,2,3,3,4,5	5
chr1	47409472	47409529	1,2,3,4,5	5
chr1	51558416	51558472	1,2,3,4,5	5
chr1	51569954	51570558	1,2,2,3,3,4,5	5
chr1	51607700	51607745	1,2,3,4,5	5
chr1	52708410	52708502	1,2,3,4,5	5
chr1	52907185	52907703	1,2,2,3,3,4,5	5
chr1	53112605	53112641	1,2,3,4,5	5
chr1	53330076	53330140	1,2,3,4,5	5
chr1	53518894	53518948	1,2,3,4,5	5
chr1	54323610	54324152	1,2,3,3,4,4,5	5
chr1	54354116	54354146	1,2,3,4,5	5
chr1	54428940	54429307	1,2,3,3,4,5	5
chr1	54471827	54471852	1,2,3,4,5	5
chr1	54623919	54623980	1,2,3,4,5	5
chr1	55233218	55233235	1,2,3,4,5	5
chr1	55245980	55246012	1,2,3,4,5	5
chr1	55429225	55429317	1,2,3,4,5	5
chr1	56032306	56032596	1,2,3,4,5	5
chr1	56399476	56399574	1,2,3,4,5	5
chr1	56515665	56517960	1,2,2,2,2,3,3,3,3,3,4,5,5,5,5	5
chr1	56569753	56569937	1,2,3,4,5	5
chr1	56590685	56590753	1,2,3,4,5	5
chr1	56811439	56811482	1,2,3,4,5	5
chr1	58577289	58577412	1,2,3,4,5	5
chr1	58809415	58809454	1,2,3,4,5	5
chr1	58840609	58840659	1,2,3,4,5	5
chr1	59101216	59101279	1,2,3,4,5	5
chr1	59143291	59143339	1,2,3,4,5	5
chr1	59177849	59177966	1,2,3,4,5	5
chr1	59186616	59186918	1,2,3,4,5	5
chr1	59427064	59427384	1,2,3,4,5	5
chr1	60942428	60942495	1,2,3,4,5	5
chr1	61642955	61643005	1,2,3,4,5	5
chr1	61872403	61872507	1,2,3,4,5	5
chr1	61966982	61967914	1,2,2,2,3,3,4,5	5
chr1	62230876	62230963	1,2,3,4,5	5
chr1	62279317	62279368	1,2,3,4,5	5
chr1	62288387	62288460	1,2,3,4,5	5
chr1	62308183	62308287	1,2,3,4,5	5
chr1	62325252	62325338	1,2,3,4,5	5
chr1	63730276	63730447	1,2,3,4,5	5
chr1	63920614	63920810	1,2,3,4,5	5
chr1	64076409	64076456	1,2,3,4,5	5
chr1	64140054	64140109	1,2,3,4,5	5
chr1	64343606	64343708	1,2,3,4,5	5
chr1	64983337	64983437	1,2,3,4,5	5
chr1	64989688	64989759	1,2,3,4,5	5
chr1	65090533	65090573	1,2,3,4,5	5
chr1	65177580	65178167	1,2,2,3,4,5	5
chr1	65247916	65247990	1,2,3,4,5	5
chr1	65434950	65435009	1,2,3,4,5	5
chr1	65621896	65621938	1,2,3,4,5	5
chr1	65688032	65688062	1,2,3,4,5	5
chr1	67060893	67060959	1,2,3,4,5	5
chr1	67155892	67155921	1,2,3,4,5	5
chr1	67439378	67439469	1,2,3,4,5	5
chr1	67570614	67570720	1,2,3,4,5	5
chr1	67580827	67581199	1,2,3,4,5	5
chr1	67646314	67646399	1,2,3,4,5	5
chr1	67738549	67738578	1,2,3,4,5	5
chr1	68221048	68221544	1,2,3,3,4,4,5	5
chr1	68276579	68276617	1,2,3,4,5	5
chr1	68377285	68377338	1,2,3,4,5	5
chr1	68465079	68465141	1,2,3,4,5	5
chr1	69494355	69494404	1,2,3,4,5	5
chr1	69497977	69498066	1,2,3,4,5	5
chr1	72000866	72000940	1,2,3,4,5	5
chr1	75785389	75785497	1,2,3,4,5	5
chr1	81649323	81649775	1,2,3,4,4,5	5
chr1	81704347	81704492	1,2,3,4,5	5
chr1	81721954	81722010	1,2,3,4,5	5
chr1	82549967	82550027	1,2,3,4,5	5
chr1	83055559	83055994	1,2,3,3,4,4,5	5
chr1	84852088	84852565	1,2,2,3,3,4,5,5	5
chr1	84960551	84960597	1,2,3,4,5	5
chr1	85225238	85225352	1,2,3,4,5	5
chr1	85226117	85226184	1,2,3,4,5	5
chr1	85329123	85329184	1,2,3,4,5	5
chr1	85616377	85616985	1,2,3,3,4,5	5
chr1	85824080	85824673	1,2,2,3,4,5,5	5
chr1	87047128	87047166	1,2,3,4,5	5
chr1	87146620	87146700	1,2,3,4,5	5
chr1	87149913	87149990	1,2,3,4,5	5
chr1	87273271	87273304	1,2,3,4,5	5
chr1	87318376	87318993	1,2,2,3,4,5	5
chr1	87449837	87449872	1,2,3,4,5	5
chr1	87450920	87451053	1,2,3,4,5	5
chr1	87472848	87473547	1,1,2,2,3,3,4,5	5
chr1	87476041	87476256	1,2,3,4,5	5
chr1	89090177	89090216	1,2,3,4,5	5
chr1	89775037	89775120	1,2,3,4,5	5
chr1	91737135	91737185	1,2,3,4,5	5
chr1	91792623	91792668	1,2,3,4,5	5
chr1	92723879	92723961	1,2,3,4,5	5
chr1	92804947	92804999	1,2,3,4,5	5
chr1	93575727	93575868	1,2,3,4,5	5
chr1	93579911	93580064	1,2,3,4,5	5
chr1	93585079	93585208	1,2,3,4,5	5
chr1	93599280	93599685	1,1,2,3,4,5	5
chr1	93603785	93603836	1,2,3,4,5	5
chr1	93712923	93712955	1,2,3,4,5	5
chr1	93754250	93754691	1,2,3,3,4,5,5	5
chr1	93827962	93828550	1,1,2,2,3,3,4,4,5	5
chr1	93976140	93976951	1,2,2,3,3,4,5	5
chr1	94045536	94045715	1,2,3,4,5	5
chr1	94091021	94091069	1,2,3,4,5	5
chr1	94100901	94101860	1,1,2,3,3,4,4,5,5	5
chr1	94326470	94326533	1,2,3,4,5	5
chr1	94342688	94342723	1,2,3,4,5	5
chr1	94580009	94580024	1,2,3,4,5	5
chr1	94627880	94628004	1,2,3,4,5	5
chr1	94643097	94643133	1,2,3,4,5	5
chr1	94646386	94647010	1,2,2,3,4,5,5	5
chr1	94856307	94856337	1,2,3,4,5	5
chr1	94864094	94864159	1,2,3,4,5	5
chr1	95809568	95809587	1,2,3,4,5	5
chr1	98205431	98205467	1,2,3,4,5	5
chr1	102833367	102833478	1,2,3,4,5	5
chr1	102840936	102841034	1,2,3,4,5	5
chr1	104388298	104388441	1,2,3,4,5	5
chr1	107643946	107643987	1,2,3,4,5	5
chr1	107936662	107936736	1,2,3,4,5	5
chr1	108007227	108007742	1,1,2,3,3,4,5	5
chr1	108046221	108046285	1,2,3,4,5	5
chr1	108073340	108073926	1,1,2,3,3,4,4,5	5
chr1	108085018	108085094	1,2,3,4,5	5
chr1	108554096	108554179	1,2,3,4,5	5
chr1	108865545	108865755	1,2,3,4,5	5
chr1	109725610	109725658	1,2,3,4,5	5
chr1	109792336	109792375	1,2,3,4,5	5
chr1	109889410	109889816	1,2,3,3,4,5	5
chr1	110089769	110089807	1,2,3,4,5	5
chr1	110328947	110329008	1,2,3,4,5	5
chr1	110338456	110339342	1,1,2,2,3,4,5,5	5
chr1	110771433	110771502	1,2,3,4,5	5
chr1	111214682	111214723	1,2,3,4,5	5
chr1	111237009	111237055	1,2,3,4,5	5
chr1	111593330	111593405	1,2,3,4,5	5
chr1	111778497	111778635	1,2,3,4,5	5
chr1	112807259	112807333	1,2,3,4,5	5
chr1	112841379	112841535	1,2,3,4,5	5
chr1	112862898	112862982	1,2,3,4,5	5
chr1	112867107	112867321	1,2,3,4,5	5
chr1	113206554	113206642	1,2,3,4,5	5
chr1	114083391	114083440	1,2,3,4,5	5
chr1	114517525	114517633	1,2,3,4,5	5
chr1	115037314	115037375	1,2,3,4,5	5
chr1	115168858	115168972	1,2,3,4,5	5
chr1	115179672	115179777	1,2,3,4,5	5
chr1	115210529	115210659	1,2,3,4,5	5
chr1	115282368	115282485	1,2,3,4,5	5
chr1	115300660	115300721	1,2,3,4,5	5
chr1	115515393	115515492	1,2,3,4,5	5
chr1	115545883	115546369	1,2,3,4,4,5,5	5
chr1	115714601	115715037	1,2,2,3,3,4,4,5,5	5
chr1	115718077	115718125	1,2,3,4,5	5
chr1	115811379	115811395	1,2,3,4,5	5
chr1	116123062	116123127	1,2,3,4,5	5
chr1	116220135	116220244	1,2,3,4,5	5
chr1	117137533	117137586	1,2,3,4,5	5
chr1	117181866	117181909	1,2,3,4,5	5
chr1	117210952	117211203	1,2,3,4,5	5
chr1	117269021	117269184	1,2,3,4,5	5
chr1	118069736	118069898	1,2,3,4,5	5
chr1	118081491	118081556	1,2,3,4,5	5
chr1	119673825	119674913	1,2,2,2,3,3,4,5	5
chr1	119731248	119731472	1,2,3,4,5	5
chr1	119732202	119732679	1,2,2,3,4,5,5	5
chr1	147762410	147762476	1,2,3,4,5	5
chr1	147836959	147837371	1,1,2,3,4,5,5	5
chr1	150535954	150536252	1,2,3,4,5	5
chr1	150550813	150550888	1,2,3,4,5	5
chr1	151195374	151195473	1,2,3,4,5	5
chr1	151515919	151516469	1,2,2,3,3,4,4,5	5
chr1	151548939	151549010	1,2,3,4,5	5
chr1	151606682	151606708	1,2,3,4,5	5
chr1	151611028	151611964	1,2,3,4,4,5,5	5
chr1	151924875	151924915	1,2,3,4,5	5
chr1	151977792	151977841	1,2,3,4,5	5
chr1	152048309	152048560	1,2,3,4,5	5
chr1	153576222	153576294	1,2,3,4,5	5
chr1	153610499	153610680	1,2,3,4,5	5
chr1	154233239	154233327	1,2,3,4,5	5
chr1	155105982	155105996	1,2,3,4,5	5
chr1	155117845	155117879	1,2,3,4,5	5
chr1	155120430	155120478	1,2,3,4,5	5
chr1	155124696	155124789	1,2,3,4,5	5
chr1	155129961	155130073	1,2,3,4,5	5
chr1	155166414	155166954	1,2,3,3,4,5	5
chr1	155224826	155224857	1,2,3,4,5	5
chr1	155697767	155697847	1,2,3,4,5	5
chr1	156123048	156123446	1,2,3,4,5,5	5
chr1	156184444	156184499	1,2,3,4,5	5
chr1	156186441	156186492	1,2,3,4,5	5
chr1	156559772	156559962	1,2,3,4,5	5
chr1	156863190	156863253	1,2,3,4,5	5
chr1	156896813	156896874	1,2,3,4,5	5
chr1	156992343	156992383	1,2,3,4,5	5
chr1	156993646	156993682	1,2,3,4,5	5
chr1	157080863	157080963	1,2,3,4,5	5
chr1	157155823	157156531	1,2,3,3,4,5,5,5	5
chr1	157234910	157235043	1,2,3,4,5	5
chr1	157325404	157325455	1,2,3,4,5	5
chr1	159900579	159900619	1,2,3,4,5	5
chr1	159907099	159907191	1,2,3,4,5	5
chr1	159916445	159916838	1,2,3,4,4,5	5
chr1	160658363	160658621	1,2,3,4,5	5
chr1	160807442	160807920	1,2,3,3,4,5	5
chr1	160904968	160905001	1,2,3,4,5	5
chr1	160911622	160911676	1,2,3,4,5	5
chr1	161009031	161009053	1,2,3,4,5	5
chr1	161033917	161033966	1,2,3,4,5	5
chr1	161083180	161083698	1,2,2,3,4,5	5
chr1	162347453	162347512	1,2,3,4,5	5
chr1	162351625	162351659	1,2,3,4,5	5
chr1	165200240	165200313	1,2,3,4,5	5
chr1	166471506	166471590	1,2,3,4,5	5
chr1	166669076	166669172	1,2,3,4,5	5
chr1	166840762	166840828	1,2,3,4,5	5
chr1	167098355	167098751	1,2,3,3,4,5	5
chr1	167161501	167161514	1,2,3,4,5	5
chr1	167718762	167719126	1,2,3,3,4,4,5	5
chr1	167720219	167720241	1,2,3,4,5	5
chr1	167741335	167741427	1,2,3,4,5	5
chr1	167820127	167820223	1,2,3,4,5	5
chr1	167836358	167836449	1,2,3,4,5	5
chr1	169529480	169529515	1,2,3,4,5	5
chr1	169549589	169549730	1,2,3,4,5	5
chr1	172449088	172449148	1,2,3,4,5	5
chr1	172476304	172476422	1,2,3,4,5	5
chr1	172679519	172679576	1,2,3,4,5	5
chr1	172682992	172683085	1,2,3,4,5	5
chr1	172685004	172685092	1,2,3,4,5	5
chr1	172933739	172934097	1,2,3,4,5	5
chr1	172969736	172969898	1,2,3,4,5	5
chr1	173258689	173258735	1,2,3,4,5	5
chr1	173363337	173363699	1,2,3,4,5	5
chr1	173424868	173424983	1,2,3,4,5	5
chr1	175269353	175269446	1,2,3,4,5	5
chr1	177589650	177589876	1,2,3,4,5	5
chr1	178230926	178231065	1,2,3,4,5	5
chr1	178267828	178267901	1,2,3,4,5	5
chr1	178542464	178542572	1,2,3,4,5	5
chr1	179808251	179808290	1,2,3,4,5	5
chr1	179931141	179931205	1,2,3,4,5	5
chr1	180193814	180193838	1,2,3,4,5	5
chr1	180231129	180231202	1,2,3,4,5	5
chr1	180522309	180522407	1,2,3,4,5	5
chr1	180585592	180585695	1,2,3,4,5	5
chr1	180587003	180587067	1,2,3,4,5	5
chr1	181112619	181113168	1,2,3,4,5,5	5
chr1	181117778	181118243	1,2,3,3,4,5	5
chr1	181119408	181119558	1,2,3,4,5	5
chr1	182101576	182101613	1,2,3,4,5	5
chr1	182107331	182107507	1,2,3,4,5	5
chr1	182340368	182341333	1,2,2,2,3,3,4,5	5
chr1	182687532	182687592	1,2,3,4,5	5
chr1	183094213	183094237	1,2,3,4,5	5
chr1	183272470	183272808	1,2,3,4,4,5	5
chr1	183276626	183276699	1,2,3,4,5	5
chr1	183279937	183280026	1,2,3,4,5	5
chr1	183287550	183287617	1,2,3,4,5	5
chr1	183339931	183340001	1,2,3,4,5	5
chr1	183454526	183454645	1,2,3,4,5	5
chr1	183736560	183736619	1,2,3,4,5	5
chr1	184160471	184160551	1,2,3,4,5	5
chr1	184190796	184190821	1,2,3,4,5	5
chr1	184408692	184409071	1,2,3,4,5,5	5
chr1	184567196	184567927	1,2,2,3,3,4,4,5	5
chr1	185284342	185284853	1,2,2,3,3,4,5	5
chr1	185317609	185318065	1,2,3,4,5	5
chr1	185565394	185565465	1,2,3,4,5	5
chr1	185645380	185645501	1,2,3,4,5	5
chr1	185734502	185734604	1,2,3,4,5	5
chr1	186235107	186235925	1,2,2,3,3,4,4,5,5	5
chr1	186348241	186348492	1,2,3,4,5	5
chr1	186645011	186645105	1,2,3,4,5	5
chr1	188904370	188904396	1,2,3,4,5	5
chr1	196312971	196313493	1,2,2,3,4,5	5
chr1	198107383	198107420	1,2,3,4,5	5
chr1	198211947	198212350	1,2,3,3,4,5,5	5
chr1	198499008	198499099	1,2,3,4,5	5
chr1	198856779	198856817	1,2,3,4,5	5
chr1	200902011	200902341	1,1,2,3,4,5	5
chr1	200918191	200918233	1,2,3,4,5	5
chr1	201309523	201309613	1,2,3,4,5	5
chr1	201503590	201503666	1,2,3,4,5	5
chr1	201517793	201517877	1,2,3,4,5	5
chr1	202008313	202008352	1,2,3,4,5	5
chr1	202034784	202035055	1,2,3,4,5	5
chr1	202076229	202076275	1,2,3,4,5	5
chr1	202077052	202077082	1,2,3,4,5	5
chr1	202105612	202106517	1,2,2,3,3,4,4,5,5	5
chr1	202589379	202589470	1,2,3,4,5	5
chr1	202819000	202819015	1,2,3,4,5	5
chr1	202958545	202958698	1,2,3,4,5	5
chr1	202965592	202965614	1,2,3,4,5	5
chr1	203590709	203590793	1,2,3,4,5	5
chr1	203756671	203756709	1,2,3,4,5	5
chr1	203790087	203790576	1,2,3,3,4,5	5
chr1	203861508	203861562	1,2,3,4,5	5
chr1	203880770	203880798	1,2,3,4,5	5
chr1	203907111	203907193	1,2,3,4,5	5
chr1	203955207	203955461	1,2,3,4,5	5
chr1	203985222	203985267	1,2,3,4,5	5
chr1	204001316	204001726	1,2,3,4,5	5
chr1	204102928	204103533	1,1,2,2,3,4,5	5
chr1	204198847	204199189	1,2,3,4,5	5
chr1	204304264	204304392	1,2,3,4,5	5
chr1	204315392	204315452	1,2,3,4,5	5
chr1	204317294	204317355	1,2,3,4,5	5
chr1	204319682	204319705	1,2,3,4,5	5
chr1	204320507	204320615	1,2,3,4,5	5
chr1	204323284	204323420	1,2,3,4,5	5
chr1	204417236	204417787	1,1,2,3,3,4,5,5,5	5
chr1	204426088	204426124	1,2,3,4,5	5
chr1	204562732	204562932	1,2,3,4,5	5
chr1	204565748	204565846	1,2,3,4,5	5
chr1	205294593	205294780	1,2,3,4,5	5
chr1	205295839	205295882	1,2,3,4,5	5
chr1	205297765	205298643	1,1,2,2,3,3,4,4,5,5	5
chr1	205301553	205301614	1,2,3,4,5	5
chr1	205688290	205688837	1,2,3,3,4,5	5
chr1	206001102	206001591	1,2,3,4,5,5	5
chr1	206080614	206080666	1,2,3,4,5	5
chr1	207109038	207109168	1,2,3,4,5	5
chr1	207240840	207241633	1,2,2,3,3,4,4,5,5	5
chr1	207746531	207746585	1,2,3,4,5	5
chr1	208154835	208154868	1,2,3,4,5	5
chr1	208219808	208220005	1,2,3,4,5	5
chr1	209587907	209587966	1,2,3,4,5	5
chr1	209747848	209747928	1,2,3,4,5	5
chr1	209780268	209780577	1,2,3,4,5	5
chr1	210597938	210598465	1,1,2,2,3,3,4,4,5,5	5
chr1	210792423	210792451	1,2,3,4,5	5
chr1	211542142	211542212	1,2,3,4,5	5
chr1	211551763	211551852	1,2,3,4,5	5
chr1	211584440	211584693	1,2,3,4,5	5
chr1	212431181	212431234	1,2,3,4,5	5
chr1	212486116	212486402	1,2,3,4,5	5
chr1	214216992	214217030	1,2,3,4,5	5
chr1	214378137	214378214	1,2,3,4,5	5
chr1	214419811	214419854	1,2,3,4,5	5
chr1	214446813	214447223	1,1,2,3,4,5	5
chr1	214494900	214494926	1,2,3,4,5	5
chr1	214553521	214553538	1,2,3,4,5	5
chr1	215583555	215583579	1,2,3,4,5	5
chr1	216626479	216626963	1,2,3,4,4,5	5
chr1	216653078	216653263	1,2,3,4,5	5
chr1	219518744	219518806	1,2,3,4,5	5
chr1	220337523	220337578	1,2,3,4,5	5
chr1	220695723	220696179	1,2,2,3,4,5	5
chr1	221335611	221335661	1,2,3,4,5	5
chr1	221612284	221612661	1,2,3,4,5	5
chr1	221947886	221947934	1,2,3,4,5	5
chr1	222785098	222785160	1,2,3,4,5	5
chr1	223081257	223081682	1,2,2,3,4,5	5
chr1	223742092	223742149	1,2,3,4,5	5
chr1	223761330	223761367	1,2,3,4,5	5
chr1	224170070	224170189	1,2,3,4,5	5
chr1	224203786	224203855	1,2,3,4,5	5
chr1	224212786	224212902	1,2,3,4,5	5
chr1	224639718	224639793	1,2,3,4,5	5
chr1	225224389	225224563	1,2,3,4,5	5
chr1	225519361	225519386	1,2,3,4,5	5
chr1	225713452	225713475	1,2,3,4,5	5
chr1	225875152	225875626	1,2,3,3,4,5	5
chr1	226128680	226129008	1,2,3,4,5	5
chr1	227357543	227357603	1,2,3,4,5	5
chr1	227429706	227429826	1,2,3,4,5	5
chr1	227763986	227764351	1,2,3,4,4,5	5
chr1	227894038	227894098	1,2,3,4,5	5
chr1	227896018	227896052	1,2,3,4,5	5
chr1	228420979	228421316	1,2,3,4,5	5
chr1	228687771	228687818	1,2,3,4,5	5
chr1	228747788	228747835	1,2,3,4,5	5
chr1	228872227	228872298	1,2,3,4,5	5
chr1	228964267	228964330	1,2,3,4,5	5
chr1	229101191	229101264	1,2,3,4,5	5
chr1	229141878	229141934	1,2,3,4,5	5
chr1	229209994	229210140	1,2,3,4,5	5
chr1	229642495	229642560	1,2,3,4,5	5
chr1	229757460	229757522	1,2,3,4,5	5
chr1	229758550	229758629	1,2,3,4,5	5
chr1	230118574	230118627	1,2,3,4,5	5
chr1	231038128	231038202	1,2,3,4,5	5
chr1	231139638	231140166	1,2,3,3,4,5	5
chr1	231512256	231512400	1,2,3,4,5	5
chr1	231517234	231517302	1,2,3,4,5	5
chr1	232529929	232530073	1,2,3,4,5	5
chr1	233654786	233655589	1,1,2,2,3,3,4,5	5
chr1	234540155	234540284	1,2,3,4,5	5
chr1	234709050	234709214	1,2,3,4,5	5
chr1	235060690	235060867	1,2,3,4,5	5
chr1	236000219	236000329	1,2,3,4,5	5
chr1	236524306	236524560	1,2,3,4,5	5
chr1	239233097	239233119	1,2,3,4,5	5
chr1	239653252	239653770	1,2,3,3,4,5	5
chr1	241108437	241108481	1,2,3,4,5	5
chr1	241591471	241591911	1,1,2,3,3,4,5,5	5
chr1	241750083	241750161	1,2,3,4,5	5
chr1	241838056	241838137	1,2,3,4,5	5
chr1	242005356	242005427	1,2,3,4,5	5
chr1	242788138	242788213	1,2,3,4,5	5
chr1	242824502	242824661	1,2,3,4,5	5
chr1	243924335	243924895	1,2,3,4,4,5,5	5
chr1	243946408	243946473	1,2,3,4,5	5
chr1	244164208	244164237	1,2,3,4,5	5
chr1	244303073	244303204	1,2,3,4,5	5
chr1	244552463	244552650	1,2,3,4,5	5
chr1	244821297	244821349	1,2,3,4,5	5
chr1	244963452	244963659	1,2,3,4,5	5
chr1	245654805	245654871	1,2,3,4,5	5
chr1	245803164	245803212	1,2,3,4,5	5
chr1	246748990	246749101	1,2,3,4,5	5
chr1	247415614	247415684	1,2,3,4,5	5
chr10	547020	547053	1,2,3,4,5	5
chr10	712343	712401	1,2,3,4,5	5
chr10	3054316	3054353	1,2,3,4,5	5
chr10	3056494	3056546	1,2,3,4,5	5
chr10	3094957	3095856	1,1,2,2,3,3,4,4,5	5
chr10	3455506	3455592	1,2,3,4,5	5
chr10	3467508	3467789	1,2,3,4,5	5
chr10	3484611	3485223	1,2,2,3,4,5	5
chr10	3496259	3496324	1,2,3,4,5	5
chr10	3500554	3500661	1,2,3,4,5	5
chr10	3624553	3624610	1,2,3,4,5	5
chr10	3659689	3659745	1,2,3,4,5	5
chr10	3668395	3668547	1,2,3,4,5	5
chr10	3776471	3776987	1,2,3,4,5,5	5
chr10	3806009	3806078	1,2,3,4,5	5
chr10	3822730	3822754	1,2,3,4,5	5
chr10	3825447	3825516	1,2,3,4,5	5
chr10	3888191	3888282	1,2,3,4,5	5
chr10	3911903	3911984	1,2,3,4,5	5
chr10	3970341	3970472	1,2,3,4,5	5
chr10	4170338	4170946	1,2,3,3,4,5	5
chr10	4344629	4344712	1,2,3,4,5	5
chr10	5496564	5496701	1,2,3,4,5	5
chr10	5591509	5591566	1,2,3,4,5	5
chr10	6168011	6168299	1,2,3,3,4,5	5
chr10	7855372	7855508	1,2,3,4,5	5
chr10	7908966	7909046	1,2,3,4,5	5
chr10	8100477	8100686	1,2,3,4,5	5
chr10	8102802	8103649	1,1,2,3,3,4,4,4,5,5	5
chr10	8104703	8104896	1,2,3,4,5	5
chr10	8114823	8114930	1,2,3,4,5	5
chr10	8192437	8192509	1,2,3,4,5	5
chr10	8281098	8281206	1,2,3,4,5	5
chr10	8284198	8284252	1,2,3,4,5	5
chr10	8289124	8289547	1,2,3,4,5,5	5
chr10	8296190	8296656	1,1,2,2,3,4,4,5,5	5
chr10	8361403	8361624	1,2,3,4,5	5
chr10	8366301	8366588	1,2,3,4,5	5
chr10	8410699	8410712	1,2,3,4,5	5
chr10	8416402	8416530	1,2,3,4,5	5
chr10	9825582	9825606	1,2,3,4,5	5
chr10	11615500	11615545	1,2,3,4,5	5
chr10	11687440	11687558	1,2,3,4,5	5
chr10	11898481	11898546	1,2,3,4,5	5
chr10	11913524	11913914	1,2,3,3,4,5	5
chr10	11916220	11916287	1,2,3,4,5	5
chr10	12235256	12235307	1,2,3,4,5	5
chr10	12339150	12339178	1,2,3,4,5	5
chr10	12772051	12772105	1,2,3,4,5	5
chr10	13729157	13729264	1,2,3,4,5	5
chr10	13865881	13866422	1,2,3,3,4,5	5
chr10	13950219	13950535	1,2,3,4,5	5
chr10	14381220	14381686	1,2,3,4,4,5	5
chr10	14407711	14407733	1,2,3,4,5	5
chr10	14738280	14738352	1,2,3,4,5	5
chr10	14782301	14782816	1,2,3,3,4,5	5
chr10	18094828	18094867	1,2,3,4,5	5
chr10	18376755	18376822	1,2,3,4,5	5
chr10	19977322	19977489	1,2,3,4,5	5
chr10	20271653	20271705	1,2,3,4,5	5
chr10	21336664	21337088	1,2,2,3,3,4,5	5
chr10	21350685	21350732	1,2,3,4,5	5
chr10	21351649	21351875	1,2,3,4,5	5
chr10	21355434	21355970	1,2,3,4,5,5	5
chr10	21364533	21364589	1,2,3,4,5	5
chr10	21431941	21432524	1,2,3,3,4,5	5
chr10	21965483	21965524	1,2,3,4,5	5
chr10	22434084	22434116	1,2,3,4,5	5
chr10	22615902	22616401	1,2,3,3,4,5	5
chr10	22618262	22618328	1,2,3,4,5	5
chr10	22658951	22659018	1,2,3,4,5	5
chr10	22897586	22897673	1,2,3,4,5	5
chr10	24383189	24383866	1,1,2,3,4,5	5
chr10	24618500	24618567	1,2,3,4,5	5
chr10	24727897	24727983	1,2,3,4,5	5
chr10	24873374	24873546	1,2,3,4,5	5
chr10	25059956	25060242	1,2,3,4,5	5
chr10	25498897	25498959	1,2,3,4,5	5
chr10	26349007	26349144	1,2,3,4,5	5
chr10	26438929	26438968	1,2,3,4,5	5
chr10	26445614	26445724	1,2,3,4,5	5
chr10	26781261	26781341	1,2,3,4,5	5
chr10	28687286	28687345	1,2,3,4,5	5
chr10	29026102	29026160	1,2,3,4,5	5
chr10	29064472	29064871	1,2,3,3,4,5	5
chr10	29105688	29105744	1,2,3,4,5	5
chr10	29237979	29238065	1,2,3,4,5	5
chr10	29765926	29766041	1,2,3,4,5	5
chr10	29784554	29784596	1,2,3,4,5	5
chr10	29865797	29865837	1,2,3,4,5	5
chr10	29923021	29923090	1,2,3,4,5	5
chr10	30057515	30057543	1,2,3,4,5	5
chr10	30151914	30152213	1,2,3,4,5	5
chr10	30171849	30172342	1,1,2,2,3,4,5	5
chr10	30182493	30182980	1,2,2,3,4,5	5
chr10	30437121	30437276	1,2,3,4,5	5
chr10	31603831	31604392	1,2,3,3,4,5	5
chr10	32001162	32001208	1,2,3,4,5	5
chr10	32150881	32150921	1,2,3,4,5	5
chr10	32243486	32243507	1,2,3,4,5	5
chr10	32958397	32958431	1,2,3,4,5	5
chr10	32983443	32983768	1,2,3,4,5	5
chr10	33005784	33005828	1,2,3,4,5	5
chr10	33071867	33072452	1,2,2,3,4,5	5
chr10	33224432	33224471	1,2,3,4,5	5
chr10	33291355	33291437	1,2,3,4,5	5
chr10	33385156	33385255	1,2,3,4,5	5
chr10	33387076	33387122	1,2,3,4,5	5
chr10	33392828	33392890	1,2,3,4,5	5
chr10	33498386	33498418	1,2,3,4,5	5
chr10	33506600	33506675	1,2,3,4,5	5
chr10	33509346	33509396	1,2,3,4,5	5
chr10	33584799	33584825	1,2,3,4,5	5
chr10	33967901	33967945	1,2,3,4,5	5
chr10	34528403	34528504	1,2,3,4,5	5
chr10	34770347	34770644	1,2,3,4,5	5
chr10	34858093	34858178	1,2,3,4,5	5
chr10	34977938	34978320	1,2,3,4,4,5	5
chr10	39042883	39042948	1,2,3,4,5	5
chr10	43399451	43399768	1,2,3,4,5	5
chr10	43415707	43415795	1,2,3,4,5	5
chr10	44994211	44994283	1,2,3,4,5	5
chr10	47403066	47403145	1,2,3,4,5	5
chr10	47406983	47407081	1,2,3,4,5	5
chr10	47413074	47413096	1,2,3,4,5	5
chr10	48454136	48454514	1,2,3,3,4,5	5
chr10	49419197	49419226	1,2,3,4,5	5
chr10	49550061	49550120	1,2,3,4,5	5
chr10	49550750	49551003	1,2,3,4,5	5
chr10	49552357	49552404	1,2,3,4,5	5
chr10	49599129	49599662	1,2,3,3,4,5,5	5
chr10	49686683	49686807	1,2,3,4,5	5
chr10	49734777	49734898	1,2,3,4,5	5
chr10	50397152	50397682	1,1,2,3,3,4,4,5	5
chr10	50418080	50418521	1,2,3,4,5	5
chr10	50652088	50652123	1,2,3,4,5	5
chr10	50653942	50654502	1,2,2,3,4,5,5	5
chr10	51718911	51718973	1,2,3,4,5	5
chr10	53030292	53030340	1,2,3,4,5	5
chr10	53140621	53140706	1,2,3,4,5	5
chr10	58166196	58166212	1,2,3,4,5	5
chr10	58256122	58256342	1,2,3,4,5	5
chr10	59206440	59206493	1,2,3,4,5	5
chr10	59865179	59865285	1,2,3,4,5	5
chr10	59965543	59965587	1,2,3,4,5	5
chr10	59972043	59972215	1,2,3,4,5	5
chr10	60139853	60139894	1,2,3,4,5	5
chr10	60219418	60219459	1,2,3,4,5	5
chr10	60996523	60996592	1,2,3,4,5	5
chr10	61050496	61050553	1,2,3,4,5	5
chr10	62012613	62012647	1,2,3,4,5	5
chr10	62107356	62107380	1,2,3,4,5	5
chr10	62108927	62109301	1,2,3,4,5,5	5
chr10	62112389	62112623	1,2,3,4,5	5
chr10	63515199	63515726	1,2,3,4,4,5,5	5
chr10	63588932	63588968	1,2,3,4,5	5
chr10	64394983	64395046	1,2,3,4,5	5
chr10	68094124	68094180	1,2,3,4,5	5
chr10	68618411	68618846	1,2,3,4,5	5
chr10	68631577	68631992	1,1,2,3,3,4,4,5	5
chr10	68650246	68650343	1,2,3,4,5	5
chr10	69333088	69333446	1,2,2,3,4,5	5
chr10	69458963	69458982	1,2,3,4,5	5
chr10	70985197	70985277	1,2,3,4,5	5
chr10	71339393	71339398	1,2,3,4,5	5
chr10	71340169	71340250	1,2,3,4,5	5
chr10	71349548	71349609	1,2,3,4,5	5
chr10	71392527	71393006	1,2,3,3,4,5	5
chr10	71731047	71731408	1,2,2,3,3,4,5	5
chr10	71759485	71759525	1,2,3,4,5	5
chr10	71765312	71765608	1,2,3,4,5	5
chr10	71766872	71767775	1,1,2,2,3,3,3,4,4,5,5	5
chr10	71830897	71830955	1,2,3,4,5	5
chr10	72171278	72171300	1,2,3,4,5	5
chr10	72319548	72320235	1,2,3,3,4,5,5	5
chr10	73293620	73293680	1,2,3,4,5	5
chr10	73406945	73407124	1,2,3,4,5	5
chr10	73517504	73517598	1,2,3,4,5	5
chr10	73649193	73649220	1,2,3,4,5	5
chr10	73906512	73906818	1,2,3,4,5	5
chr10	73953762	73953830	1,2,3,4,5	5
chr10	74190126	74190249	1,2,3,4,5	5
chr10	75225620	75225745	1,2,3,4,5	5
chr10	77207951	77208021	1,2,3,4,5	5
chr10	77233620	77233691	1,2,3,4,5	5
chr10	77859662	77860072	1,2,3,4,5	5
chr10	77867309	77867532	1,2,3,4,5	5
chr10	79238684	79238721	1,2,3,4,5	5
chr10	79240259	79240309	1,2,3,4,5	5
chr10	80082039	80082662	1,1,2,2,3,3,4,5	5
chr10	80101092	80101132	1,2,3,4,5	5
chr10	80171496	80171537	1,2,3,4,5	5
chr10	80177829	80177932	1,2,3,4,5	5
chr10	80436583	80436759	1,2,3,4,5	5
chr10	80441992	80442064	1,2,3,4,5	5
chr10	80501635	80502279	1,2,3,3,4,4,5	5
chr10	80506345	80506422	1,2,3,4,5	5
chr10	80509414	80510028	1,2,2,3,4,5	5
chr10	80761338	80761392	1,2,3,4,5	5
chr10	83546194	83546231	1,2,3,4,5	5
chr10	84293312	84293922	1,2,2,3,3,4,5	5
chr10	84494442	84494973	1,2,3,4,5,5	5
chr10	85260114	85260179	1,2,3,4,5	5
chr10	85642445	85642528	1,2,3,4,5	5
chr10	90921312	90921557	1,2,3,4,5	5
chr10	92238954	92239029	1,2,3,4,5	5
chr10	92806687	92806725	1,2,3,4,5	5
chr10	92892520	92892554	1,2,3,4,5	5
chr10	93274628	93274678	1,2,3,4,5	5
chr10	93289065	93289183	1,2,3,4,5	5
chr10	93418106	93418566	1,2,3,3,4,5	5
chr10	93465854	93466497	1,2,3,4,4,5,5	5
chr10	93579230	93579355	1,2,3,4,5	5
chr10	93747064	93747112	1,2,3,4,5	5
chr10	94622860	94622900	1,2,3,4,5	5
chr10	94991568	94991740	1,2,3,4,5	5
chr10	95263921	95264879	1,2,2,3,4,5,5,5	5
chr10	95273498	95273557	1,2,3,4,5	5
chr10	95347166	95347210	1,2,3,4,5	5
chr10	95800420	95800603	1,2,3,4,5	5
chr10	95896617	95896657	1,2,3,4,5	5
chr10	96803076	96803517	1,2,3,3,4,4,5	5
chr10	96987911	96988362	1,2,2,3,4,5	5
chr10	97539908	97540013	1,2,3,4,5	5
chr10	97571693	97571859	1,2,3,4,5	5
chr10	97574801	97575412	1,2,3,4,5,5	5
chr10	97687492	97687538	1,2,3,4,5	5
chr10	98516504	98516568	1,2,3,4,5	5
chr10	99779966	99780013	1,2,3,4,5	5
chr10	99785839	99785882	1,2,3,4,5	5
chr10	99869072	99869124	1,2,3,4,5	5
chr10	100373626	100374155	1,2,2,3,3,4,5	5
chr10	100507170	100507213	1,2,3,4,5	5
chr10	100887811	100887846	1,2,3,4,5	5
chr10	102776953	102777394	1,2,3,4,5,5	5
chr10	102779746	102780002	1,2,3,4,5	5
chr10	102819280	102819359	1,2,3,4,5	5
chr10	102833161	102833346	1,2,3,4,5	5
chr10	103115048	103115083	1,2,3,4,5	5
chr10	103527621	103527680	1,2,3,4,5	5
chr10	103879544	103879767	1,2,3,4,5	5
chr10	104257376	104257440	1,2,3,4,5	5
chr10	106493328	106493359	1,2,3,4,5	5
chr10	107898564	107898618	1,2,3,4,5	5
chr10	108599078	108599100	1,2,3,4,5	5
chr10	110405606	110405671	1,2,3,4,5	5
chr10	110408556	110408686	1,2,3,4,5	5
chr10	110414702	110414736	1,2,3,4,5	5
chr10	110456645	110456981	1,2,3,4,5	5
chr10	110483786	110483904	1,2,3,4,5	5
chr10	110487605	110487710	1,2,3,4,5	5
chr10	110493957	110493994	1,2,3,4,5	5
chr10	110567241	110567764	1,2,3,3,4,5	5
chr10	110857256	110857741	1,2,2,3,3,4,5	5
chr10	110979793	110979854	1,2,3,4,5	5
chr10	112360419	112360526	1,2,3,4,5	5
chr10	112678799	112678904	1,2,3,4,5	5
chr10	112738931	112739040	1,2,3,4,5	5
chr10	112778668	112778864	1,2,3,4,5	5
chr10	112808750	112808830	1,2,3,4,5	5
chr10	112965744	112965799	1,2,3,4,5	5
chr10	112969743	112969836	1,2,3,4,5	5
chr10	113078713	113078846	1,2,3,4,5	5
chr10	113169373	113169419	1,2,3,4,5	5
chr10	113297389	113297445	1,2,3,4,5	5
chr10	113326346	113326365	1,2,3,4,5	5
chr10	113982945	113982988	1,2,3,4,5	5
chr10	114346321	114346555	1,2,3,4,5	5
chr10	114349908	114350031	1,2,3,4,5	5
chr10	114413179	114413279	1,2,3,4,5	5
chr10	114442289	114442339	1,2,3,4,5	5
chr10	114453746	114454243	1,2,2,3,4,5	5
chr10	114634759	114634903	1,2,3,4,5	5
chr10	114655233	114655438	1,2,3,4,5	5
chr10	115997014	115997436	1,2,3,4,5	5
chr10	115998482	115998510	1,2,3,4,5	5
chr10	116984754	116984821	1,2,3,4,5	5
chr10	116992242	116992290	1,2,3,4,5	5
chr10	118911505	118911554	1,2,3,4,5	5
chr10	119413625	119413704	1,2,3,4,5	5
chr10	119516450	119516827	1,2,2,3,4,5	5
chr10	119523209	119523307	1,2,3,4,5	5
chr10	119664222	119664295	1,2,3,4,5	5
chr10	119667880	119668036	1,2,3,4,5	5
chr10	120012718	120012764	1,2,3,4,5	5
chr10	121068732	121068776	1,2,3,4,5	5
chr10	121078859	121078878	1,2,3,4,5	5
chr10	121096952	121097055	1,2,3,4,5	5
chr10	121333534	121333601	1,2,3,4,5	5
chr10	121436496	121436978	1,1,2,3,4,4,5,5	5
chr10	121495901	121495949	1,2,3,4,5	5
chr10	121512182	121512249	1,2,3,4,5	5
chr10	121527855	121527961	1,2,3,4,5	5
chr10	121988973	121989041	1,2,3,4,5	5
chr10	122344139	122344190	1,2,3,4,5	5
chr10	122344930	122345075	1,2,3,4,5	5
chr10	124440569	124440606	1,2,3,4,5	5
chr10	124486873	124486912	1,2,3,4,5	5
chr10	125064818	125064946	1,2,3,4,5	5
chr10	125202143	125202240	1,2,3,4,5	5
chr10	125231669	125231736	1,2,3,4,5	5
chr10	125263456	125263816	1,2,3,3,4,5	5
chr10	127923127	127923213	1,2,3,4,5	5
chr10	128049495	128049594	1,2,3,4,5	5
chr10	132245306	132245351	1,2,3,4,5	5
chr10	132311820	132311842	1,2,3,4,5	5
chr10	132325938	132326118	1,2,3,4,5	5
chr10	132403983	132404324	1,2,3,4,4,5	5
chr10	132447984	132448171	1,2,3,4,5	5
chr10	132517082	132517400	1,2,3,4,5	5
chr10	133275051	133275928	1,1,2,2,3,4,5	5
chr11	422387	422453	1,2,3,4,5	5
chr11	466054	466128	1,2,3,4,5	5
chr11	742313	742341	1,2,3,4,5	5
chr11	2208136	2208407	1,2,3,4,5	5
chr11	2257156	2257578	1,1,2,2,3,4,4,5,5	5
chr11	2271888	2271967	1,2,3,4,5	5
chr11	2533878	2534372	1,2,2,3,4,4,5,5	5
chr11	2743836	2743865	1,2,3,4,5	5
chr11	2747683	2747907	1,2,3,4,5	5
chr11	2889569	2889794	1,2,3,4,5,5	5
chr11	3674395	3674512	1,2,3,4,5	5
chr11	4018849	4018907	1,2,3,4,5	5
chr11	4484497	4485002	1,2,2,3,4,5	5
chr11	5620772	5621353	1,2,3,4,5	5
chr11	6256568	6256632	1,2,3,4,5	5
chr11	6288297	6288326	1,2,3,4,5	5
chr11	7484787	7484897	1,2,3,4,5	5
chr11	7573875	7573971	1,2,3,4,5	5
chr11	7600459	7600602	1,2,3,4,5	5
chr11	7604701	7604730	1,2,3,4,5	5
chr11	7605646	7605690	1,2,3,4,5	5
chr11	7612263	7612925	1,2,2,3,3,4,5,5	5
chr11	9364404	9364578	1,2,3,4,5	5
chr11	9906115	9906689	1,2,2,3,4,5	5
chr11	10233727	10233780	1,2,3,4,5	5
chr11	10350597	10350623	1,2,3,4,5	5
chr11	10351535	10351585	1,2,3,4,5	5
chr11	10589133	10589150	1,2,3,4,5	5
chr11	10647676	10647788	1,2,3,4,5	5
chr11	10659766	10659908	1,2,3,4,5	5
chr11	10822651	10822701	1,2,3,4,5	5
chr11	11451119	11451208	1,2,3,4,5	5
chr11	12049067	12049108	1,2,3,4,5	5
chr11	12066097	12066427	1,2,3,4,5	5
chr11	12158831	12159113	1,2,3,3,4,5	5
chr11	12166532	12167601	1,2,2,3,3,4,4,5	5
chr11	12411599	12411968	1,2,3,4,5,5	5
chr11	12480585	12480642	1,2,3,4,5	5
chr11	12508464	12508511	1,2,3,4,5	5
chr11	12516848	12516894	1,2,3,4,5	5
chr11	12558422	12558506	1,2,3,4,5	5
chr11	12573860	12573930	1,2,3,4,5	5
chr11	12587773	12587840	1,2,3,4,5	5
chr11	12628499	12628544	1,2,3,4,5	5
chr11	12686759	12687287	1,1,2,3,4,4,5,5	5
chr11	12723916	12724019	1,2,3,4,5	5
chr11	12800234	12800698	1,2,3,4,5	5
chr11	12802728	12802752	1,2,3,4,5	5
chr11	12893952	12894253	1,2,3,4,4,5	5
chr11	13111060	13111104	1,2,3,4,5	5
chr11	13224485	13224546	1,2,3,4,5	5
chr11	13225216	13225287	1,2,3,4,5	5
chr11	13462499	13462540	1,2,3,4,5	5
chr11	13940162	13940194	1,2,3,4,5	5
chr11	14258380	14258440	1,2,3,4,5	5
chr11	16859812	16860007	1,2,3,4,5	5
chr11	16863185	16863266	1,2,3,4,5	5
chr11	16924898	16924948	1,2,3,4,5	5
chr11	16956971	16957019	1,2,3,4,5	5
chr11	18262832	18262888	1,2,3,4,5	5
chr11	18313215	18313288	1,2,3,4,5	5
chr11	18588769	18588792	1,2,3,4,5	5
chr11	19221058	19221125	1,2,3,4,5	5
chr11	19277043	19277136	1,2,3,4,5	5
chr11	19370351	19370663	1,2,3,4,5,5	5
chr11	19442326	19442434	1,2,3,4,5	5
chr11	19525795	19526159	1,2,3,3,4,5	5
chr11	20020339	20020405	1,2,3,4,5	5
chr11	20027284	20027311	1,2,3,4,5	5
chr11	20031817	20032374	1,2,2,3,3,4,5	5
chr11	20050724	20050784	1,2,3,4,5	5
chr11	21573259	21573299	1,2,3,4,5	5
chr11	23475299	23475325	1,2,3,4,5	5
chr11	23865793	23865832	1,2,3,4,5	5
chr11	23903247	23903288	1,2,3,4,5	5
chr11	24100770	24100871	1,2,3,4,5	5
chr11	24811775	24811868	1,2,3,4,5	5
chr11	27359394	27359857	1,2,3,3,4,5	5
chr11	27392931	27393008	1,2,3,4,5	5
chr11	27678347	27678403	1,2,3,4,5	5
chr11	32400419	32400457	1,2,3,4,5	5
chr11	33161665	33161702	1,2,3,4,5	5
chr11	33723308	33723435	1,2,3,4,5	5
chr11	34263563	34263936	1,2,3,4,5,5	5
chr11	34685459	34685600	1,2,3,4,5	5
chr11	35032022	35032076	1,2,3,4,5	5
chr11	35295987	35296044	1,2,3,4,5	5
chr11	35567871	35567959	1,2,3,4,5	5
chr11	35571854	35571881	1,2,3,4,5	5
chr11	36026470	36026601	1,2,3,4,5	5
chr11	36035034	36035110	1,2,3,4,5	5
chr11	36146605	36146656	1,2,3,4,5	5
chr11	36215875	36216315	1,2,3,4,5,5	5
chr11	36354371	36354873	1,2,2,3,3,4,5	5
chr11	37279763	37279838	1,2,3,4,5	5
chr11	37504351	37505991	1,1,2,2,2,3,3,4,4,5,5	5
chr11	37899950	37900282	1,2,3,4,5	5
chr11	38315183	38315319	1,2,3,4,5	5
chr11	42064456	42064567	1,2,3,4,5	5
chr11	43119429	43119687	1,2,3,4,5	5
chr11	43136100	43136159	1,2,3,4,5	5
chr11	43739089	43739155	1,2,3,4,5	5
chr11	43780742	43781522	1,2,2,3,4,4,5,5	5
chr11	43920816	43920902	1,2,3,4,5	5
chr11	45928674	45928792	1,2,3,4,5	5
chr11	46338808	46339472	1,2,2,3,3,4,5	5
chr11	47192289	47192338	1,2,3,4,5	5
chr11	56151566	56152457	1,2,2,3,3,4,5	5
chr11	57284596	57284788	1,2,3,4,5	5
chr11	57293060	57293245	1,2,3,4,5	5
chr11	57552649	57552687	1,2,3,4,5	5
chr11	57733500	57733881	1,2,3,3,4,4,5	5
chr11	58660334	58660425	1,2,3,4,5	5
chr11	58739806	58740200	1,2,3,4,4,5	5
chr11	58770300	58770969	1,2,2,3,3,4,5,5	5
chr11	58777020	58777110	1,2,3,4,5	5
chr11	58790361	58790386	1,2,3,4,5	5
chr11	59154835	59154861	1,2,3,4,5	5
chr11	59706953	59707066	1,2,3,4,5	5
chr11	59944141	59944247	1,2,3,4,5	5
chr11	60376815	60376891	1,2,3,4,5	5
chr11	60756730	60756785	1,2,3,4,5	5
chr11	61378850	61378895	1,2,3,4,5	5
chr11	61513311	61513684	1,2,3,4,5	5
chr11	61963192	61963263	1,2,3,4,5	5
chr11	62049677	62050196	1,2,3,4,5	5
chr11	62064402	62064425	1,2,3,4,5	5
chr11	62398773	62398844	1,2,3,4,5	5
chr11	62472763	62472848	1,2,3,4,5	5
chr11	62504400	62504527	1,2,3,4,5	5
chr11	62553175	62553671	1,2,2,3,4,5	5
chr11	62554561	62554649	1,2,3,4,5	5
chr11	62560752	62561012	1,2,3,4,5	5
chr11	62925456	62925523	1,2,3,4,5	5
chr11	63581416	63581461	1,2,3,4,5	5
chr11	64276865	64276917	1,2,3,4,5	5
chr11	64335163	64335290	1,2,3,4,5	5
chr11	64358911	64359062	1,2,3,4,5	5
chr11	64386203	64386698	1,2,2,3,4,5	5
chr11	64406700	64406749	1,2,3,4,5	5
chr11	64407390	64407446	1,2,3,4,5	5
chr11	64439396	64439453	1,2,3,4,5	5
chr11	64524228	64524335	1,2,3,4,5	5
chr11	64542372	64542886	1,1,2,2,3,4,5,5	5
chr11	64870782	64870841	1,2,3,4,5	5
chr11	64877010	64877123	1,2,3,4,5	5
chr11	65472199	65472417	1,2,3,4,5	5
chr11	65488873	65490175	1,1,2,2,3,3,4,5,5	5
chr11	65497506	65497847	1,2,3,4,5	5
chr11	65771015	65771284	1,2,3,4,5	5
chr11	65843913	65843948	1,2,3,4,5	5
chr11	66856257	66856295	1,2,3,4,5	5
chr11	67031187	67031238	1,2,3,4,5	5
chr11	67248337	67248815	1,2,2,3,3,4,5	5
chr11	67563080	67563954	1,2,2,3,4,4,5	5
chr11	68344102	68344199	1,2,3,4,5	5
chr11	68763349	68763393	1,2,3,4,5	5
chr11	68776179	68776374	1,2,3,4,5	5
chr11	69122905	69122927	1,2,3,4,5	5
chr11	69283753	69284296	1,2,3,3,4,5	5
chr11	69420683	69421145	1,2,3,3,4,5	5
chr11	69427545	69427666	1,2,3,4,5	5
chr11	69449928	69450447	1,2,3,4,4,5	5
chr11	69497362	69497460	1,2,3,4,5	5
chr11	69575845	69575885	1,2,3,4,5	5
chr11	69636504	69636687	1,2,3,4,5	5
chr11	69744612	69744695	1,2,3,4,5	5
chr11	70229942	70230084	1,2,3,4,5	5
chr11	70242945	70243041	1,2,3,4,5	5
chr11	70760011	70760591	1,2,2,3,3,4,4,5,5	5
chr11	71180113	71180148	1,2,3,4,5	5
chr11	71241161	71241945	1,2,3,3,4,5	5
chr11	71299310	71299552	1,2,3,4,5	5
chr11	71488207	71488243	1,2,3,4,5	5
chr11	72421451	72421588	1,2,3,4,5	5
chr11	72534560	72535076	1,2,3,4,5,5	5
chr11	72777053	72777091	1,2,3,4,5	5
chr11	73114624	73114761	1,2,3,4,5	5
chr11	73157628	73157708	1,2,3,4,5	5
chr11	73227999	73228048	1,2,3,4,5	5
chr11	73271284	73272171	1,2,2,3,3,4,4,5,5	5
chr11	74138738	74138785	1,2,3,4,5	5
chr11	75046859	75047240	1,2,3,3,4,4,5	5
chr11	75367016	75367081	1,2,3,4,5	5
chr11	75463625	75464194	1,2,2,3,4,5	5
chr11	75646254	75646280	1,2,3,4,5	5
chr11	75781064	75781117	1,2,3,4,5	5
chr11	76152988	76153043	1,2,3,4,5	5
chr11	76644694	76644759	1,2,3,4,5	5
chr11	76700384	76700774	1,2,3,4,5,5	5
chr11	76788021	76788915	1,2,2,3,3,4,5,5	5
chr11	77063652	77063717	1,2,3,4,5	5
chr11	77167385	77167413	1,2,3,4,5	5
chr11	77170275	77170335	1,2,3,4,5	5
chr11	77558475	77558561	1,2,3,4,5	5
chr11	77560785	77560871	1,2,3,4,5	5
chr11	78028640	78028697	1,2,3,4,5	5
chr11	78277463	78277512	1,2,3,4,5	5
chr11	78380702	78380947	1,2,3,4,5	5
chr11	81036587	81036659	1,2,3,4,5	5
chr11	81040059	81040317	1,2,3,4,5	5
chr11	83711159	83711213	1,2,3,4,5	5
chr11	85170175	85170410	1,2,3,4,5	5
chr11	85220398	85220454	1,2,3,4,5	5
chr11	86053024	86053051	1,2,3,4,5	5
chr11	86237345	86237689	1,2,3,3,4,5	5
chr11	86371260	86371385	1,2,3,4,5	5
chr11	86423678	86423699	1,2,3,4,5	5
chr11	86497220	86497623	1,2,3,3,4,5,5	5
chr11	86515937	86516008	1,2,3,4,5	5
chr11	86559420	86559462	1,2,3,4,5	5
chr11	86740676	86741143	1,2,2,3,4,5	5
chr11	87000288	87000581	1,2,3,4,5	5
chr11	93815355	93815449	1,2,3,4,5	5
chr11	93817582	93817682	1,2,3,4,5	5
chr11	93841137	93841820	1,1,2,3,3,4,5	5
chr11	93888771	93888812	1,2,3,4,5	5
chr11	94588452	94588615	1,2,3,4,5	5
chr11	94676900	94677014	1,2,3,4,5	5
chr11	94747860	94747927	1,2,3,4,5	5
chr11	95092807	95093083	1,2,3,4,5	5
chr11	96145462	96145473	1,2,3,4,5	5
chr11	98756468	98756502	1,2,3,4,5	5
chr11	100404017	100404040	1,2,3,4,5	5
chr11	102010938	102011331	1,1,2,3,4,5,5	5
chr11	102014812	102014888	1,2,3,4,5	5
chr11	102026267	102026352	1,2,3,4,5	5
chr11	102063041	102063091	1,2,3,4,5	5
chr11	102064432	102064460	1,2,3,4,5	5
chr11	102256411	102256461	1,2,3,4,5	5
chr11	102268628	102268671	1,2,3,4,5	5
chr11	102284156	102284380	1,2,3,4,5	5
chr11	102468768	102468802	1,2,3,4,5	5
chr11	103074373	103074420	1,2,3,4,5	5
chr11	103493078	103493712	1,2,2,3,3,4,5,5	5
chr11	105458222	105458285	1,2,3,4,5	5
chr11	106382067	106382117	1,2,3,4,5	5
chr11	106389286	106389362	1,2,3,4,5	5
chr11	107054529	107054602	1,2,3,4,5	5
chr11	107700183	107700684	1,2,2,3,4,5	5
chr11	107720543	107720611	1,2,3,4,5	5
chr11	108486537	108487082	1,2,3,3,4,5	5
chr11	109892399	109892459	1,2,3,4,5	5
chr11	110075587	110075693	1,2,3,4,5	5
chr11	110299265	110299289	1,2,3,4,5	5
chr11	110379325	110379352	1,2,3,4,5	5
chr11	110479207	110479367	1,2,3,4,5	5
chr11	111515764	111515828	1,2,3,4,5	5
chr11	111908993	111909063	1,2,3,4,5	5
chr11	112249917	112250107	1,2,3,4,5	5
chr11	113529116	113529174	1,2,3,4,5	5
chr11	113553448	113553483	1,2,3,4,5	5
chr11	113885999	113886074	1,2,3,4,5	5
chr11	115489103	115489143	1,2,3,4,5	5
chr11	116070713	116070768	1,2,3,4,5	5
chr11	116874455	116874503	1,2,3,4,5	5
chr11	117072669	117072737	1,2,3,4,5	5
chr11	117292695	117292742	1,2,3,4,5	5
chr11	117920131	117920191	1,2,3,4,5	5
chr11	117929451	117929529	1,2,3,4,5	5
chr11	118890020	118890208	1,2,3,4,5	5
chr11	118912037	118912478	1,1,2,3,4,5	5
chr11	119202763	119202813	1,2,3,4,5	5
chr11	119318964	119319059	1,2,3,4,5	5
chr11	119784936	119785396	1,2,2,3,4,5	5
chr11	119816694	119816836	1,2,3,4,5	5
chr11	119845078	119845127	1,2,3,4,5	5
chr11	119845953	119846063	1,2,3,4,5	5
chr11	119906455	119906517	1,2,3,4,5	5
chr11	119907281	119907598	1,1,2,3,4,5	5
chr11	119964579	119964876	1,2,3,4,5	5
chr11	120021590	120021734	1,2,3,4,5	5
chr11	120214816	120214851	1,2,3,4,5	5
chr11	120908969	120909166	1,2,3,4,5	5
chr11	121281223	121281326	1,2,3,4,5	5
chr11	122676734	122676872	1,2,3,4,5	5
chr11	122677498	122677559	1,2,3,4,5	5
chr11	122703896	122704442	1,2,2,3,4,5	5
chr11	123144822	123144886	1,2,3,4,5	5
chr11	123174857	123174987	1,2,3,4,5	5
chr11	123335069	123335153	1,2,3,4,5	5
chr11	123378274	123378310	1,2,3,4,5	5
chr11	123454144	123454407	1,2,3,4,5	5
chr11	125514451	125514515	1,2,3,4,5	5
chr11	128336377	128336536	1,2,3,4,5	5
chr11	128391947	128391992	1,2,3,4,5	5
chr11	128476913	128476979	1,2,3,4,5	5
chr11	128876136	128877040	1,2,2,3,3,4,5,5	5
chr11	129075897	129075986	1,2,3,4,5	5
chr11	129323053	129323229	1,2,3,4,5	5
chr11	129687273	129687375	1,2,3,4,5	5
chr11	129733111	129733642	1,2,2,3,3,4,5	5
chr11	129849882	129850382	1,2,3,3,4,5	5
chr11	129861876	129862041	1,2,3,4,5	5
chr11	130023340	130023360	1,2,3,4,5	5
chr11	130146556	130146580	1,2,3,4,5	5
chr11	130147543	130147589	1,2,3,4,5	5
chr11	133992215	133992324	1,2,3,4,5	5
chr11	134064568	134064604	1,2,3,4,5	5
chr11	134818670	134818712	1,2,3,4,5	5
chr12	628619	628655	1,2,3,4,5	5
chr12	642959	643040	1,2,3,4,5	5
chr12	1475946	1476197	1,2,3,4,5	5
chr12	2958916	2959401	1,2,3,3,4,5	5
chr12	3065451	3066037	1,2,2,3,3,4,4,5	5
chr12	3071413	3071856	1,2,3,3,4,5	5
chr12	3236503	3237059	1,2,3,4,5,5	5
chr12	3897272	3897300	1,2,3,4,5	5
chr12	4015086	4015580	1,1,2,2,3,4,5	5
chr12	4031153	4031507	1,2,3,4,5	5
chr12	4144874	4144901	1,2,3,4,5	5
chr12	6084860	6084958	1,2,3,4,5	5
chr12	6167384	6167425	1,2,3,4,5	5
chr12	6253453	6253505	1,2,3,4,5	5
chr12	6528997	6529564	1,2,3,4,5	5
chr12	6996141	6996252	1,2,3,4,5	5
chr12	6998816	6998863	1,2,3,4,5	5
chr12	7851739	7852048	1,1,2,3,4,5	5
chr12	7982406	7982549	1,2,3,4,5	5
chr12	7986927	7986992	1,2,3,4,5	5
chr12	7990321	7990471	1,2,3,4,5	5
chr12	8678716	8679027	1,2,3,4,5	5
chr12	8827525	8828241	1,1,2,3,4,4,5,5	5
chr12	9064929	9065003	1,2,3,4,5	5
chr12	9647932	9648109	1,2,3,4,5	5
chr12	9673591	9673678	1,2,3,4,5	5
chr12	9962095	9962177	1,2,3,4,5	5
chr12	10102003	10102042	1,2,3,4,5	5
chr12	10167811	10167865	1,2,3,4,5	5
chr12	10191973	10192066	1,2,3,4,5	5
chr12	10422364	10422372	1,2,3,4,5	5
chr12	11154689	11154783	1,2,3,4,5	5
chr12	11885454	11885577	1,2,3,4,5	5
chr12	12583007	12583155	1,2,3,4,5	5
chr12	12872414	12873004	1,2,2,3,3,4,5	5
chr12	12883475	12883498	1,2,3,4,5	5
chr12	14929176	14929224	1,2,3,4,5	5
chr12	14951233	14951301	1,2,3,4,5	5
chr12	15789677	15789820	1,2,3,4,5	5
chr12	17140088	17140174	1,2,3,4,5	5
chr12	17150051	17150115	1,2,3,4,5	5
chr12	19397665	19397711	1,2,3,4,5	5
chr12	24865104	24865187	1,2,3,4,5	5
chr12	24949077	24949127	1,2,3,4,5	5
chr12	24982749	24982808	1,2,3,4,5	5
chr12	25251581	25251638	1,2,3,4,5	5
chr12	25253111	25253144	1,2,3,4,5	5
chr12	25495773	25495808	1,2,3,4,5	5
chr12	25776143	25776181	1,2,3,4,5	5
chr12	26091293	26091484	1,2,3,4,5	5
chr12	26246586	26246982	1,2,3,4,5	5
chr12	26271239	26271309	1,2,3,4,5	5
chr12	26318748	26318850	1,2,3,4,5	5
chr12	26403081	26403153	1,2,3,4,5	5
chr12	26846118	26846217	1,2,3,4,5	5
chr12	26870041	26871305	1,1,2,2,3,3,4,5,5,5	5
chr12	27542822	27542891	1,2,3,4,5	5
chr12	27999654	28000161	1,1,2,3,4,4,5	5
chr12	29885168	29885240	1,2,3,4,5	5
chr12	30990461	30990517	1,2,3,4,5	5
chr12	30991720	30991737	1,2,3,4,5	5
chr12	31026305	31026319	1,2,3,4,5	5
chr12	31027236	31027269	1,2,3,4,5	5
chr12	31845748	31845859	1,2,3,4,5	5
chr12	31958795	31959325	1,2,2,3,3,4,5	5
chr12	31990148	31990206	1,2,3,4,5	5
chr12	32054243	32054368	1,2,3,4,5	5
chr12	32258619	32258831	1,2,3,4,5	5
chr12	32675050	32675106	1,2,3,4,5	5
chr12	32892211	32892594	1,2,3,4,5	5
chr12	32893205	32893639	1,2,2,3,4,5	5
chr12	32929172	32929308	1,2,3,4,5	5
chr12	32983520	32983614	1,2,3,4,5	5
chr12	33012365	33012435	1,2,3,4,5	5
chr12	39043638	39043650	1,2,3,4,5	5
chr12	39122607	39123068	1,2,3,3,4,5	5
chr12	39123806	39123815	1,2,3,4,5	5
chr12	42922241	42922418	1,2,3,4,5	5
chr12	42961545	42961603	1,2,3,4,5	5
chr12	42969480	42969515	1,2,3,4,5	5
chr12	43675495	43675518	1,2,3,4,5	5
chr12	43848246	43848342	1,2,3,4,5	5
chr12	45234656	45234714	1,2,3,4,5	5
chr12	45369295	45369333	1,2,3,4,5	5
chr12	45473822	45473886	1,2,3,4,5	5
chr12	46455866	46456073	1,2,3,4,5	5
chr12	46950254	46950298	1,2,3,4,5	5
chr12	46964077	46964104	1,2,3,4,5	5
chr12	47033966	47034010	1,2,3,4,5	5
chr12	48021918	48022089	1,2,3,4,5	5
chr12	48350843	48351342	1,2,3,3,4,5	5
chr12	48507065	48507167	1,2,3,4,5	5
chr12	48528471	48528528	1,2,3,4,5	5
chr12	50786916	50786988	1,2,3,4,5	5
chr12	50928498	50928562	1,2,3,4,5	5
chr12	50930703	50930788	1,2,3,4,5	5
chr12	51318607	51318711	1,2,3,4,5	5
chr12	52037009	52037084	1,2,3,4,5	5
chr12	52164130	52164182	1,2,3,4,5	5
chr12	52215743	52215881	1,2,3,4,5	5
chr12	52217443	52217499	1,2,3,4,5	5
chr12	52231126	52231259	1,2,3,4,5	5
chr12	52551490	52551896	1,2,3,4,4,5	5
chr12	52671127	52671197	1,2,3,4,5	5
chr12	52672513	52672556	1,2,3,4,5	5
chr12	52925255	52925314	1,2,3,4,5	5
chr12	52927384	52927407	1,2,3,4,5	5
chr12	52945597	52946224	1,1,2,2,3,3,4,4,5,5	5
chr12	52959720	52959767	1,2,3,4,5	5
chr12	52971834	52972223	1,1,2,3,4,5,5	5
chr12	53186960	53187370	1,1,2,3,4,4,5	5
chr12	53867678	53867841	1,2,3,4,5	5
chr12	53953208	53953263	1,2,3,4,5	5
chr12	55843011	55843176	1,2,3,4,5	5
chr12	55902271	55902357	1,2,3,4,5	5
chr12	55955931	55956333	1,2,3,3,4,5	5
chr12	56443360	56443441	1,2,3,4,5	5
chr12	59737004	59737087	1,2,3,4,5	5
chr12	62249022	62249133	1,2,3,4,5	5
chr12	62250810	62250864	1,2,3,4,5	5
chr12	62873440	62873975	1,2,3,4,4,5	5
chr12	63885608	63885753	1,2,3,4,5	5
chr12	64655331	64655369	1,2,3,4,5	5
chr12	64890015	64890134	1,2,3,4,5	5
chr12	66916294	66916393	1,2,3,4,5	5
chr12	67483990	67484274	1,2,3,4,5	5
chr12	67671566	67671595	1,2,3,4,5	5
chr12	68203590	68203614	1,2,3,4,5	5
chr12	69105434	69105451	1,2,3,4,5	5
chr12	69410747	69410790	1,2,3,4,5	5
chr12	69416440	69416501	1,2,3,4,5	5
chr12	69428482	69428553	1,2,3,4,5	5
chr12	69452729	69452823	1,2,3,4,5	5
chr12	69688206	69688297	1,2,3,4,5	5
chr12	72932066	72932133	1,2,3,4,5	5
chr12	75978019	75978901	1,2,2,3,4,5,5	5
chr12	78651934	78652000	1,2,3,4,5	5
chr12	79547415	79547595	1,2,3,4,5	5
chr12	79764810	79765346	1,2,3,4,4,5	5
chr12	80213422	80213475	1,2,3,4,5	5
chr12	80214100	80214713	1,2,2,3,3,4,4,5,5	5
chr12	80868761	80868856	1,2,3,4,5	5
chr12	82766202	82766286	1,2,3,4,5	5
chr12	85468895	85469333	1,2,3,4,5	5
chr12	88179624	88179947	1,2,3,4,5	5
chr12	88181998	88182023	1,2,3,4,5	5
chr12	88376095	88376149	1,2,3,4,5	5
chr12	88931751	88931791	1,2,3,4,5	5
chr12	89160915	89161768	1,2,2,3,3,4,5	5
chr12	89256185	89256290	1,2,3,4,5	5
chr12	89326831	89326890	1,2,3,4,5	5
chr12	89335876	89335963	1,2,3,4,5	5
chr12	89372643	89373207	1,2,2,3,3,4,5	5
chr12	89383410	89383432	1,2,3,4,5	5
chr12	89418242	89418304	1,2,3,4,5	5
chr12	89566795	89566861	1,2,3,4,5	5
chr12	89756867	89757217	1,1,2,3,4,5	5
chr12	89770494	89770555	1,2,3,4,5	5
chr12	89827819	89827837	1,2,3,4,5	5
chr12	89829708	89829807	1,2,3,4,5	5
chr12	92080595	92080701	1,2,3,4,5	5
chr12	92572273	92572383	1,2,3,4,5	5
chr12	93371140	93371184	1,2,3,4,5	5
chr12	94615977	94616041	1,2,3,4,5	5
chr12	95083938	95084199	1,2,3,4,5	5
chr12	95204583	95204664	1,2,3,4,5	5
chr12	95885146	95885223	1,2,3,4,5	5
chr12	96467476	96467504	1,2,3,4,5	5
chr12	97568812	97568913	1,2,3,4,5	5
chr12	98345477	98345560	1,2,3,4,5	5
chr12	98475461	98475604	1,2,3,4,5	5
chr12	99455431	99455500	1,2,3,4,5	5
chr12	99456954	99457002	1,2,3,4,5	5
chr12	101792240	101792772	1,2,2,3,3,4,5	5
chr12	102567297	102567379	1,2,3,4,5	5
chr12	103779828	103780341	1,2,3,4,4,5,5	5
chr12	104219519	104220216	1,2,2,3,4,4,5,5	5
chr12	104516113	104516187	1,2,3,4,5	5
chr12	104615095	104615173	1,2,3,4,5	5
chr12	105209280	105209318	1,2,3,4,5	5
chr12	105318373	105318518	1,2,3,4,5	5
chr12	106030635	106030996	1,2,3,4,4,5	5
chr12	106033420	106033491	1,2,3,4,5	5
chr12	106780178	106780273	1,2,3,4,5	5
chr12	108832910	108833502	1,1,2,2,3,3,4,4,5,5	5
chr12	108934088	108934609	1,2,2,3,3,4,5	5
chr12	110841215	110841253	1,2,3,4,5	5
chr12	111570190	111570235	1,2,3,4,5	5
chr12	111645500	111645665	1,2,3,4,5	5
chr12	113896330	113896373	1,2,3,4,5	5
chr12	114628387	114628504	1,2,3,4,5	5
chr12	114746503	114746551	1,2,3,4,5	5
chr12	114799756	114799790	1,2,3,4,5	5
chr12	116288131	116288172	1,2,3,4,5	5
chr12	116321099	116321163	1,2,3,4,5	5
chr12	116332105	116332142	1,2,3,4,5	5
chr12	116426515	116426558	1,2,3,4,5	5
chr12	116427442	116427860	1,2,3,3,4,5	5
chr12	116916249	116916391	1,2,3,4,5	5
chr12	118052618	118052697	1,2,3,4,5	5
chr12	119171414	119171508	1,2,3,4,5	5
chr12	120229606	120230133	1,2,3,4,5,5	5
chr12	120230739	120230754	1,2,3,4,5	5
chr12	121166535	121166643	1,2,3,4,5	5
chr12	121167381	121167455	1,2,3,4,5	5
chr12	121227408	121227560	1,2,3,4,5	5
chr12	121582827	121582900	1,2,3,4,5	5
chr12	122091222	122091252	1,2,3,4,5	5
chr12	122096708	122096893	1,2,3,4,5	5
chr12	122422084	122422663	1,2,3,3,4,5	5
chr12	122710520	122710709	1,2,3,4,5	5
chr12	123490291	123490365	1,2,3,4,5	5
chr12	123491202	123491376	1,2,3,4,5	5
chr12	123506231	123506355	1,2,3,4,5	5
chr12	123516287	123516359	1,2,3,4,5	5
chr12	123519225	123520036	1,2,3,3,4,4,4,5,5	5
chr12	124076019	124076063	1,2,3,4,5	5
chr12	124481498	124481608	1,2,3,4,5	5
chr12	124500769	124500893	1,2,3,4,5	5
chr12	124609248	124609278	1,2,3,4,5	5
chr12	124665686	124665723	1,2,3,4,5	5
chr12	124667771	124667896	1,2,3,4,5	5
chr12	124678606	124678666	1,2,3,4,5	5
chr12	124681511	124682384	1,2,3,3,4,5	5
chr12	124829455	124829570	1,2,3,4,5	5
chr12	124927851	124928620	1,1,2,2,3,3,4,5	5
chr12	131860950	131861009	1,2,3,4,5	5
chr12	132509541	132509657	1,2,3,4,5	5
chr12	132596159	132596227	1,2,3,4,5	5
chr13	19794315	19794773	1,2,3,4,5,5	5
chr13	20512139	20512463	1,2,3,4,5	5
chr13	20680867	20680923	1,2,3,4,5	5
chr13	20975311	20975497	1,2,3,4,5	5
chr13	21069731	21069878	1,2,3,4,5	5
chr13	21070644	21071363	1,2,3,4,5,5	5
chr13	23588674	23588735	1,2,3,4,5	5
chr13	23599646	23599701	1,2,3,4,5	5
chr13	24591750	24592123	1,2,3,4,5	5
chr13	24615230	24615274	1,2,3,4,5	5
chr13	25116231	25116354	1,2,3,4,5	5
chr13	25659164	25659553	1,2,3,4,5	5
chr13	26021625	26021712	1,2,3,4,5	5
chr13	26022748	26022800	1,2,3,4,5	5
chr13	28023630	28023682	1,2,3,4,5	5
chr13	28545736	28546131	1,2,3,4,4,5	5
chr13	28753642	28754077	1,2,3,3,4,5	5
chr13	29841670	29841716	1,2,3,4,5	5
chr13	30002689	30002724	1,2,3,4,5	5
chr13	30022935	30023543	1,1,2,3,4,4,5,5	5
chr13	30157662	30157779	1,2,3,4,5	5
chr13	30338599	30338626	1,2,3,4,5	5
chr13	30389529	30389600	1,2,3,4,5	5
chr13	30526941	30527016	1,2,3,4,5	5
chr13	30743686	30743730	1,2,3,4,5	5
chr13	30928974	30929026	1,2,3,4,5	5
chr13	31094423	31094961	1,2,3,4,4,5	5
chr13	32033986	32034122	1,2,3,4,5	5
chr13	33152595	33152641	1,2,3,4,5	5
chr13	33218215	33218266	1,2,3,4,5	5
chr13	33994684	33995034	1,2,3,4,5	5
chr13	34622629	34622674	1,2,3,4,5	5
chr13	37134481	37134522	1,2,3,4,5	5
chr13	39023503	39024065	1,2,2,3,4,5	5
chr13	39803374	39803422	1,2,3,4,5	5
chr13	40300782	40300798	1,2,3,4,5	5
chr13	40439359	40439418	1,2,3,4,5	5
chr13	40474342	40474401	1,2,3,4,5	5
chr13	41505593	41506004	1,2,2,3,4,5	5
chr13	43021947	43022582	1,1,2,2,3,3,4,5,5	5
chr13	44016733	44016782	1,2,3,4,5	5
chr13	44198925	44199025	1,2,3,4,5	5
chr13	44229777	44230252	1,2,3,3,4,4,5,5	5
chr13	44232200	44232248	1,2,3,4,5	5
chr13	44340085	44340115	1,2,3,4,5	5
chr13	44364767	44364939	1,2,3,4,5	5
chr13	44815809	44815923	1,2,3,4,5	5
chr13	44817118	44817525	1,2,3,4,5,5	5
chr13	45528008	45528122	1,2,3,4,5	5
chr13	46479470	46480371	1,1,2,2,3,3,3,4,4,4,5,5	5
chr13	46595718	46596212	1,2,2,3,3,4,5	5
chr13	46617596	46618046	1,1,2,3,3,4,4,5	5
chr13	46630998	46631044	1,2,3,4,5	5
chr13	46684660	46684850	1,2,3,4,5	5
chr13	47897571	47897693	1,2,3,4,5	5
chr13	48305886	48306128	1,2,3,4,5,5	5
chr13	49238779	49238918	1,2,3,4,5	5
chr13	49800950	49801068	1,2,3,4,5	5
chr13	50334985	50335074	1,2,3,4,5	5
chr13	51981058	51981596	1,2,2,3,4,5	5
chr13	51998153	51998178	1,2,3,4,5	5
chr13	54346747	54346822	1,2,3,4,5	5
chr13	60138133	60138951	1,2,2,2,3,4,5	5
chr13	60147500	60147954	1,2,2,3,4,5	5
chr13	60166937	60167595	1,2,3,4,4,5	5
chr13	62194082	62194100	1,2,3,4,5	5
chr13	64476147	64476350	1,2,3,4,5	5
chr13	64643251	64643279	1,2,3,4,5	5
chr13	64723924	64723992	1,2,3,4,5	5
chr13	66074297	66074411	1,2,3,4,5	5
chr13	68890247	68890312	1,2,3,4,5	5
chr13	68893850	68893908	1,2,3,4,5	5
chr13	71015179	71015734	1,2,2,3,3,4,4,5	5
chr13	72136383	72136461	1,2,3,4,5	5
chr13	73090631	73090689	1,2,3,4,5	5
chr13	73096390	73097087	1,1,2,3,3,4,4,5,5,5	5
chr13	73122467	73122482	1,2,3,4,5	5
chr13	73174648	73174777	1,2,3,4,5	5
chr13	73194267	73194323	1,2,3,4,5	5
chr13	73220994	73221557	1,2,3,3,4,4,5,5	5
chr13	73261821	73261891	1,2,3,4,5	5
chr13	73372801	73373270	1,1,2,3,4,5	5
chr13	73535460	73535502	1,2,3,4,5	5
chr13	73635311	73635933	1,2,3,3,4,4,5,5	5
chr13	74036602	74036658	1,2,3,4,5	5
chr13	75812899	75812985	1,2,3,4,5	5
chr13	76917843	76917997	1,2,3,4,5	5
chr13	76965863	76966320	1,1,2,3,4,5	5
chr13	77980736	77980795	1,2,3,4,5	5
chr13	79455475	79455555	1,2,3,4,5	5
chr13	85080850	85081399	1,2,2,3,4,5	5
chr13	90770481	90770908	1,2,2,3,4,5	5
chr13	91243792	91243941	1,2,3,4,5	5
chr13	92103700	92103801	1,2,3,4,5	5
chr13	97004662	97004719	1,2,3,4,5	5
chr13	97012436	97012879	1,2,3,3,4,4,5,5	5
chr13	97179675	97179721	1,2,3,4,5	5
chr13	97182572	97182610	1,2,3,4,5	5
chr13	97185463	97185525	1,2,3,4,5	5
chr13	97192322	97192342	1,2,3,4,5	5
chr13	97199607	97199650	1,2,3,4,5	5
chr13	97256549	97256704	1,2,3,4,5	5
chr13	97258868	97259002	1,2,3,4,5	5
chr13	98273234	98273270	1,2,3,4,5	5
chr13	98320711	98320762	1,2,3,4,5	5
chr13	98606424	98606521	1,2,3,4,5	5
chr13	98896390	98896969	1,1,2,3,4,5,5	5
chr13	98906943	98906971	1,2,3,4,5	5
chr13	98961477	98961975	1,1,2,3,4,4,5	5
chr13	98972751	98972827	1,2,3,4,5	5
chr13	99005812	99005989	1,2,3,4,5	5
chr13	99067319	99067415	1,2,3,4,5	5
chr13	99072620	99073144	1,2,2,3,3,4,5	5
chr13	99078592	99078620	1,2,3,4,5	5
chr13	99162640	99162718	1,2,3,4,5	5
chr13	102668180	102668208	1,2,3,4,5	5
chr13	102696626	102696665	1,2,3,4,5	5
chr13	102698433	102698486	1,2,3,4,5	5
chr13	102704418	102704485	1,2,3,4,5	5
chr13	102911456	102911534	1,2,3,4,5	5
chr13	102983658	102983901	1,2,3,4,5	5
chr13	103187708	103187776	1,2,3,4,5	5
chr13	106139514	106139534	1,2,3,4,5	5
chr13	106281601	106281641	1,2,3,4,5	5
chr13	106285266	106285366	1,2,3,4,5	5
chr13	106319245	106319281	1,2,3,4,5	5
chr13	106423643	106423661	1,2,3,4,5	5
chr13	106433252	106433368	1,2,3,4,5	5
chr13	106467587	106467959	1,2,3,4,4,5	5
chr13	109257213	109257251	1,2,3,4,5	5
chr13	109274376	109274521	1,2,3,4,5	5
chr13	109998868	109998984	1,2,3,4,5	5
chr13	110000339	110000404	1,2,3,4,5	5
chr13	110226429	110226499	1,2,3,4,5	5
chr13	110287115	110287206	1,2,3,4,5	5
chr13	110312806	110312909	1,2,3,4,5	5
chr13	110419509	110419594	1,2,3,4,5	5
chr13	110485666	110485730	1,2,3,4,5	5
chr13	110490531	110490654	1,2,3,4,5	5
chr13	110547045	110547124	1,2,3,4,5	5
chr13	110602365	110602391	1,2,3,4,5	5
chr13	112723059	112723088	1,2,3,4,5	5
chr13	113397906	113398002	1,2,3,4,5	5
chr13	113533671	113533793	1,2,3,4,5	5
chr13	113545541	113545687	1,2,3,4,5	5
chr14	20977606	20977644	1,2,3,4,5	5
chr14	22289725	22289770	1,2,3,4,5	5
chr14	22297668	22297712	1,2,3,4,5	5
chr14	22752623	22752669	1,2,3,4,5	5
chr14	22820912	22820970	1,2,3,4,5	5
chr14	22839280	22839315	1,2,3,4,5	5
chr14	23146127	23146612	1,1,2,3,4,4,5,5	5
chr14	23301429	23301800	1,2,3,4,5	5
chr14	23727748	23727838	1,2,3,4,5	5
chr14	24984590	24985087	1,2,2,3,4,5	5
chr14	25009632	25010437	1,2,3,3,4,5,5	5
chr14	31207836	31207880	1,2,3,4,5	5
chr14	31263697	31263794	1,2,3,4,5	5
chr14	31947220	31947253	1,2,3,4,5	5
chr14	31949854	31949930	1,2,3,4,5	5
chr14	32010739	32010832	1,2,3,4,5	5
chr14	33960038	33960095	1,2,3,4,5	5
chr14	33990179	33990206	1,2,3,4,5	5
chr14	34046938	34047422	1,2,2,3,3,4,4,5,5	5
chr14	34050705	34050963	1,2,3,4,5	5
chr14	34052204	34052238	1,2,3,4,5	5
chr14	34052759	34052927	1,2,3,4,5	5
chr14	34060277	34060330	1,2,3,4,5	5
chr14	34103356	34103435	1,2,3,4,5	5
chr14	34131067	34131188	1,2,3,4,5	5
chr14	34199648	34199716	1,2,3,4,5	5
chr14	34202339	34202380	1,2,3,4,5	5
chr14	34303950	34304155	1,2,3,4,5	5
chr14	34424330	34424756	1,2,2,3,4,5	5
chr14	34651100	34651364	1,2,3,4,5	5
chr14	35159010	35159118	1,2,3,4,5	5
chr14	35958533	35958610	1,2,3,4,5	5
chr14	41419891	41419962	1,2,3,4,5	5
chr14	41426477	41427318	1,2,2,3,4,5	5
chr14	41541748	41541780	1,2,3,4,5	5
chr14	45785401	45785467	1,2,3,4,5	5
chr14	49505526	49505607	1,2,3,4,5	5
chr14	49545236	49545296	1,2,3,4,5	5
chr14	49999311	50000373	1,1,2,2,3,3,3,4,5	5
chr14	50013643	50013699	1,2,3,4,5	5
chr14	51368808	51369544	1,2,3,3,4,5	5
chr14	51534811	51534954	1,2,3,4,5	5
chr14	51604231	51604338	1,2,3,4,5	5
chr14	51615625	51616023	1,2,2,3,4,5	5
chr14	53265204	53265263	1,2,3,4,5	5
chr14	53927364	53927424	1,2,3,4,5	5
chr14	54652391	54652403	1,2,3,4,5	5
chr14	54773342	54773556	1,2,3,4,5	5
chr14	55103324	55103411	1,2,3,4,5	5
chr14	55274814	55274889	1,2,3,4,5	5
chr14	55427044	55427689	1,2,2,3,4,5,5	5
chr14	56666399	56666857	1,1,2,3,4,5	5
chr14	56822412	56822462	1,2,3,4,5	5
chr14	58663531	58664075	1,2,2,3,4,5	5
chr14	58824979	58825002	1,2,3,4,5	5
chr14	58978556	58978699	1,2,3,4,5	5
chr14	59361351	59361398	1,2,3,4,5	5
chr14	60094437	60094504	1,2,3,4,5	5
chr14	60098195	60098201	1,2,3,4,5	5
chr14	61356029	61356125	1,2,3,4,5	5
chr14	61388356	61388441	1,2,3,4,5	5
chr14	61472186	61472459	1,2,3,4,5	5
chr14	61492913	61493453	1,2,2,3,4,5	5
chr14	61506255	61506624	1,2,3,3,4,4,5	5
chr14	61547290	61547330	1,2,3,4,5	5
chr14	61568836	61568876	1,2,3,4,5	5
chr14	61670743	61670778	1,2,3,4,5	5
chr14	61940800	61940906	1,2,3,4,5	5
chr14	61948623	61948985	1,2,3,4,5	5
chr14	61965183	61965250	1,2,3,4,5	5
chr14	61973956	61974184	1,2,3,4,5	5
chr14	63565577	63565662	1,2,3,4,5	5
chr14	63647827	63648293	1,2,3,4,4,5	5
chr14	63678008	63678064	1,2,3,4,5	5
chr14	63761535	63761820	1,2,3,4,5,5	5
chr14	64639478	64639571	1,2,3,4,5	5
chr14	64644786	64644882	1,2,3,4,5	5
chr14	64645612	64645724	1,2,3,4,5	5
chr14	65236752	65237346	1,1,2,3,4,4,5,5	5
chr14	65238485	65238630	1,2,3,4,5	5
chr14	65256259	65256299	1,2,3,4,5	5
chr14	65335020	65335070	1,2,3,4,5	5
chr14	67391441	67391507	1,2,3,4,5	5
chr14	68403019	68403355	1,2,2,3,3,4,5	5
chr14	68404779	68404848	1,2,3,4,5	5
chr14	68468885	68468932	1,2,3,4,5	5
chr14	68479476	68479491	1,2,3,4,5	5
chr14	68487959	68488006	1,2,3,4,5	5
chr14	68514681	68514843	1,2,3,4,5	5
chr14	68576595	68576703	1,2,3,4,5	5
chr14	68620031	68620394	1,2,3,4,5	5
chr14	68628895	68628937	1,2,3,4,5	5
chr14	68687849	68687985	1,2,3,4,5	5
chr14	68713880	68713964	1,2,3,4,5	5
chr14	68729699	68729733	1,2,3,4,5	5
chr14	68747566	68747682	1,2,3,4,5	5
chr14	68748862	68748898	1,2,3,4,5	5
chr14	68896746	68896839	1,2,3,4,5	5
chr14	68942850	68942934	1,2,3,4,5	5
chr14	70237877	70237972	1,2,3,4,5	5
chr14	70716738	70717160	1,2,3,3,4,5	5
chr14	71165376	71165959	1,1,2,3,3,4,4,5,5	5
chr14	71389118	71389137	1,2,3,4,5	5
chr14	71471818	71471888	1,2,3,4,5	5
chr14	72788536	72788553	1,2,3,4,5	5
chr14	72924389	72924478	1,2,3,4,5	5
chr14	73562692	73562910	1,2,3,4,5	5
chr14	73569885	73570082	1,2,3,4,5	5
chr14	73602330	73602380	1,2,3,4,5	5
chr14	73796092	73796200	1,2,3,4,5	5
chr14	74566985	74567014	1,2,3,4,5	5
chr14	74620795	74620817	1,2,3,4,5	5
chr14	74886140	74886267	1,2,3,4,5	5
chr14	74888365	74888887	1,2,3,4,5	5
chr14	74978516	74979936	1,1,1,2,2,2,3,4,5,5	5
chr14	75185399	75185890	1,1,2,3,3,4,5	5
chr14	75209874	75209902	1,2,3,4,5	5
chr14	75521582	75521641	1,2,3,4,5	5
chr14	75554315	75554826	1,2,2,3,4,5	5
chr14	75634947	75635039	1,2,3,4,5	5
chr14	76687682	76687807	1,2,3,4,5	5
chr14	77004450	77005256	1,2,2,3,3,4,4,5,5,5	5
chr14	77033362	77033458	1,2,3,4,5	5
chr14	77499110	77499488	1,2,3,4,5,5	5
chr14	77508434	77508463	1,2,3,4,5	5
chr14	79343129	79343172	1,2,3,4,5	5
chr14	80565169	80565227	1,2,3,4,5	5
chr14	80975821	80976554	1,2,3,4,4,5,5,5	5
chr14	81268102	81268414	1,2,3,4,5	5
chr14	81393166	81393291	1,2,3,4,5	5
chr14	81401047	81401104	1,2,3,4,5	5
chr14	81427847	81427937	1,2,3,4,5	5
chr14	81449757	81450237	1,2,3,3,4,5	5
chr14	87020331	87020698	1,2,3,3,4,5	5
chr14	89061874	89061910	1,2,3,4,5	5
chr14	89067471	89067517	1,2,3,4,5	5
chr14	89426091	89426128	1,2,3,4,5	5
chr14	89835228	89835269	1,2,3,4,5	5
chr14	90797615	90798143	1,2,3,4,5,5	5
chr14	91127695	91127740	1,2,3,4,5	5
chr14	91361331	91361864	1,2,2,3,3,4,5	5
chr14	91418616	91418657	1,2,3,4,5	5
chr14	92544243	92544502	1,2,2,3,4,5	5
chr14	92565831	92565876	1,2,3,4,5	5
chr14	95212735	95212770	1,2,3,4,5	5
chr14	95468982	95469289	1,2,3,4,4,5	5
chr14	95530576	95530680	1,2,3,4,5	5
chr14	95655644	95655697	1,2,3,4,5	5
chr14	96279713	96279764	1,2,3,4,5	5
chr14	96446333	96446440	1,2,3,4,5	5
chr14	96462077	96462544	1,2,3,3,4,5	5
chr14	96497709	96497761	1,2,3,4,5	5
chr14	99460938	99461001	1,2,3,4,5	5
chr14	99574273	99574790	1,2,3,3,4,4,5	5
chr14	99580055	99580174	1,2,3,4,5	5
chr14	100074176	100074336	1,2,3,4,5	5
chr14	100371951	100372503	1,2,2,3,3,4,5	5
chr14	100472048	100472131	1,2,3,4,5	5
chr14	100678173	100678224	1,2,3,4,5	5
chr14	101706306	101706410	1,2,3,4,5	5
chr14	102097553	102098103	1,2,3,3,4,5	5
chr14	102726438	102726560	1,2,3,4,5	5
chr14	102739261	102739417	1,2,3,4,5	5
chr14	102795734	102796267	1,2,3,3,4,5,5	5
chr14	103707455	103707645	1,2,3,4,5	5
chr14	104117015	104117063	1,2,3,4,5	5
chr15	25770762	25770807	1,2,3,4,5	5
chr15	26026355	26026900	1,2,3,3,4,4,5,5	5
chr15	29921293	29921421	1,2,3,4,5	5
chr15	29924848	29924873	1,2,3,4,5	5
chr15	31024454	31024616	1,2,3,4,5	5
chr15	31364583	31364647	1,2,3,4,5	5
chr15	33202015	33202490	1,2,2,3,4,5	5
chr15	33206522	33206549	1,2,3,4,5	5
chr15	33298828	33298883	1,2,3,4,5	5
chr15	34080099	34080115	1,2,3,4,5	5
chr15	34119328	34119374	1,2,3,4,5	5
chr15	34360482	34360544	1,2,3,4,5	5
chr15	34810586	34810930	1,2,3,4,5,5	5
chr15	35700379	35700419	1,2,3,4,5	5
chr15	36373716	36373745	1,2,3,4,5	5
chr15	37014807	37014858	1,2,3,4,5	5
chr15	38593572	38593674	1,2,3,4,5	5
chr15	39014899	39014962	1,2,3,4,5	5
chr15	39213526	39213694	1,2,3,4,5	5
chr15	39404921	39405016	1,2,3,4,5	5
chr15	39788973	39788999	1,2,3,4,5	5
chr15	39888984	39889072	1,2,3,4,5	5
chr15	39942290	39942556	1,2,3,4,5	5
chr15	40088693	40088770	1,2,3,4,5	5
chr15	40093233	40093334	1,2,3,4,5	5
chr15	40258155	40258189	1,2,3,4,5	5
chr15	40511750	40511790	1,2,3,4,5	5
chr15	40825952	40826330	1,1,2,3,4,4,5	5
chr15	41116545	41116729	1,2,3,4,5	5
chr15	41568602	41568793	1,2,3,4,5	5
chr15	41586641	41586711	1,2,3,4,5	5
chr15	41866502	41866572	1,2,3,4,5	5
chr15	41980055	41980072	1,2,3,4,5	5
chr15	42001396	42001535	1,2,3,4,5	5
chr15	42092455	42093062	1,2,2,3,3,4,5	5
chr15	44707404	44707495	1,2,3,4,5	5
chr15	45456782	45456824	1,2,3,4,5	5
chr15	47266696	47266773	1,2,3,4,5	5
chr15	47333929	47333950	1,2,3,4,5	5
chr15	47338854	47338905	1,2,3,4,5	5
chr15	47340421	47340797	1,2,3,4,4,5,5	5
chr15	47780271	47780303	1,2,3,4,5	5
chr15	48425197	48425494	1,2,3,4,5	5
chr15	48760015	48760071	1,2,3,4,5	5
chr15	49842563	49842583	1,2,3,4,5	5
chr15	49984589	49984636	1,2,3,4,5	5
chr15	50163066	50163116	1,2,3,4,5	5
chr15	50831153	50831176	1,2,3,4,5	5
chr15	50854642	50854814	1,2,3,4,5	5
chr15	51314965	51315102	1,2,3,4,5	5
chr15	51331322	51331418	1,2,3,4,5	5
chr15	51338752	51338784	1,2,3,4,5	5
chr15	51416274	51416333	1,2,3,4,5	5
chr15	53925897	53925991	1,2,3,4,5	5
chr15	53927369	53927403	1,2,3,4,5	5
chr15	55577060	55577109	1,2,3,4,5	5
chr15	55775476	55775566	1,2,3,4,5	5
chr15	56042243	56042780	1,2,2,3,4,5	5
chr15	57016095	57016129	1,2,3,4,5	5
chr15	57412364	57412469	1,2,3,4,5	5
chr15	58441082	58441155	1,2,3,4,5	5
chr15	58470133	58470200	1,2,3,4,5	5
chr15	58501814	58501886	1,2,3,4,5	5
chr15	58521704	58521836	1,2,3,4,5	5
chr15	59381121	59381182	1,2,3,4,5	5
chr15	60285922	60285962	1,2,3,4,5	5
chr15	62798675	62798843	1,2,3,4,5	5
chr15	62896801	62897234	1,1,2,3,4,5	5
chr15	62928603	62928692	1,2,3,4,5	5
chr15	62998524	62998665	1,2,3,4,5	5
chr15	63874767	63874933	1,2,3,4,5	5
chr15	64572032	64572188	1,2,3,4,5	5
chr15	64851635	64851683	1,2,3,4,5	5
chr15	64884174	64884237	1,2,3,4,5	5
chr15	64886375	64886511	1,2,3,4,5	5
chr15	65278514	65278704	1,2,3,4,5	5
chr15	65365416	65365488	1,2,3,4,5	5
chr15	65561753	65562269	1,2,3,3,4,5	5
chr15	65901560	65902631	1,1,1,2,2,2,3,3,4,4,5,5	5
chr15	65906523	65906622	1,2,3,4,5	5
chr15	66365094	66365144	1,2,3,4,5	5
chr15	66558435	66558546	1,2,3,4,5	5
chr15	66592794	66592827	1,2,3,4,5	5
chr15	66741811	66741836	1,2,3,4,5	5
chr15	66803308	66803349	1,2,3,4,5	5
chr15	66842470	66842511	1,2,3,4,5	5
chr15	66883478	66883605	1,2,3,4,5	5
chr15	67044525	67044555	1,2,3,4,5	5
chr15	67048888	67048927	1,2,3,4,5	5
chr15	67049582	67049899	1,2,3,4,5	5
chr15	67178853	67178974	1,2,3,4,5	5
chr15	67839689	67840171	1,2,2,3,4,5	5
chr15	68017435	68017480	1,2,3,4,5	5
chr15	68023456	68023547	1,2,3,4,5	5
chr15	68028295	68028370	1,2,3,4,5	5
chr15	68272076	68272111	1,2,3,4,5	5
chr15	68273308	68273363	1,2,3,4,5	5
chr15	68734512	68734538	1,2,3,4,5	5
chr15	68979187	68979229	1,2,3,4,5	5
chr15	69469892	69470105	1,2,3,4,5	5
chr15	70171576	70171721	1,2,3,4,5	5
chr15	70196608	70196811	1,2,3,4,5	5
chr15	70197979	70198103	1,2,3,4,5	5
chr15	70289847	70289893	1,2,3,4,5	5
chr15	70462966	70463106	1,2,3,4,5	5
chr15	70465938	70466001	1,2,3,4,5	5
chr15	70781401	70781469	1,2,3,4,5	5
chr15	70825264	70825333	1,2,3,4,5	5
chr15	71252153	71252275	1,2,3,4,5	5
chr15	71295045	71295764	1,2,3,3,4,5	5
chr15	71337420	71337566	1,2,3,4,5	5
chr15	71756768	71756848	1,2,3,4,5	5
chr15	72168180	72168264	1,2,3,4,5	5
chr15	74191905	74191941	1,2,3,4,5	5
chr15	74340292	74340387	1,2,3,4,5	5
chr15	74378926	74379109	1,2,3,4,5	5
chr15	74389603	74389716	1,2,3,4,5	5
chr15	74407045	74407195	1,2,3,4,5	5
chr15	74592302	74592393	1,2,3,4,5	5
chr15	75036373	75036452	1,2,3,4,5	5
chr15	75058552	75058619	1,2,3,4,5	5
chr15	75862956	75862990	1,2,3,4,5	5
chr15	76802677	76802806	1,2,3,4,5	5
chr15	77021152	77021304	1,2,3,4,5	5
chr15	77266833	77266886	1,2,3,4,5	5
chr15	77503344	77503431	1,2,3,4,5	5
chr15	77527366	77527402	1,2,3,4,5	5
chr15	77530727	77530827	1,2,3,4,5	5
chr15	77557250	77557408	1,2,3,4,5	5
chr15	78331420	78331477	1,2,3,4,5	5
chr15	78332144	78332192	1,2,3,4,5	5
chr15	79090143	79090268	1,2,3,4,5	5
chr15	81337947	81338006	1,2,3,4,5	5
chr15	81957837	81957866	1,2,3,4,5	5
chr15	82970245	82970387	1,2,3,4,5	5
chr15	83286324	83286384	1,2,3,4,5	5
chr15	83497336	83497539	1,2,3,4,5	5
chr15	83498628	83499079	1,2,2,3,4,4,5	5
chr15	84725265	84725387	1,2,3,4,5	5
chr15	84930128	84930171	1,2,3,4,5	5
chr15	85164957	85165409	1,2,2,3,4,5	5
chr15	85335729	85335812	1,2,3,4,5	5
chr15	85346884	85346929	1,2,3,4,5	5
chr15	85445114	85445155	1,2,3,4,5	5
chr15	86856103	86856194	1,2,3,4,5	5
chr15	87348953	87348990	1,2,3,4,5	5
chr15	87369410	87369463	1,2,3,4,5	5
chr15	88019077	88019466	1,2,2,3,4,5	5
chr15	88091163	88091231	1,2,3,4,5	5
chr15	89379598	89380047	1,2,3,3,4,5	5
chr15	89782046	89782411	1,2,3,4,5	5
chr15	90413473	90413656	1,2,3,4,5	5
chr15	90479869	90479926	1,2,3,4,5	5
chr15	90529529	90529561	1,2,3,4,5	5
chr15	90641766	90642272	1,2,2,3,4,5	5
chr15	90648424	90648544	1,2,3,4,5	5
chr15	90837306	90837441	1,2,3,4,5	5
chr15	92820361	92821067	1,2,3,3,4,5,5	5
chr15	93063538	93063563	1,2,3,4,5	5
chr15	93829338	93829842	1,2,3,3,4,5	5
chr15	94317368	94317487	1,2,3,4,5	5
chr15	94834170	94835121	1,2,2,3,4,5,5	5
chr15	95674145	95674294	1,2,3,4,5	5
chr15	95760702	95760746	1,2,3,4,5	5
chr15	96049501	96050087	1,2,2,3,4,5	5
chr15	96119812	96119986	1,2,3,4,5	5
chr15	96225808	96225854	1,2,3,4,5	5
chr15	96254253	96254939	1,2,2,3,3,4,5	5
chr15	96265185	96265207	1,2,3,4,5	5
chr15	97013160	97013314	1,2,3,4,5	5
chr15	97081911	97082085	1,2,3,4,5	5
chr15	97993361	97993683	1,2,3,4,5	5
chr15	98727715	98727810	1,2,3,4,5	5
chr15	98873907	98874027	1,2,3,4,5	5
chr15	100843107	100843295	1,2,3,4,5	5
chr15	101069320	101069479	1,2,3,4,5	5
chr16	316906	316942	1,2,3,4,5	5
chr16	330895	330913	1,2,3,4,5	5
chr16	346709	346783	1,2,3,4,5	5
chr16	405851	405871	1,2,3,4,5	5
chr16	535751	535906	1,2,3,4,5	5
chr16	1294168	1294205	1,2,3,4,5	5
chr16	3010006	3010110	1,2,3,4,5	5
chr16	3460330	3460797	1,2,3,4,5,5	5
chr16	3656896	3656939	1,2,3,4,5	5
chr16	4299197	4299492	1,2,3,4,5	5
chr16	7138048	7138129	1,2,3,4,5	5
chr16	8632209	8632305	1,2,3,4,5	5
chr16	10328483	10328595	1,2,3,4,5	5
chr16	10525632	10525844	1,2,3,4,5	5
chr16	10991849	10991892	1,2,3,4,5	5
chr16	11133432	11133525	1,2,3,4,5	5
chr16	11313356	11313386	1,2,3,4,5	5
chr16	11328640	11328700	1,2,3,4,5	5
chr16	11359535	11359658	1,2,3,4,5	5
chr16	11633431	11633474	1,2,3,4,5	5
chr16	11982261	11982297	1,2,3,4,5	5
chr16	12518830	12518894	1,2,3,4,5	5
chr16	13110455	13110513	1,2,3,4,5	5
chr16	13946209	13946266	1,2,3,4,5	5
chr16	14309656	14310111	1,2,3,4,5,5	5
chr16	14364622	14364731	1,2,3,4,5	5
chr16	14367150	14367180	1,2,3,4,5	5
chr16	15583691	15583735	1,2,3,4,5	5
chr16	17483497	17483556	1,2,3,4,5	5
chr16	17509341	17509433	1,2,3,4,5	5
chr16	19121695	19122045	1,2,3,3,4,5	5
chr16	19393458	19394444	1,2,2,3,3,4,5,5	5
chr16	19395799	19396074	1,2,3,4,4,5	5
chr16	19463732	19464169	1,2,3,4,5	5
chr16	19479540	19479571	1,2,3,4,5	5
chr16	19605881	19605907	1,2,3,4,5	5
chr16	20904882	20904940	1,2,3,4,5	5
chr16	21512635	21512737	1,2,3,4,5	5
chr16	21521813	21521904	1,2,3,4,5	5
chr16	23497666	23497772	1,2,3,4,5	5
chr16	23504506	23504599	1,2,3,4,5	5
chr16	25040715	25040754	1,2,3,4,5	5
chr16	25049671	25049993	1,2,3,4,5	5
chr16	25119712	25119753	1,2,3,4,5	5
chr16	25149030	25149449	1,2,2,3,4,5	5
chr16	25152173	25152298	1,2,3,4,5	5
chr16	27415501	27415536	1,2,3,4,5	5
chr16	27579671	27579767	1,2,3,4,5	5
chr16	27597530	27597577	1,2,3,4,5	5
chr16	27721903	27721963	1,2,3,4,5	5
chr16	27839522	27839622	1,2,3,4,5	5
chr16	28527198	28527219	1,2,3,4,5	5
chr16	29779643	29779663	1,2,3,4,5	5
chr16	29783217	29783716	1,2,3,3,4,5,5	5
chr16	29944141	29944184	1,2,3,4,5	5
chr16	29950910	29951084	1,2,3,4,5	5
chr16	30104300	30104746	1,2,3,4,4,5	5
chr16	30117942	30117971	1,2,3,4,5	5
chr16	30359958	30360026	1,2,3,4,5	5
chr16	31136136	31136171	1,2,3,4,5	5
chr16	31260726	31260850	1,2,3,4,5	5
chr16	46748453	46748966	1,2,3,3,4,5	5
chr16	46757679	46757724	1,2,3,4,5	5
chr16	47468226	47468297	1,2,3,4,5	5
chr16	47716646	47716681	1,2,3,4,5	5
chr16	47726264	47726306	1,2,3,4,5	5
chr16	47895637	47895824	1,2,3,4,5	5
chr16	47905842	47906077	1,2,3,4,5	5
chr16	50114569	50114710	1,2,3,4,5	5
chr16	52805927	52805984	1,2,3,4,5	5
chr16	53417203	53417382	1,2,3,4,5	5
chr16	53418869	53419277	1,2,3,4,5	5
chr16	53430633	53430687	1,2,3,4,5	5
chr16	53433781	53433808	1,2,3,4,5	5
chr16	55663938	55664326	1,2,3,3,4,5	5
chr16	56324518	56324624	1,2,3,4,5	5
chr16	56814219	56814282	1,2,3,4,5	5
chr16	56861388	56861425	1,2,3,4,5	5
chr16	56921702	56921836	1,2,3,4,5	5
chr16	57109818	57109860	1,2,3,4,5	5
chr16	57141482	57141521	1,2,3,4,5	5
chr16	57292716	57292782	1,2,3,4,5	5
chr16	57304370	57304428	1,2,3,4,5	5
chr16	57411112	57411134	1,2,3,4,5	5
chr16	57672542	57672583	1,2,3,4,5	5
chr16	57690083	57690140	1,2,3,4,5	5
chr16	57797963	57798700	1,2,3,3,4,5	5
chr16	57808163	57808409	1,2,3,4,5	5
chr16	57816526	57816600	1,2,3,4,5	5
chr16	58086561	58086601	1,2,3,4,5	5
chr16	60634575	60634764	1,2,3,4,5	5
chr16	60636292	60636312	1,2,3,4,5	5
chr16	66278266	66278822	1,2,3,3,4,5,5	5
chr16	66296261	66296321	1,2,3,4,5	5
chr16	66382442	66382508	1,2,3,4,5	5
chr16	66383080	66383127	1,2,3,4,5	5
chr16	66478739	66479327	1,2,2,3,3,4,5	5
chr16	66502365	66503119	1,2,2,3,3,4,5	5
[truncated: 121,660 more rows]
