# Supplementary material for: Super-enhancer-associated transcription factors collaboratively regulate trophoblast-active gene expression programs in human trophoblast stem cells
Source: Nucleic Acids Res. 2023 Mar 23;51(8):3806–19. doi: 10.1093/nar/gkad215 (PMC10164554; doi:10.1093/nar/gkad215)
Supplement: gkad215_Supplemental_Files [file gkad215_supplemental_files.zip › Supplementary Table S6.xlsx]

## Sheet: Sheet1
Supplementary Table S6. Up- and down-regulated genes upon knockdown of a TF
FOS KD		GATA2 KD		MAFK KD		TEAD4 KD		TFAP2C KD
Upregulated	Downregulated	Upregulated	Downregulated	Upregulated	Downregulated	Upregulated	Downregulated	Upregulated	Downregulated
AADACL3	A1BG	A2M	A1BG	ABHD3	AAMP	AATK	AADACL3	A2ML1	AC010198.2
ABCC2	AASS	ABCA1	AARS1	AC004837.2	AAR2	ABCA12	ABCC3	ABCA12	AC018629.1
ABL2	ABCA4	ABCA12	ABHD8	AC005281.1	ABCC5	ABCA3	ABI3	ABTB2	AC027097.2
AC003092.1	ABCB6	ABCC2	AC000093.1	AC006115.2	ABCG1	ABTB2	AC000036.1	AC005532.1	AC027228.2
AC004263.2	ABCD1	ABCC6	AC003093.1	AC006262.1	ABTB1	AC003002.3	AC000120.3	AC007342.5	AC055839.2
AC004264.1	ABCG1	AC004706.1	AC005833.1	AC008264.2	AC002480.1	AC006115.2	AC005291.2	AC008763.2	AC093525.2
AC005192.1	AC000036.1	AC004837.2	AC006450.3	AC008771.1	AC003093.1	AC008124.1	AC009107.2	AC008771.1	AC097448.1
AC005261.1	AC003006.1	AC004890.2	AC007846.1	AC010422.3	AC009630.3	AC010328.1	AC019068.1	AC010328.1	AC103740.2
AC005540.1	AC003093.1	AC005041.3	AC008738.5	AC011603.2	AC010503.4	AC010616.1	AC020763.4	AC011487.2	AC104024.2
AC006262.1	AC004069.1	AC006115.2	AC010422.6	AC015922.3	AC012615.1	AC011487.2	AC025283.2	AC011503.1	AC118553.2
AC009055.2	AC004803.1	AC006511.6	AC012615.3	AC025423.4	AC015712.2	AC060814.2	AC027307.3	AC020765.6	AC138392.1
AC009549.1	AC004997.1	AC006517.2	AC019068.1	AC026471.1	AC015712.6	AC090114.2	AC027801.4	AC025575.2	ACBD7
AC010198.2	AC005833.1	AC007342.5	AC020934.1	AC068946.2	AC016027.1	AC092807.3	AC037459.2	AC063944.1	ACTA1
AC011511.5	AC006511.6	AC007342.9	AC025164.1	AC093866.1	AC016027.6	AC108676.1	AC040162.1	AC096733.2	ACTG2
AC011611.3	AC007192.1	AC007906.2	AC025283.2	AC109460.2	AC022613.1	AC112220.2	AC055839.2	ACER2	ACTN2
AC012513.3	AC007342.4	AC009271.1	AC026202.3	AC124798.1	AC026202.3	AC241377.2	AC087632.2	ACP3	ACYP1
AC012676.1	AC009275.1	AC010896.1	AC040162.1	AC132217.1	AC027307.3	ACER2	AC091057.5	ACSS1	ADORA2A
AC015813.1	AC010325.1	AC012414.4	AC055839.2	ACSS1	AC027801.4	ACSS1	AC092718.2	ADAMTS20	AJAP1
AC016831.1	AC010328.1	AC012414.6	AC062028.1	ADAMTSL5	AC040162.1	ACTA1	AC105052.1	ADGRF4	AL021546.1
AC016831.6	AC011453.1	AC013268.4	AC078819.1	ADGRF4	AC093525.2	ACTA2	AC107918.4	ADRB1	AL118516.1
AC016876.2	AC011487.2	AC015802.1	AC083843.2	ADIRF	AC125807.2	ACTG2	AC109454.3	AL137800.1	AL157935.2
AC018629.1	AC016582.2	AC015802.6	AC092198.1	ADRA2B	ACOT7	ACVR2B-AS1	AC112777.1	AL158206.1	AL365181.3
AC027644.4	AC016642.1	AC015813.1	AC092718.5	AEBP1	ACTN2	ADAMTS20	AC125611.3	AL355987.4	AL590666.2
AC079328.2	AC019068.1	AC015813.6	AC110790.1	AL034430.1	ADAM22	ADAMTS5	AC125807.2	AL662797.1	ALKBH2
AC084880.1	AC020934.1	AC018665.1	AC125807.2	AL109976.1	ADAMTS7P3	ADAP2	AC135050.2	AL669918.1	ALPL
AC087289.5	AC023055.1	AC022107.1	AC135977.1	AL135905.1	ADORA1	ADGRV1	AC137932.2	AL928654.2	ANPEP
AC087294.1	AC027801.4	AC044810.2	AC138392.1	AL137800.1	ADORA2A	AFDN-DT	AC138392.1	ALDH1A1	AP000439.2
AC087386.1	AC046168.1	AC060814.2	AC245297.1	AL158206.1	AGK	AJM1	ACTC1	ALDH3B2	AP000688.2
AC087783.1	AC062028.1	AC067968.1	ACAA1	AL160408.2	AL121594.1	AL022344.1	ADAMTS7P3	ALPP	AP001994.3
AC092807.3	AC068587.4	AC069120.1	ACOX1	AL390728.5	AL355001.2	AL049840.3	ADGRB2	AMER2	AP003419.1
AC098595.1	AC079834.1	AC090114.2	ACTC1	AL513534.2	AL391650.1	AL049840.4	ADGRG5	ANKRD65	API5
AC100822.1	AC083843.2	AC093866.1	ADAM10	ALPG	AL928654.3	AL049840.5	ADORA2A	APLP1	APOBEC3C
AC106739.1	AC087477.2	AC100860.1	ADAM17	ALPP	ALDH3B1	AL158206.1	AF001548.2	APOD	ARHGEF25
AC106886.2	AC092343.1	AC106771.1	ADAM22	ALS2CL	ALDH3B2	ANGPT4	AFAP1L2	APOL1	ARHGEF26
AC112220.2	AC092490.1	AC109322.2	ADAMTS1	AMN	ANGPT2	ANKRD52	AGPAT1	APOL2	ATP12A
AC120057.3	AC092718.5	AC110079.1	ADAMTS20	ANXA8	ANKRD40	ANKRD65	AIF1L	APOL6	BROX
AC124067.2	AC093001.1	AC112220.2	ADAMTS3	AP001266.1	AOC2	ANTXR1	AKNA	APPBP2	BTG3
AC124798.1	AC093151.5	AC124798.1	ADAMTS7P3	AP001972.5	AP005202.1	AP005432.2	AL391650.1	AQP11	BTN1A1
AC124944.2	AC093821.1	AC124852.1	ADCY3	AP5Z1	AP3S2	APLP1	ALCAM	AREG	C12orf60
AC131254.1	AC099329.2	AC129492.1	ADM2	APAF1	APBB1IP	APOL1	ALPL	ARHGAP40	C1QL4
AC136944.2	AC100860.1	AC135050.6	ADORA1	APCDD1	APIP	APOL2	AMPD2	ARHGEF3	C5orf51
AC137936.2	AC103746.1	AC140479.5	ADRA1D	APOBEC3H	ARHGAP28	APOL6	ANGPT2	ARRDC4	C8orf44
AC141586.1	AC105052.1	AC244033.2	AHNAK	APOE	ARHGEF25	APPBP2	ANKLE1	ART4	CACNG8
ACSL5	AC109439.1	AC245041.1	AKAP1	APOL1	ARPC5L	ARHGAP24	ANXA8	ATP10D	CAPRIN2
ACTA2	AC114730.1	ACBD7	AKAP5	AREG	ARPIN-AP3S2	ARPC3	ANXA8L1	ATP13A3	CBR3
ACTBL2	AC116562.3	ACE2	AKIRIN1	ARHGEF10	ASMTL	ARSD	AP001542.3	B3GNT8	CCNJ
AD000671.2	AC129926.1	ACER2	AL135905.2	ARHGEF4	ATF2	ASAH2	AP002387.1	BACE2	CD52
ADAM8	AC131212.3	ACSS1	AL159166.1	ARPC3	ATP2A2	ATP6V1B1	AP005202.1	BCAR4	CD68
ADAMTS1	AC234782.2	ACTA1	AL161772.1	ASS1	ATP5F1B	ATP8B4	ARHGAP19	BDKRB2	CD79B
ADAMTS9	AC245297.1	ACTA2	AL353604.1	ATP10A	ATP5MF-PTCD1	B3GNT9	ARHGAP30	BIK	CDH23
ADCY7	ACACA	ADAMTS19	AL441883.1	ATP6V1B1	B3GNT3	BACE2	ARHGEF19	BMP6	CHAC2
ADGRF4	ACADSB	ADAMTS9	AL512347.1	BBC3	BACE1	BANK1	ARHGEF39	BNIPL	CHMP2B
ADM	ACBD4	ADCY10	ALAD	BCAM	BCL7A	BDKRB2	ASB16-AS1	BTN3A1	CHRNA5
ADORA1	ACBD7	ADGRE1	ALDOC	BEST1	BHLHE41	BGN	ATAD5	BTN3A2	CHRNA9
ADORA2A	ACP3	ADGRF4	ANKRD24	BEX2	BOP1	BHLHA15	ATP6V1A	C11orf96	CKS1B
ADORA2B	ACR	ADIRF	ANKRD46	BGN	BORCS8-MEF2B	BTG3-AS1	BCL9	C1orf115	CKS2
ADRB2	ACTG1P25	ADRA2C	ANO7	BRSK2	C17orf58	BTN3A1	BCRP2	C1orf116	CLDN10
AHNAK2	ACTN2	AFG3L1P	ANOS1	BSN	C1RL	BVES	BLOC1S3	C2orf72	CLDN19
AL035460.1	ADA	AL031587.5	ANP32E	BTG2	C5orf51	C10orf95	BMF	C2orf88	CNKSR3
AL049840.4	ADAM22	AL109976.1	ANPEP	BTG3	CALML3-AS1	C11orf71	BMP5	CARD6	COL16A1
AL049840.5	ADAMTS18	AL117327.1	AP000439.2	BX276092.5	CAPN2	C11orf96	BRD9	CASP4	COL27A1
AL133453.1	ADAMTS20	AL121753.2	AP000769.1	C12orf56	CASC3	C1orf50	C4B	CBX4	COL8A2
AL136295.5	ADAMTS7P3	AL136295.5	AP001505.1	C16orf74	CBX6	C2orf72	C6orf99	CCNI2	COL9A3
AL136305.1	ADGRA2	AL139385.1	APOC1	C1orf50	CCNE2	CACUL1	CALHM3	CD70	COQ3
AL137800.1	ADGRB2	AL157388.1	AQP3	C3	CCR1	CADM2	CALML4	CDCA7	CORO1A
AL139385.1	ADGRG3	AL157829.1	ARF4	C4A	CD6	CARD6	CARD10	CDK20	CPNE3
AL161431.1	ADGRL2	AL158206.1	ARG2	CAMK2N1	CDH1	CASP4	CASQ2	CDKN1C	CRYBA2
AL353807.5	ADGRL3	AL162231.2	ARL10	CASP4	CDS2	CBLN2	CCNI2	CDKN2B	CST7
AL354740.1	ADRA1D	AL359258.1	ARL2BP	CAV2	CEBPA-DT	CCDC149	CCR5AS	CEL	CTRL
AL357833.1	ADRA2C	AL391121.1	ARMC1	CBFA2T3	CEP131	CCDC92	CD164L2	CFAP44	CXADR
AL390719.1	AF111167.2	AL445487.1	ARPC5	CBLN2	CLMP	CCN2	CDC20	CGN	CXorf49
AL391121.1	AGER	AL513318.1	ARSI	CCDC149	CNIH2	CCND2	CDC20P1	CHAT	CYCS
AL445487.1	AIF1L	AL591686.1	ASAH2	CCDC90B	COASY	CDKN1C	CDC25C	CHST2	CYS1
AL451042.2	AK7	AL669831.1	ASNS	CCN2	COL1A1	CFAP57	CDC37	CHST6	DCLK1
AL512274.1	AKR7A2	AL731702.1	ATF2	CCZ1	COL1A2	CGA	CDCA2	CKMT2	DCP1A
AL591379.1	AL035661.1	ALOX12B	ATG10	CD47	COL5A2	CGB2	CDH24	CLDN1	DCTD
AL669918.1	AL121821.2	ALOX15	ATP2B4	CD83	COPG1	CGB3	CDX1	CMTM3	DDIAS
AL671762.1	AL138889.1	ALOX15B	ATP6V1E1	CDA	CORO7	CGB5	CENPF	CMYA5	DDN
ALCAM	AL139002.1	ALOX5	ATP8B3	CDCA7	CROCC	CGB8	CENPM	CNIH3	DERA
ALOXE3	AL158066.1	ALPK1	ATPAF2	CDK2AP1	CROCCP2	CLCA2	CENPS-CORT	CNN1	DHTKD1
ALPK2	AL161772.1	ALS2CL	AURKA	CDKN1A	CSRP1	CLDN1	CENPX	COL15A1	DHX33
ALS2CL	AL353604.1	ANK2	B4GALNT4	CDKN2B	CTRL	CLEC7A	CEP131	COL17A1	DIRAS1
AMOTL1	AL355001.2	ANKK1	BABAM1	CDS1	DBP	CLIC3	CEP135	COL1A1	DLL4
AMPD3	AL356056.2	ANKRD1	BCAT2	CDSN	DCLK1	CLIC6	CGNL1	COL3A1	DNAAF3
ANGPT2	AL390294.1	ANKRD65	BCRP2	CDX1	DCTN4	CMAHP	CHAC1	COL4A5	DNM1
ANGPTL4	AL391650.1	ANO2	BHLHA15	CECR7	DECR2	CMTM3	CHAMP1	CPM	DPP4
ANKRD1	AL441992.1	ANXA4	BHLHE41	CEP112	DENND1C	CMTM4	CHAT	CPOX	DPY19L3
ANKRD18B	AL445623.2	ANXA8	BMF	CHAC1	DENND4B	CNN1	CHPT1	CREB3L2	DRC7
ANKRD33	AL512347.1	ANXA8L1	BMP5	CHRAC1	DENR	CNTNAP4	CHRM5	CREG2	DUT
ANTXR2	AL512624.2	AOC1	BMP6	CHST2	DGLUCY	COL21A1	CISD3	CRH	EFCAB2
AOC2	AL603750.1	AP003068.2	BOP1	CKB	DGUOK	COL2A1	CLEC4O	CRIP1	EGR1
AOX1	AL606500.1	APCDD1	BPNT2	CLCA2	DIP2B	COL6A1	CLMN	CSF1	EMB
AOX2P	AL928654.3	APOBEC3C	C11orf54	CLDN1	DKC1	COX7C	CNIH2	CTTNBP2	EMX1
AP000446.1	ALAD	APOBEC3G	C17orf107	CLIC3	DNM2	CPEB2	CNIH3	CU639417.5	ENDOU
AP000648.4	ALDH1A1	APOBEC3H	C1QL4	CNN1	DTL	CPEB3	COPZ1	CYBRD1	ENO2
AP000851.1	ALDH3B1	APOD	C20orf27	COL17A1	E2F2	CPS1	CORO1A	CYGB	ERP27
AP003068.2	ALDH3B2	APOL1	C2orf72	COL5A3	ECHDC3	CRYBG1	CORO2A	CYP19A1	ETV4
APOA2	ALDH5A1	APOL2	C2orf74	COL6A1	EPAS1	CRYL1	CORO2B	CYP2J2	EVX1
ARAP2	ALDH6A1	APOL3	CALML4	COMMD6	EPB41L3	CSF3R	COX8A	CYP3A5	F12
ARC	ALDOC	APOL6	CASP7	COX7C	EPHA4	CUL7	CPNE7	DAPK1	FAM131B
AREG	ALOX15	APPBP2	CAT	CPEB2	ERVMER34-1	CYGB	CPTP	DGKA	FAM162B
ARHGAP31	ALPG	ARAP2	CBR1	CRABP2	ESYT1	CYP11A1	CREB3L3	DIO2	FAM216A
ARHGAP5-AS1	ANKDD1A	AREG	CBWD4P	CRELD2	ETV4	CYP2C18	CRIP1	DIPK2A	FAM71F1
ARHGEF3	ANKRD24	ARHGAP27P1	CCDC141	CRIP1	EVX1	CYRIA	CRYZ	DTX3L	FAM72D
ARHGEF4	ANKS1A	ARHGAP40	CCDC3	CRIP2	EXOSC9	CYS1	CST7	DUSP10	FAM83A
ARL14	ANXA8L1	ARHGEF35-AS1	CCDC33	CROT	FAM168B	CYSRT1	CTDSPL	DUSP9	FBLN2
ARSI	ANXA9	ARHGEF4	CCIN	CRPPA	FBXO27	DACT2	CTRL	EFNA5	FCF1
ARTN	AP000251.1	ARSD	CCKBR	CRYBA2	FCHO1	DIO2	CTSLP1	ENTPD8	FCRL5
ASAP2	AP000529.1	ATG16L2	CCNQ	CRYBG2	FDXACB1	DNAJB9	CX3CL1	EPHX2	FGFR3
ASB2	AP000561.1	ATG9B	CCR7	CSGALNACT2	FGFRL1	DSG1	CXCR6	EPSTI1	FLI1
ATF5	AP001360.1	ATP6V1B1	CDC42EP1	CSPG4	FJX1	DTX3L	DCLK1	ERAP2	GALNT14
ATG101	AP001372.2	ATXN1	CDC42EP4	CSRP2	FKBP4	DUSP13	DCST2	F3	GFAP
ATG9B	AP001994.2	AVPR1A	CDH5	CXorf49	FKBP8	DUSP8	DDN-AS1	FABP7	GJA1
ATP6V1E2	AP001994.3	BAZ2B	CDKN1C	CXXC5	FOXO4	EEPD1	DENND6B	FAM102A	GJB2
ATP6V1FNB	AP002360.1	BBC3	CEBPA	CYP27C1	GABRA3	EFNA5	DESI2	FAM111A	GNB4
ATXN1	AP002761.3	BCAM	CENPB	CYS1	GAS6-AS1	ELOVL7	DISP2	FAM13B	GPC3
AXL	AP005202.1	BDKRB1	CENPX	CYTH4	GGCT	EML5	DMC1	FAM234B	GPR156
B3GALNT1	APBB1IP	BDKRB2	CEP131	DAPP1	GPAT4	EPM2AIP1	DNAAF3	FAM3C	GPR3
B3GALT5	APOBEC3D	BEST1	CERK	DDIT3	GPR137	ERAP2	DNM1	FBLN5	GPR4
BACH2	APOBR	BLACAT1	CGREF1	DDIT4	GPR32	ERVV-1	DNMT3L	FBXO32	GRIN1
BAG3	APOC1	BNIPL	CHAC1	DISP2	GRAMD2A	ERVV-2	DPYSL3	FGFBP1	GS1-124K5.4
BATF2	APOD	BRSK2	CHCHD10	DLGAP3	GSDMD	FAAH2	DRC7	FGFBP2	GSR
BCAR3	AQP2	BTBD19	CHDH	DLK2	H3-2	FAM111A	DTL	FOSB	H1-10
BEST3	AQP3	BTC	CHPT1	DMTN	H6PD	FAM182B	E2F2	FOXO6	H3-2
BHLHB9	ARHGAP19	BTG2	CIB1	DNAH3	HAPLN1	FAM214A	EFR3B	GABRE	HAPLN1
BHLHE40	ARHGAP28	BTG3-AS1	CILP2	DNMT3L	HBS1L	FAM43A	ELF3-AS1	GADD45G	HEPH
BIRC3	ARHGEF25	BTN3A1	CISD3	DOCK6	HIPK1	FAP	ELF4	GALNT3	HES7
BMPER	ARHGEF26	BTN3A2	CKAP4	DPEP3	HK2	FBN3	ELK1	GAS6	HK2-DT
BMS1P10	ARHGEF39	BTN3A3	CLMP	DRAM1	HPDL	FCHO2	ELK3	GATA6-AS1	HPCAL4
BNC1	ARL15	C11orf71	CMSS1	DTX3L	HPGD	FHDC1	ENDOU	GBP2	HPDL
BOC	ASCL2	C12orf56	CNIH2	DYNC2H1	HS3ST3A1	FLJ16779	EPN3	GCSAM	HRH1
BSN	ASTN2	C12orf76	CNIH3	DYRK4	HSDL1	FOSB	ERAL1	GDF15	HSPA12A
BTBD19	ASXL3	C16orf74	COLGALT1	EBI3	HSPB7	FRRS1L	ERP27	GIGYF1	HSPB7
BTN2A1	ATF7IP2	C1orf116	COQ8A	EDN1	HUNK	FSTL5	EXTL1	GNPTAB	HVCN1
BX284632.1	ATP5MD	C1orf43	COX20	EEF1A2	IDS	GABPB1-IT1	FAM161A	GPLD1	ICAM1
C10orf82	ATP6V1B1	C1orf50	CPNE4	EGR3	IMPDH1	GADD45G	FAM162B	GPR146	ICAM3
C15orf48	ATP6V1C2	C22orf23	CRABP1	ELFN2	INSIG1-DT	GALNT3	FAM189A1	GPR157	IGF2
C15orf62	ATP7B	C2orf42	CRACR2B	EMP1	IRF2BPL	GBP2	FAM214B	GPR39	IL21R
C19orf71	ATP8A2	C2orf81	CREB3L2	ENDOD1	ISG20L2	GCM1	FAM72A	GPR78	ILF3-DT
C1orf116	ATP8B3	C3	CREB3L3	ENPP5	ITGA2B	GDPD2	FAM72B	GREM2	ITGA9
C1orf158	B4GALNT4	C3orf62	CRIM1	EPHA2	ITGB1	GLIPR1	FAM83A	H2BC12	JPH1
C1QTNF1	B4GALT6	CALCR	CRIP1	EPHB2	ITGB1P1	GLRA4	FAM83D	HDAC5	KCNH2
C2CD2L	BACE1	CALHM5	CRIP2	ERAP1	ITPR1	GNPTAB	FBXL12	HLA-G	KCNQ4
C3	BAIAP3	CAMK1G	CRLF1	ERAP2	ITPRIPL1	GPR32	FGD3	HMOX1	KCTD12
C3AR1	BCAM	CAMK2A	CRYZL2P	ESPN	KAT2A	GPR78	FGFRL1	HNF4G	KIAA1191
C3orf36	BCAR4	CAPRIN2	CTPS1	EZHIP	KATNAL1	GPR87	FIBCD1	HOPX	KIF5C
C4BPB	BCAS1	CARD14	CTRL	F2R	KBTBD4	GPRASP2	FIGNL2	HPGD	KISS1
C4orf54	BCAT1	CARD16	CTTNBP2	F3	KCNK5	GPRC5B	FKBP11	HSD11B2	KLK7
C7orf57	BCAT2	CARD6	CU638689.1	F5	KIF3B	GRIP1	FLRT3	HSD17B14	KRT14
CAMK2N1	BCKDHA	CARF	CXCR6	FABP3	KLF15	GSAP	FOXD2	HSD3BP5	KRT5
CAPRIN2	BCKDHB	CASP1	CYB5R1	FAM114A1	KLHL8	GUCY1A2	FRMD8	HSDL1	KRT8P37
CARD14	BHLHE41	CASP4	CYP11A1	FAM3C	LASP1	GXYLT1	FSCN1	HSH2D	LANCL1
CARD8-AS1	BIK	CASTOR3	CYP19A1	FAM71E1	LETM1	HOMER2	FXYD4	HSPB8	LAPTM5
CASC8	BMF	CASZ1	CYRIB	FAS	LINC00456	HOPX	GALNT14	ICA1	LIN7C
CASP4	BMP5	CAV1	DAB2	FBLL1	LINC01521	IFI27L2	GAS7	IFI35	LINC00460
CASZ1	BMP6	CAV2	DAB2IP	FBN3	LINC02575	IFIH1	GATAD2A	IFI6	LINC01127
CAV2	BMT2	CBR3-AS1	DACT3	FBXO2	LRRC20	IFIT5	GDPD3	IFIH1	LINC01270
CAVIN1	BTBD3	CCDC113	DAW1	FBXO25	LYRM2	IGF2	GDPD5	IFIT5	LINC01278
CAVIN3	C11orf54	CCDC18	DBP	FBXO48	MAGEE1	IGF2-AS	GGCT	IGDCC4	LINC01521
CBARP	C11orf71	CCDC181	DDX21	FEZ1	MAP3K12	IGIP	GGT5	IGFBP3	LINC01963
CCDC112	C11orf96	CCDC191	DEPP1	FGF18	MAPK1IP1L	IL1R1	GIT1	IGFBP7	LINC01980
CCDC93	C17orf113	CCDC68	DERPC	FLJ16779	MBOAT7	ILDR1	GJC2	IGFL2	LINC02133
CCDC9B	C1orf21	CCDC80	DIO2	FMNL3	MC1R	INPP5D	GK	IGFL2-AS1	LMBRD2
CCN1	C1orf226	CCDC90B	DIPK1B	FOSL1	MCM2	INSL4	GLI1	IGIP	LPAR1
CCN2	C1QL4	CCDC9B	DLL3	FTL	MCM5	IPO5P1	GNPDA1	IL1R1	LRRC49
CCND2	C1RL	CCL28	DLX4	FXYD3	MME	IRF2	GOLGA7	IL9R	LY6L
CCNJL	C2orf72	CCN2	DNAJB6P3	FXYD4	MRGPRX1	IRF9	GPER1	INPP5D	MARS2
CCRL2	C3orf70	CCND2	DNAJB9	FZD7	MROH8	ISM2	GPR176	INSL4	MFAP2
CD40	C5orf38	CCNJL	DNMT3L	GADD45G	MRPL36	ISY1-RAB43	GPR4	IRF2	MFAP3
CD44	C8orf31	CCP110	DOCK11	GALNT3	MRPL42	ITGA1	H3-2	ISM2	MIR205HG
CD68	CA11	CCR3	DPPA3	GAS5	MTPN	ITGB4	HAND1	ITGA1	MIS18BP1
CD83	CAB39L	CD177	DSEL	GAST	MYLIP	KANK3	HAUS7	ITM2A	MKI67
CDC42EP2	CABLES2	CD4	DUS1L	GATM	MYLK3	KCNK12	HDAC7	JADE2	MMD
CDCP1	CACNG4	CD52	DUS2	GBGT1	MYO18A	KLB	HGH1	JOSD1	MRGPRF
CDIN1	CADM1	CD58	DUSP5-DT	GBX2	MYOCD	KLF10	HJURP	KCNK1	MSLN
CDK17	CALML4	CD70	DUSP9	GCK	NAA50	KLF12	HK2	KCNK12	MTHFD2L
CDK5R1	CALN1	CD74	E2F3	GDF6	NCAM2	KRT17	HMGA2	KCNMB4	MTMR9
CDKN2A	CAPN6	CD79B	ECEL1P2	GDPD2	NDRG4	KRT23	HOATZ	KCTD13	NAPA-AS1
CDKN2B	CAPS	CDH13	EEF1AKMT1	GLIPR2	NEK7	KYNU	HOTAIRM1	KDM3A	NAV3
CDSN	CARD6	CDK19	EIF2B2	GNA15	NFATC3	LBX2	HOXB2	KIAA1143P1	NCAM2
CDYL2	CASC15	CDKN1A	EIF2B3	GNG4	NLRP7	LCOR	HOXB3	KLHDC8B	NCF4
CEACAM1	CASKIN1	CDKN2A	EIF3J	GOLGA7B	NRAS	LGALS16	HPCAL4	LAMA3	NEDD1
CEACAMP10	CASQ2	CDX2	EIF4EBP1	GPAT2	NRP1	LIMS2	HSD11B1	LCAL1	NEDD4
CECR7	CBLC	CEACAM19	EIF4G2	GPAT3	NSUN5	LINC00921	HSDL2	LGALS16	NEFH
CEP85	CCDC141	CEL	EIF5	GPR180	NUP153	LINC02506	HSPA12B	LILRB3	NOLC1
CFLAR	CCDC169	CELF2	EIF6	GPSM1	NUP160	LMO2	HSPB7	LINC00324	NRGN
CGAS	CCDC3	CELP	ELF4	HBQ1	NXPH3	LONRF2	HUNK	LINC00458	NRN1L
CHAC1	CCDC33	CEP126	ELOVL3	HERPUD1	P2RY11	LRRC15	ICOSLG	LINC00888	ODAPH
CHGA	CCDC34	CFAP300	ELOVL6	HES1	P2RY2	LRRC24	IFNAR2	LINC01356	OLFML3
CHRAC1	CCDC8	CFAP57	EMG1	HES2	PC	LUM	IGDCC3	LINC02154	OLMALINC
CHRNA9	CCDC92	CFAP92	EMILIN1	HEXB	PCMTD2	MAFF	IGSF9	LINC02582	OPRD1
CHST11	CCKBR	CHIC1	EMSLR	HLA-B	PDE4A	MAST4	IKZF1	LINC02832	OR7E91P
CHST2	CCNB3	CHRNB4	ERVMER34-1	HLA-G	PDE4D	MBD2	IL21R	LMO2	OSGEPL1
CHST3	CCNG1	CLBA1	ESRRG	HLA-H	PEF1-AS1	MED12L	IL2RB	LNX1	OXGR1
CIDECP1	CCR7	CLCA2	ETNK2	HMOX1	PEX26	MEIS3P2	IL4R	LOXL4	OXTR
CLCF1	CD164L2	CLDN15	EVX1	HOMER2	PGD	MGAT4B	IL6R	LRATD1	PADI2
CLDN15	CD19	CLDN19	EXTL1	HR	PHACTR1	MUC1	IMPA2	LRFN5	PCMTD1
CLIP4	CD53	CLDN9	FABP5	HSF2BP	PIAS4	MUC15	INPP5B	LRRC15	PCOLCE2
CLTRN	CDC25C	CLEC7A	FASN	HSPB11	PIK3R1	MYL9	INSIG1-DT	LUM	PDCD6IPP2
COL16A1	CDC42EP4	CLIC3	FASTKD5	ID1	PLCXD1	NCMAP	ITPK1	LY6G6C	PDE2A-AS2
COL17A1	CDC42EP5	CLIC6	FBN2	IER3IP1	PLLP	NCOA3	ITPKA	LYPD6	PDE5A
COL4A6	CDKN1C	CLIP4	FBXO33	IER5L	PLP1	NEIL1	ITPRIPL1	MAB21L4	PDP2
CORO2B	CDON	CNOT6LP1	FBXO8	IFI16	PLPP7	NKAIN4	IVNS1ABP	MAFB	PEA15
CPA4	CEBPA	CNTNAP1	FCGRT	IFIT5	POLD2	NOS2	JPH1	MAGEA11	PECAM1
CPEB4	CEBPA-DT	CNTRL	FGFR4	IFT20	POLD3	NOTCH2NLB	KAT2A	MAPK11	PFKP
CRCT1	CELF5	COL17A1	FGFRL1	IGDCC3	PPP4R1	NOTCH3	KCTD15	MAPK8IP2	PIM2
CREB5	CELSR2	COL3A1	FKBP11	IGDCC4	PPP6R1	NPNT	KHDC1L	MARCKS	PLK4
CRYGC	CENPVL3	COL4A5	FO393400.1	IGFBP6	PRORP	NPPB	KIF15	MAST4	PLP1
CSF1	CEP131	COL4A6	FOLR1	IGFBP7	PRR36	NR1D1	KIF17	MATN2	PLS1
CST1	CERS4	COL5A2	FOXD2	IGFL2-AS1	PTAFR	NR4A3	KIF18B	MBD2	PM20D2
CST4	CETN3	COL5A3	FOXI3	IKBIP	PTGER4	NWD1	KIF21B	MED4-AS1	PPIL1
CST6	CFAP206	COX7C	FOXJ1	IL11	RASGRF2	OAS3	KIF2C	METRNL	PRLR
CST7	CFAP300	CPE	FOXO6	INHBB	RDH12	OLFM2	KIFC1	MGAT4B	PRMT3
CTAGE1	CFAP410	CPOX	FRAT2	INPP5D	RDX	OVOL1	KIT	MIRLET7BHG	PROM1
CXCL1	CFD	CPS1	FSTL3	IPO5P1	REPIN1	PALM	KLHL26	MMP2	PRR36
CXCL16	CGN	CRABP2	GAL	IRF2	RHBDF2	PARP10	KLK6	MMP23B	PRSS56
CXCL2	CGREF1	CRACDL	GALNT7	IRX4	RMDN3	PARP12	KRT3	MRAP2	PSTPIP1
CXCL5	CHEK2	CREBRF	GAS2L1	JAG2	RNF20	PARP9	KRT5	MT-TY	PTAFR
CXCL8	CHRD	CRISP3	GAS6-AS1	JOSD2	RNF220	PCDHB2	KRT71	MT1X	PTK7
CXCR4	CHST12	CSF1	GATA2	JSRP1	RPL7L1	PCDHGA2	KRTCAP3	MTUS2	RAB29
CYP1A1	CLCNKB	CST5	GATA3-AS1	JUNB	RPS6KA2	PCLO	KYAT1	MUC1	RAB3A
CYP1B1	CLDN10	CST6	GCM1	KAZALD1	RPS6KL1	PER3	LAD1	MXD1	RABL3
CYP27B1	CLDN19	CSTA	GDPD3	KCNK6	RRP1B	PGF	LAMA2	MYCT1	RASL11A
CYP27C1	CLDN3	CTF1	GINS2	KCTD1	RTBDN	PHLDA2	LAMA3	MYH14	RB1
CYTH4	CLEC1A	CTSO	GJA5	KDELR3	RXRA	PHYH	LAPTM5	MYLIP	REEP6
DAGLA	CLIC3	CU633967.1	GLI1	KIAA1143P1	SAP130	PHYHIPL	LIME1	MYO16	RGS19
DAPP1	CLMP	CU638689.4	GMFB	KIT	SEMA6D	PLAC4	LIN28A	MYOCD	RIOX2
DCLK1	CLYBL	CUL9	GNAQ	KLF2	SFXN1	PLIN4	LINC00265	NAALAD2	RNASEH1-AS1
DDIT3	CMAHP	CXXC5	GNG10	KLHL35	SIAH2	PLPP6	LINC00460	NEFM	RNF13
DDX60L	CMPK2	CYB561D1	GPD1L	KRT14	SKIDA1	PPIC	LINC00641	NHLRC3	RTBDN
DENND3	CNN3-DT	CYFIP2	GPR146	KRT17	SLC13A4	PRDM11	LINC00668	NIM1K	RTN3
DGAT2	CNPY4	CYGB	GPR32	KRT9	SLC16A2	PRR9	LINC00857	NKD2	RUNX3
DGKE	CNTNAP2	CYP27C1	GPR78	LFNG	SLC25A22	PRRG2	LINC00910	NKX1-2	S100A14
DGKH	COBL	CYP2C18	GREB1	LHX5	SLC35A4	PRRG4	LINC01089	NLRP10	SAMD14
DKK1	COL1A1	CYSRT1	GRIN1	LIMD2	SLC36A1	PRSS12	LINC01224	NOS2	SCARA5
DLGAP1-AS2	COL26A1	CYTH4	GRM4	LINC00511	SLC39A14	PSG1	LINC01315	NPNT	SCML1
DLL4	COL3A1	DAPP1	GYG1	LINC00632	SLC52A3	PSG9	LINC01356	NTN4	SELPLG
DLX2	COL5A1	DAZAP2	GZMM	LINC00888	SLC6A19	PTCHD1	LINC01405	NUPR1	SEMA6D
DMRT1	COL6A3	DDX58	HACL1	LINC01322	SLC7A2	PTPRM	LINC01819	NYNRIN	SH2D2A
DNAH11	COL6A6	DDX60	HAND1	LINC01405	SLC7A8	PYCARD	LIPC	OAS3	SIGLEC6
DNAH17	COL9A2	DEFB1	HES4	LINC01522	SLC9A2	RAB32	LIX1L	OPRK1	SINHCAF
DNAJA4	COL9A3	DENND6A	HEY1	LINC02266	SLCO2B1	RAB40B	LPAR3	OVOL1	SIRPA
DNAJB1	COLEC12	DHRS3	HGH1	LNCTAM34A	SLCO4A1	RABL6	LRRC20	PAGE4	SIX3
DNER	CORO2A	DLGAP1-AS2	HHLA3-AS1	LRIF1	SLK	RAMP1	LRRC28	PARP12	SLC10A4
DNMBP	COX7B2	DMKN	HK2	LY6D	SMIM10L2B	RASAL1	LRRC32	PARP14	SLC11A1
DOCK4	CPNE4	DNAH17	HOPX	LY6G6C	SMIM11A	RELB	LTBP2	PBXIP1	SLC13A3
DOCK5	CPT1A	DNAH3	HOXB4	LYPD2	SMTNL2	RENBP	LYPLA2	PCDH18	SLC14A1
DPP4	CPT1C	DNAH6	HOXB5	LYPD3	SNX13	RHOBTB1	MAFG-DT	PDCD4	SLC16A3
DRD2	CPZ	DNAH8	HPCAL4	MAFF	SNX19	RNLS	MAP3K7CL	PEG10	SLC2A5
DSG3	CRABP1	DNAI3	HRH1	MAGED2	SOX12	RPS6KA6	MAP7D1	PENK	SLC2A6
DST	CRAT	DOCK3	HS3ST3A1	MAGED4B	SPP1	RRAD	MAPK12	PHLDB3	SLC34A2
DTX3L	CREB3L3	DOK7	HS3ST3B1	MAGOHB	SPRY3	RSAD2	MARCHF4	PI15	SLC35A3
DUSP1	CRELD1	DQX1	HSD11B2	MANEAL	ST8SIA1	SAMD9	MARCKSL1	PID1	SLC35E4
DUSP10	CRIM1-DT	DSG1	HSD17B1	MAPK11	STON1	SCAMP1-AS1	MCAM	PIK3AP1	SLC4A8
DUSP4	CRIP1	DSG3	HSD3B1	MBD2	STX2	SCN3B	MCHR1	PINCR	SLC6A19
DUSP6	CROT	DTX3L	HSPA2	MCEE	SUOX	SDSL	MCM2	PKIA	SLC7A3
DUSP7	CRYL1	DUBR	HSPA5	MDM2	SV2A	SECTM1	MCRIP2	PLAC4	SLC7A5
DUSP8	CSF3R	DUXAP8	HSPB7	MEIS3	SYNPO	SELENOP	MELTF	PLCXD2	SLF1
DYRK2	CSRNP3	DYRK4	HTRA3	METRNL	TANGO6	SEMA3A	MIB1	PLSCR1	SMG1P2
DYSF	CTH	EDIL3	HYOU1	MFAP5	TBC1D22A	SESN1	MINCR	PLXNA2	SNHG19
EAF1	CTSV	EDIL3-DT	ID1	MFSD2A	TBC1D9B	SGK1	MIOS-DT	POF1B	SNHG21
EDN1	CTTNBP2	EDN1	IDH3A	MFSD6L	TBL1X	SHANK1	MIR9-1HG	POMC	SNHG26
EFNA5	CTXND1	EFHC1	IL17D	MGAT4B	TECPR1	SLC1A2	MKI67	PPIAP22	SOD2
EGFR	CXXC5	EFNA5	IL21R	MIR9-1HG	TEF	SLC22A18AS	MMP2	PPIAP46	SOX15
EGR3	CYP2F2P	EGR3	IL6ST	MMP17	TEKT2	SLC27A2	MND1	PPME1	SPACA9
EHD1	CYS1	EHF	IMP4	MMP23B	TEKT4P2	SLC2A6	MNS1	PROM2	SPHK1
EHF	DAB2	ELAPOR1	INSIG1	MMP9	TENM2	SLC35D1	MPHOSPH9	PROS1	SPTBN2
ELFN2	DAG1	ELF5	ITGA9	MT-ND3	TGM2	SLC40A1	MPV17L2	PRR9	STAG3
ELL2	DBP	EME2	ITGAE	MT-RNR2	TGOLN2	SLC44A5	MRGPRF	PRRG4	STARD9
ELMO2	DCAKD	EMP1	ITGB3	MT-TA	THEMIS2	SLC5A12	MTCL1	PRSS8	STK33
ELOVL7	DCXR	ENPP5	ITPRIPL1	MT-TC	TIMM17A	SLC6A4	MYBL2	PTPRU	STYXL2
EMP1	DEGS2	EPHB6	JAG2	MT-TN	TKFC	SLCO4C1	MYEOV	RABL6	SUN3
EMP3	DEPDC1	EPHX2	JAZF1	MT-TY	TMED8	SMAD6	MYH15	RAI14	TAGLN2
EPHA2	DEPP1	EPM2AIP1	JUND	MTURN	TMEM164	SMIM14	MYO18A	RAMP1	TAMALIN
EPHX4	DERL3	EPSTI1	KAZN	MUC1	TMEM86B	SMIM5	MYOCD	RAPGEF2	TBXA2R
ERAP1	DIO2	ERAP1	KCTD9	MXD1	TMEM94	SNAP91	NAIPP4	RASAL1	TCF15
ERAP2	DIPK1A	ERAP2	KDELR2	MXD4	TMPPE	SORBS2	NCAPH	RBL2	TCF4
ESRG	DLX3	ERMAP	KHDRBS3	NABP1	TPCN2	SPATA13	NEFM	RENBP	TFAP2C
ESX1	DLX4	ESPN	KHK	NDUFB1	TRMT12	SQSTM1	NFS1	RFLNA	TFPI2
ETS1	DNAAF3	ETV7	KIF26A	NEFH	TUBA4A	SSPN	NHSL2	RGPD4	THAP10
ETV4	DNAI1	EVPL	KIF5C	NETO2	TUBG1	ST6GALNAC1	NMRK2	RGPD8	THEMIS2
ETV5	DNAJC3-DT	EYA1	KIRREL3	NKAIN4	UACA	STBD1	NNMT	RGS2	THY1
EVA1A	DNALI1	F2R	KLF15	NKD2	UBE3C	STEAP3	NOLC1	RHOU	TIMP4
EVX1	DNMT3B	F3	KLF16	NMU	USP22	TCEAL1	NOTUM	RHOXF1P1	TLR4
F2RL1	DNMT3L	F5	KLF3-AS1	NOTCH1	USP46	THSD7A	NRCAM	RND3	TMEM143
F3	DPPA2	FAM111A	KRT3	NPNT	USP7	TLE5	NRIP3	RNF144B	TMEM181
FAM13B	DPPA3	FAM111A-DT	KRT8P37	NPPB	UTP4	TLR3	NRM	RPS6KA5	TMEM64
FAM174B	DPYSL5	FAM13B	KRTCAP3	NUCB2	VAMP3	TM7SF2	NUAK1	RTN4RL1	TMEM97
FAM214B	DRC7	FAM157A	LDHD	OAS3	VIT	TMEM117	NUP205	RUBCNL	TMPRSS2
FAM216A	DSC1	FAM169A	LHX2	OSTC	VTCN1	TMEM198	ODAPH	SAMD5	TNS4
FAM225A	DSEL	FAM187A	LINC00379	P3H1	WBP2	TMEM45B	OLFML3	SCCPDH	TOMM22
FAM234B	DUSP13	FAM198B-AS1	LINC00456	PADI2	WDR3	TMOD2	OLMALINC	SCD5	TP53I11
FAM83A	ECEL1P2	FAM229A	LINC00458	PARP12	WDR5	TMTC1	OLR1	SDC1	TRIM47
FAM83A-AS1	EDNRB	FAM234B	LINC00460	PCK2	XKR8	TNFRSF10D	OPRD1	SECTM1	TRPV6
FAS	EEFSEC	FARP1	LINC00479	PCMTD1	XPO4	TNFRSF1B	OR10Y1P	SEMA4D	TSPAN18
FBLIM1	EFNA1	FAS	LINC00643	PCSK1N	XXYLT1	TNNI2	OR5H3P	SEMA5A	TSPAN33
FCER1G	EFS	FASTK	LINC00668	PDCD1LG2	YBX3	TNNT3	OR5H5P	SERINC5	TSR2
FCMR	ELF3-AS1	FAT2	LINC00836	PDCD4	YTHDF3	TP53INP1	OSBPL6	SERPINB7	TTC26
FEM1C	ELF5	FBXL2	LINC01315	PDIA5	ZNF571-AS1	TREML2	OXGR1	SGK1	TUB
FER1L6	EMP2	FBXO48	LINC01356	PENK	ZNF771	TRIM34	PACSIN1	SHISA2	TUBA1C
FEZ1	EMX1	FCGR1B	LINC01694	PHETA2	ZNF860	TSKS	PADI1	SLC12A7	TUBA4A
FGF1	ENHO	FER1L4	LINC02009	PHOSPHO1		TULP3	PAK6	SLC15A3	TUBG1
FHL2	EPHA4	FEZ1	LINC02484	PHPT1		TVP23B	PALM2AKAP2	SLC18A3	UBL3
FJX1	EPO	FGF11	LINC02693	PHYHIPL		TYRO3	PALM3	SLC19A2	ULBP3
FLG-AS1	ERVMER34-1	FLG	LPIN1	PICSAR		UCHL1	PASK	SLC35D1	USH1C
FLI1	EVI5L	FLG-AS1	LRFN1	PKIA		UCP1	PCAT6	SLC40A1	USP31
FLNB-AS1	EXTL1	FLJ16779	LRFN4	PLK3		USP44	PCDH18	SLC7A4	VPS13B-DT
FLNC	EXTL2	FMNL3	LRP3	PLPP2		VAV3	PCLAF	SLC8A1	WARS1
FLT1	FABP7	FMO5	LRP8	PLPP5		WNT3A	PDXP	SLN	WASF3
FMNL3	FADS1	FOSL1	LRRC15	PMAIP1		XIRP2	PDZD7	SLPI	WDSUB1
FO082814.1	FADS2	FOXB1	LY6H	PNMA2		ZBTB5	PDZK1	SMAD1	WNK4
FOSL1	FAM117B	FP236383.3	MAFG-DT	PNMT		ZC3H6	PEAR1	SMIM5	WNT11
FOSL2	FAM131B	FP671120.4	MAGEE1	PNPLA3		ZDHHC21	PEF1	SMPDL3A	ZAP70
FOXA1	FAM178B	FREM1	MAN2A1	PODXL2		ZNF292	PGS1	SORBS2	ZBTB45P2
FOXB1	FAM182A	FRMPD2	MAP1A	POLE4		ZNF467	PHACTR1	SOWAHB	ZNF267
FOXC1	FAM182B	FXYD2	MAP3K3	POMC		ZNF488	PHOX2A	SPARC	ZNF385C
FOXD1	FAM184A	FYCO1	MAPK12	PPM1E		ZNF561-AS1	PIF1	SPATA13	ZNF43
FOXO3	FAM229B	GABRP	MAPT	PPP1R3G		ZNF583	PIGS	SPRING1	ZNF492
FP565260.2	FAM71E1	GALNT12	MARCHF3	PRAP1		ZNF605	PIK3C2B	ST3GAL2	ZNF680
FRMD5	FAM72C	GALNT3	MARF1	PRRG4		ZNF621	PIM1	ST6GALNAC1	ZNF681
FRMPD3	FAM78A	GASAL1	MBTPS2	PRSS22		ZNF680	PIMREG	STARD5	ZNF724
FTCD	FAM86C2P	GAST	MCAM	PRSS50		ZNF750	PIP5K1C	SULT2A1	ZNF737
FZD8	FASN	GBP3	MCRIP2	PSME1		ZSCAN18	PKD1L2	SUSD6	ZNF85
G0S2	FAT2	GCNT2	MED19	PTGFRN			PKD1P4	TAPBP	ZNF850
GADD45A	FBF1	GCOM1	MGAT1	PTPRM			PLAT	TAPT1-AS1	ZNF876P
GADD45B	FBLN1	GDPD2	MGAT4A	PTPRN			PLCB2	TBC1D2	ZNF92
GALNT14	FBLN2	GFI1	MIR3648-1	RAB39A			POLM	TCEAL1
GALNT3	FBXL16	GGT1	MLLT1	RARRES2			POLR1G	TGFB2
GBP3	FCGRT	GGT6	MOB1B	RASGRP2			POLR3K	THSD7A
GCLM	FDXR	GJB2	MOB2	RBP1			PPIA	TKTL1
GCNT1	FGD3	GJB3	MPP1	RCN3			PPM1J	TLE2
GEM	FGFR2	GJB4	MRGPRX1	RELB			PPP2R1B	TLR3
GFI1	FGFR3	GJB5	MRPL12	RELL2			PRKAR2B	TMEFF1
GFOD1	FGFR4	GLB1L2	MRPS12	RETREG1			PRPH2	TMEM117
GJB2	FIGNL2	GLIPR1	MRPS33	RGCC			PRSS56	TMEM130
GJB3	FLOT1	GLRB	MSRB3	RGPD5			PRUNE1	TMEM198
GJB4	FN1	GLS2	MT1F	RGS20			PTCH1	TMEM200A
GLIPR1	FOLR1	GMFG	MT1G	RNF149			PTGER4	TMEM229B
GLRX	FOS	GNA15	MT1X	RNF223			PTGIS	TMEM256-PLSCR3
GLRX2	FOXD2-AS1	GNPTAB	MTRR	RRAD			PTK7	TMEM265
GNA15	FOXI3	GPLD1	MTUS2	RTN4R			PTPN9	TMEM62
GNPTAB	FOXJ1	GPR137B	MYCN	RYR1			PXN-AS1	TMTC1
GOLGA8IP	FOXO4	GPR143	MYO1D	SCD5			PYCR1	TNFAIP3
GPAT3	FOXO6	GPR87	MYOCD	SCN1B			QPCTL	TNFRSF19
GPR132	FOXRED2	GRAMD1C	NAT8L	SCN3B			RAB36	TNFRSF1B
GPR3	FREM2	GTF2IP12	NDN	SDC4			RAB37	TNFSF9
GPR4	FRRS1	GTF2IP20	NDRG4	SERF2			RAD51AP1	TOB2
GPRC5A	FSIP2	GTF2IRD2	NEFH	SERPINB5			RAPGEF3	TOM1L2
GPRC5C	FZD5	GTF2IRD2B	NEFM	SESN1			RASSF4	TOX
GPX3	GABRE	GUSBP3	NEK7	SHISA2			RASSF5	TPRXL
GRAMD1B	GADD45G	GXYLT2	NEURL1	SHOX2			RAVER1	TREML2
GSDMA	GALK1	H2BC21	NIBAN1	SIRPA			RBBP8NL	TRIM38
GTF2IRD2	GALNT7	H2BC5	NKIRAS1	SLC12A7			RBPJ	TRIM55
GULP1	GAS6	H4C15	NKX6-3	SLC35G2			RCC2	TRIM58
H2AC18	GAS6-AS1	HAP1	NLRP7	SLPI			RCOR2	TRIM6-TRIM34
H2BC12	GATA2	HAS2	NME4	SMAD1			RECQL4	TULP3
H2BC4	GATA3-AS1	HCAR1	NMRK2	SMARCA1			RPA2	TVP23B
H2BC5	GATD3A	HCAR2	NOS2	SMIM14			RSAD1	TWIST1
H4C9	GCM1	HCAR3	NOTCH2NLA	SNAI2			RUNX2	TXNIP
HAS3	GCSH	HCN3	NOTCH2NLB	SNHG32			RUNX3	UBE2QL1
HBEGF	GCSHP5	HDAC2-AS2	NOTCH2NLC	SOD3			SCNN1A	UGT8
HDAC9	GDPD3	HDAC9	NOXO1	SOX9			SEC14L4	ULK3
HECW2-AS1	GFY	HERC2P3	NPAS2	SPIN4			SEMA4C	USP27X
HEG1	GK	HERC2P9	NPB	SPON2			SEMA5A	VASP
HERPUD1	GLB1	HFE	NPR2	SQSTM1			SEMA6D	VLDLR
HES1	GLI1	HIVEP2	NR1H2	STMN3			SERPINB7	VLDLR-AS1
HES2	GNE	HNF4A	NRAS	SVBP			SERPINE1	VWCE
HIVEP2	GPC2	HNMT	NRN1L	SYNC			SERPINE2	WDR17
HK2	GPC5	HOXC13-AS	NUDT11	SYTL1			SET	WFDC21P
HKDC1	GPR32	HR	NUMBL	SYTL4			SF3B5	WNT1
HOMER3	GPR37L1	HSD11B1	NUP43	TEX19			SFRP1	WNT10A
HOXA11	GPR78	HSPD1P6	NXPH3	TGFBI			SFXN3	XCR1
HPCAL4	GRAMD1C	HTR7P1	OAF	TKTL1			SGO1	XDH
HSPA1A	GRHL1	ICAM1	OAZ1	TMEM117			SH2D1B	XRCC4
HSPA1B	GRIN3B	IFI16	OLFML1	TMEM145			SH2D2A	ZBED2
HSPA6	GRIP1	IFI27L2	OR5H5P	TMEM198			SH2D5	ZDHHC1
HSPB8	GSTM2	IFIH1	OSBPL6	TMEM216			SH3TC2	ZFP14
IBTK	GSTM3	IFIT3	PAFAH1B3	TMEM263			SIPA1L3	ZG16
ICAM1	GSTM4	IFIT5	PAGE4	TMEM265			SIRT3	ZNF181
IER3	GVQW3	IFT80	PALM	TMEM50B			SIX5	ZNF488
IER5	H1-0	IFT81	PALM3	TMOD1			SLA	ZNF548
IFI16	H1-10	IGDCC3	PCDH17	TMTC1			SLC14A1	ZNF711
IFIH1	H19	IGDCC4	PCYT2	TNFAIP2			SLC16A13	ZNF750
IFNGR2	H6PD	IGFBP3	PDCD6	TNFRSF10D			SLC16A5	ZNF774
IFRD1	HADH	IGFBP7	PDE4A	TNFRSF12A			SLC1A5	ZNF827
IGF1R	HAPLN1	IGFL1	PDLIM3	TNFSF9			SLC25A39
IGF2R	HAVCR1	IGFL4	PDXK	TNNC1			SLC2A4
IGFBP6	HBE1	IKZF2	PEG10	TNNT2			SLC2A5
IGFBP7	HCFC1R1	IL12RB1	PGAM1	TNNT3			SLC35E4
IGFN1	HDAC5	IL15	PGM2L1	TNXB			SLC39A14
IKBKE	HEPHL1	IL15RA	PHKA1	TP53INP1			SLC43A3
IL11	HEYL	IL1A	PHOSPHO1	TULP3			SLC45A3
IL12A	HMGCS1	IL1RN	PHOX2A	TVP23B			SLC6A19
IL15RA	HOPX	IL22RA1	PID1	UBE2D1			SLC6A6
IL1A	HPN	IL6	PIGA	UCHL1			SLC7A1
IL1R2	HS3ST3B1	IL6R	PIM1	UNC5B			SLC7A4
IL20RB	HSD17B1	ILDR1	PIP5K1C	UPK2			SLC7A5
IL23A	HSPA2	IMPDH1P10	PITX1	VASN			SLC8A1
IL24	HSPB1	INAFM2	PJA2	VAX2			SLCO2A1
IL31RA	HYAL1	ING4	PKDCC	VGF			SLX1A-SULT1A3
IL4R	ICA1L	INPP5D	PLCE1	WFDC2			SMYD5
IL6	ICAM4	IP6K3	PLEKHB2	WNT10A			SNHG1
IL6R	ID2	IPO5P1	PLPP7	WNT7A			SNHG21
IL9R	IDH2	IRF1	PLPPR2	WNT7B			SNORD3B-1
IMPDH1P10	IFI6	IRF2	PLS1	ZC3H6			SNRNP27
INHBA	IFIT1	IRF6	PMP22	ZCCHC7			SOCS2
INO80B-WBP1	IFITM1	IRF9	PNMA2	ZFR2			SP4
INO80D	IFITM2	ITGB6	PPIP5K2	ZNF114			SPARC
INPP1	IFITM3	ITPKB	PPP1CB	ZNF165			SPATA33
IRS2	IFNL3P1	JAG1	PPP4R1	ZNF226			SPNS2
ISG20	IFT140	JAK3	PRC1	ZNF232-AS1			SPOCK2
ITGA2	IGDCC3	KANK3	PREB	ZNF560			SPOUT1
ITGB1-DT	IGF2	KCNG1	PRNP	ZNF652			SPP1
ITGB3	IGF2-AS	KCNJ5	PRPH2				SRRM1
ITGB6	IGSF11	KCNV1	PRPS1				STON1
ITPKA	IGSF9	KCTD1	PRR5-ARHGAP8				STON1-GTF2A1L
ITPKB	IKZF1	KCTD18	PRRT1B				STRA6
ITPR1	IL17D	KDM3A	PRSS21				STRN4
IVL	IL20RA	KDM7A	PRSS8				STX10
JAG1	IL21R	KLF10	PSMD14				SUSD2
JAK2	IL36RN	KLF12	PTCHD3P1				SYTL3
JUN	INSIG1	KRBA2	PTGIS				SZRD1
JUNB	INSIG1-DT	KRCC1	PTP4A1				TAS2R1
KCNA2	IPMK	KREMEN2	PUS7				TBX2-AS1
KCNH2	IQGAP2	KRT16	PYCR1				TEAD4
KCNK1	IRX2	KRT17	RAB23				TENM2
KCNQ4	ISM2	KRT5	RAB28				TEX15
KCTD15	ISOC2	KRT7-AS	RAB31				TEX35
KHDC4	ITGA2B	LACC1	RAB3GAP1				TGM2
KIAA1549L	ITGA9-AS1	LAMB4	RAB3IL1				TIMM23B-AGAP6
KISS1	ITGB8	LAMP3	RALBP1				TMEM138
KLF10	IVNS1ABP	LBH	RASGRF2				TMEM147-AS1
KLF12	IZUMO2	LBX2	RASL11B				TMEM161A
KLF4	JDP2	LBX2-AS1	RASSF4				TMEM164
KLF6	JMJD1C-AS1	LETMD1	RBM24				TMEM255A
KLHDC7B	JMJD7	LGALS3BP	RBM47				TMPRSS13
KLHL21	JSRP1	LINC00174	RBPMS2				TOMM22
KLHL4	KANK4	LINC00265	RFLNB				TRIM47
KRT15	KAT2B	LINC00294	RIMS2				TRIML1
KRT16P6	KCNAB2	LINC00467	RNASEK-C17orf49				TSPAN18
KRT17	KCNC3	LINC00482	RND2				TSPAN5
KRT34	KCND3	LINC01001	RNF144A				TTC31
KRT6A	KCNH1	LINC01002	RNF157				TTYH1
KRT7-AS	KCNH7	LINC01106	RNF185-AS1				TUB
KRTAP2-3	KCNN1	LINC01132	RNF26				TUBB4A
KYNU	KIF26A	LINC01291	RPL26L1				UBE2S
L1CAM	KLF15	LINC01670	RPS10-NUDT3				UBE2SP2
L3HYPDH	KLF3-AS1	LINC01990	RPS6KB1				UHRF1
LACC1	KLHDC9	LINC02582	RPS6KL1				UPK1B
LAMA2	KLHL30	LINC02604	RRN3				USB1
LAMA3	KLK7	LINC02732	RTN4R				USP2
LAMB3	KLRG2	LMLN	RTN4RL2				USP32P3
LAMC2	KMT5C	LMO7	S100P				VAMP1
LAPTM5	KRT23	LMOD1	SACM1L				VEGFA
LASTR	KRT24	LMX1B	SCARB1				VGF
LBH	KRT80	LNCTAM34A	SCARF2				VKORC1
LBX2	KRT8P37	LOXL4	SCD				VPS9D1-AS1
LBX2-AS1	L1TD1	LPAR5	SCN5A				WHRN
LCAL1	LARGE2	LPIN2	SCOC				WNT7B
LCOR	LCMT1-AS2	LPP-AS2	SDF2L1				XPNPEP1
LETM2	LDAH	LRATD1	SDK2				ZAP70
LGI2	LDHA	LRATD2	SEMA4F				ZBED2
LHX1	LDHAP3	LRFN5	SEMA6B				ZDHHC19
LHX5	LDHAP4	LRP11	SERPINE2				ZDHHC8P1
LIF	LDHAP7	LRRIQ3	SESN3				ZNF395
LIMS4	LDHD	LTBP2	SGK1				ZNF532
LINC00265	LDLRAD3	LTF	SH3TC2				ZSWIM6
LINC00511	LGALS16	LY6D	SHANK1				ZSWIM8-AS1
LINC00513	LHPP	LYPD3	SHCBP1
LINC00862	LIN7A	LZTFL1	SHMT1
LINC00973	LINC00334	MAB21L4	SLC17A7
LINC01127	LINC00379	MAMDC4	SLC18A3
LINC01198	LINC00456	MAP3K5	SLC19A1
LINC01215	LINC00458	MAP3K9	SLC1A3
LINC01322	LINC00643	MARCHF1	SLC1A4
LINC01411	LINC00654	MARVELD2	SLC1A5
LINC01537	LINC00668	MCC	SLC25A1
LINC01602	LINC00836	MCOLN3	SLC25A10
LINC01629	LINC00891	MELTF	SLC25A3
LINC01792	LINC01003	METTL7A	SLC25A36
LINC01819	LINC01091	MFSD6	SLC2A3
LINC01963	LINC01278	MFSD6L	SLC35B4
LINC02009	LINC01315	MINDY1	SLC37A3
LINC02133	LINC01356	MIR1915HG	SLC45A3
LINC02154	LINC01405	MIR34AHG	SLC5A5
LINC02267	LINC01588	MIR503HG	SLC7A1
LINC02273	LINC01671	MKRN2OS	SLC7A10
LINC02323	LINC01694	MLKL	SLC7A3
LINC02535	LINC02387	MMP24	SLC7A8
LINC02547	LINC02484	MOB3C	SLC9B2
LINC02577	LINC02575	MPIG6B	SLCO2B1
LINC02582	LINC02672	MPP2	SLCO4A1
LINC02668	LINC02724	MPZL2	SMIM1
LINC02709	LINC02814	MPZL3	SMOX
LINC02763	LINGO1	MR1	SNRNP25
LINC02802	LMO4	MREG	SORBS3
LMCD1	LMOD1	MROH6	SPIRE2
LNCOG	LNP1	MSLN	SPRY3
LNPEP	LRFN1	MT-RNR2	SREBF1
LONRF3	LRFN5	MT-TA	SRRM3
LOX	LRP2	MT-TC	ST3GAL2
LPAR1	LRRC15	MT-TN	STON1
LRATD2	LRRC3	MT-TY	STS
LRP11	LRRC4B	MTMR11	SULT2B1
LRRC2	LUM	MUC1	SUN3
LRRC20	LY6E	MUC16	SYN2
LRRC8E	LY6E-DT	MUC20	SYNGR3
LSP1P4	LY6L	MX1	TAF4B
LSP1P5	LYNX1	MXD1	TAMALIN
LTBP2	LYPD6	MYBL1	TBC1D31
LUCAT1	LYRM9	MYLK3	TBKBP1
LURAP1L	MACROD1	MYO5C	TBX2-AS1
LY6G5B	MAGED1	NAALADL2	TBXA2R
LY6K	MAML2	NAPEPLD	TCEAL5
LYPD3	MAP1LC3C	NBEAP1	TCF19
MAFF	MAP2K6	NBPF6	TEAD1
MAFG	MAP4K1	NBR2	TEAD4
MAGEA2	MAPT	NCCRP1	TEF
MALAT1	MBNL3	NCMAP	TET1
MALINC1	MBTD1	NCR3LG1	TEX2
MANEAL	MED12L	NEB	TEX35
MAOB	MEIOB	NEBL	TFPI2
MAP1B	METTL21C	NECTIN4	TGFB1
MAP3K14	METTL7A	NEK11	THEMIS2
MAP3K5	MEX3A	NFAT5	TIMP4
MAP3K7CL	MFSD6L	NFE2	TIPIN
MAP7D2	MGAT3	NGEF	TK1
MARCHF4	MGAT4A	NHLH2	TLE2
MARCKS	MINCR	NIPAL2	TLE3
MAST4	MIR193BHG	NKAIN4	TMED5
MBNL1	MIR210HG	NLRC5	TMEM177
MBP	MISP3	NMI	TMEM200A
MCAM	MKNK2	NOG	TMEM272
MCC	MLXIPL	NOTCH1	TMEM74
MECOM	MLYCD	NOTCH3	TMPPE
MEDAG	MMAB	NPNT	TNFSF12
MELTF	MMP11	NR5A2	TPPP3
MFSD2A	MOCS1	NRK	TRAPPC1
MGAT1	MPHOSPH9	NRXN3	TRIP13
MGAT4B	MPP1	NT5E	TSPAN18
MGAT5B	MPV17L	NTN4	TSPAN4
MISP	MRC2	NTSR1	TTYH2
MLKL	MRGPRX1	NUDT13	TUB
MME	MSX2	OAS3	TUBB4A
MMP15	MTERF2	OLFM2	UBAC2
MMP20	MTMR7	OR52N2	UBALD2
MMP23B	MTUS2	OR7E122P	UBE2E2
MMP24	MUC1	OSBPL7	UBE2G2
MOB3C	MUC15	OSCP1	ULBP3
MOK	MUC3A	OTP	UPP1
MPP4	MXD4	OVCH2	USP46
MPZL2	MYCN	PABPC1L	USP47
MRNIP	MYLIP	PAN3	UTP4
MRPL20-DT	MYLK3	PAPLN	VEGFB
MT-ATP6	MYLPF	PAQR8	VOPP1
MT-ATP8	MYO7A	PARD3B	VPS37B
MT-CO1	MYOCD	PARP10	VPS37D
MT-CO2	MYOZ1	PARP12	VPS9D1-AS1
MT-CYB	NAALAD2	PARP14	WDR76
MT-ND1	NCALD	PARP9	WNT11
MT-ND2	NCAM2	PAXIP1-AS2	WNT5A-AS1
MT-ND4	NCAPD2	PCDH11X	WRNIP1
MT-ND4L	NCCRP1	PCDH7	XIRP1
MT-ND6	NDN	PCDHGB7	XRCC3
MT-RNR2	NDUFB5	PCLO	YARS1
MT-TA	NEBL	PCNX2	YWHAH
MT-TC	NIM1K	PCSK9	ZDHHC7
MT-TN	NINJ1	PDCD1LG2	ZFHX3
MT-TP	NKD2	PDCD4	ZIK1
MT-TY	NKPD1	PDE4C	ZNF232-AS1
MT2A	NLGN2	PEF1-AS1	ZNF788P
MTCL1	NLGN3	PEX11G
MTCO1P12	NLRP7	PHF21A
MTRNR2L8	NME4	PHYHIPL
MXD1	NMRK2	PIGCP1
MYC	NOS2	PILRB
MYEOV	NOTUM	PITPNM3
MYH15	NPAS1	PKHD1
MYH16	NRN1L	PLA2G2F
MYO16	NRP1	PLAAT4
N4BP3	NRTN	PLAGL2
NAA30	NSUN7	PLAU
NACAD	NUDCD2	PLEKHA2
NAV3	NUDT7	PLIN4
NBL1	NUPR1	PLXNB3
NCF2	NXPH3	PMAIP1
NCR3LG1	ODAM	PMS2P6
NDRG1	OGDHL	PON3
NECTIN3-AS1	OLFM4	POU2F2
NEDD4L	OLFML1	POU6F2
NETO1	OLMALINC	PPL
NETO2	OMA1	PPP1R26
NFATC2	OPLAH	PRAP1
NFKB2	OPRK1	PRDM11
NFKBIE	OPRL1	PRKAB2
NFKBIZ	OSBPL5	PROM2
NGF	OVGP1	PROS1
NHLRC1	P2RX4	PRR7
NIBAN1	P2RX6	PRRG4
NIPAL3	P2RY2	PRRT4
NLRP10	PACSIN1	PRSS23
NLRP3	PADI2	PSME1
NNMT	PADI3	PTCHD4
NOG	PAGE4	PTH1R
NOTCH2	PAIP2B	PTPN13
NPPB	PAK4	PTPRB
NR0B1	PALM	PWWP3B
NR4A3	PALM3	PYCARD
NRIP3	PAN2	PYROXD2
NRK	PANK1	QPCT
NRROS	PAQR8	RAB11B-AS1
NRXN2	PASD1	RABGAP1
NT5E	PCAT7	RABL2A
NTNG1	PCCA	RABL6
NTSR1	PCDH18	RAD52
NUP153-AS1	PCDHGA6	RAMP1
OAS3	PCDHGC4	RARG
OCIAD2	PCOLCE	RARRES2
ODAPH	PCP4L1	RASAL1
OLFML3	PCYOX1L	RASGRF1
OLR1	PDE1A	RBM43
OPRD1	PDE4D	RBP1
OR5H14	PDE4DIP	RCSD1
OR5H3P	PDGFA	RELB
OR5H5P	PDGFRB	RFLNA
OR5H6	PDGFRL	RGS20
OSGIN1	PEG10	RHOBTB3
OSMR	PEG3	RHPN1
OXTR	PER3	RND3
P4HA2	PFKM	RNF144B
PAG1	PGGHG	RNF227
PAPPA	PHACTR1	RRAD
PARM1	PHKB	RRN3P3
PARP12	PHYHIP	S100A9
PAX8	PIF1	S1PR1
PCAT1	PIFO	SAG
PCDH7	PIK3CD-AS2	SAMD10
PCOLCE2	PIK3R3	SAMD15
PDCD1LG2	PIM1	SAMD5
PDLIM3	PIMREG	SAMD9
PDLIM7	PIP5K1B	SAMD9L
PDP1	PIR	SARM1
PFKFB3	PIWIL3	SCAMP1-AS1
PHLDA1	PKD1L2	SCD5
PHLDB2	PKDCC	SCN1A-AS1
PICSAR	PKIA	SCN1B
PIK3CD	PLA2G4A	SCNN1A
PLA2G4C	PLAAT5	SCUBE2
PLAU	PLAC9	SCX
PLAUR	PLCE1	SDCBP2
PLCB4	PLD5	SELENOP
PLEC	PLEKHG4B	SEMA3A
PLEK2	PLIN5	SEMA3C
PLEKHG3	PLLP	SEMA3E
PLEKHG4	PLPP7	SEMA4A
PLEKHG5	PLS1	SEMA4D
PLEKHM1	PLXDC1	SEPTIN4
PLEKHN1	PLXDC2	SERF1B
PLEKHO1	PMEL	SERPINB5
PLIN2	PNPLA3	SERPINF2
PLK3	POMC	SGMS1-AS1
PLXNB3	PPARD	SGMS2
PMAIP1	PPIAP46	SGPP2
PNMA2	PPM1L	SH2D5
POLM	PPM1N	SH3BGRL
POU2F2	PRAP1	SH3D21
POU6F2	PRKG1	SH3GL3
PPP1R14B-AS1	PRR5	SH3PXD2A-AS1
PPP1R15A	PRRT1B	SHFL
PPP1R18	PRRT4	SHISA9
PPP1R26	PRRX2	SIAE
PPP1R3G	PRSS12	SIPA1L2
PPP3CC	PRTN3	SIRPA
PRNP	PSMG3-AS1	SLC15A3
PRR7	PSRC1	SLC16A4
PRRG1	PTGDS	SLC24A1
PRSS22	PTGIS	SLC25A5P5
PRSS23	PTK7	SLC27A2
PSG1	PTMS	SLC35D1
PSG4	PTN	SLC38A4
PSG6	PTPRU	SLC44A3-AS1
PSG8	PXMP4	SLC44A5
PSG9	PXYLP1	SLC4A11
PSMC3IP	RAB11FIP4	SLC6A20
PSTPIP2	RAB40B	SLC6A4
PTHLH	RADIL	SLCO3A1
PTPRH	RALGPS1	SLCO4C1
PTPRN	RAMP1	SMAD1
PTPRR	RARRES2	SMIM3
PVR	RASAL1	SNCG
R3HCC1L	RASGRF2	SNN
RAB27B	RASGRP2	SNX18P12
RAB32	RASL11B	SORBS1
RAB38	RASSF2	SORBS2
RAB39B	RBBP8NL	SOWAHB
RAB3B	RBPMS	SOX14
RABL6	RBPMS2	SOX7
RAPGEF5	RCOR2	SP110
RASA3	REEP6	SPATA18
RASAL2	RFXAP	SPNS2
RASGRP3	RGS16	SPOCD1
RASL10B	RGS8	SPTBN2
RASSF1	RHOA	SPTBN5
RASSF5	RHOU	SQOR
RBM24	RHPN1	SRGAP3
RELB	RILPL2	SRPX2
RELT	RIN2	SSC5D
RET	RMI2	SSH1
RFLNA	RNF144A	SSUH2
RFPL4A	RNF157	ST6GALNAC1
RFTN1	RPL23AP47	ST6GALNAC2
RGS2	RPL6P4	STAG3L5P
RGS20	RPS17P2	STAG3L5P-PVRIG2P-PILRB
RHOF	RPS6KA2	STAP2
RHOQ	RPS6KA3	STAT5A
RIN1	RPS6KA5	STING1
RIPOR1	RTN4RL1	STK40
RIPOR2	RTN4RL2	SUSD6
RNASE7	RUBCNL	SVOPL
RND3	RUNDC3B	SYN1
RNF182	RXRA	SYNJ2BP
RNF19A	RYK	SYNPO2
RNF223	S100A4	SYPL2
RNF6	S1PR2	SYT1
RP9P	SALL2	SYT14
RPL23AP24	SCD	SYTL1
RRAD	SCRN2	SYTL2
RRAGD	SCUBE3	SYTL4
RUNX1	SDHD	TANC1
RUNX2	SDK1	TAPBP
RUSC2	SDK2	TAPBPL
S1PR1	SEC14L4	TBC1D2
SBF2-AS1	SELENBP1	TBC1D3L
SCARF1	SELENOT	TCEAL1
SCD5	SEMA3F	TCTN1
SCN3B	SEMA4C	TEC
SCNN1D	SEMA5A	TENM2
SDC1	SEMA6A	TEP1
SDC4	SEMA6D	TGFBI
SDCBP2	SEPTIN14	TGFBR2
SELPLG	SEPTIN4	TGM5
SEMA3C	SERHL2	THBD
SENCR	SERPINF1	THBS3
SERF1B	SESN3	THSD1
SERINC2	SETBP1	TLR3
SERPINB1	SGPP1	TLR4
SERPINB2	SH2B2	TMC1
SERPINB5	SH3GL3	TMEM117
SERPINB6	SHANK1	TMEM121B
SERPINB7	SHD	TMEM139
SERPINB8	SHF	TMEM204
SERPIND1	SIAH2-AS1	TMEM229B
SERPINE1	SKIDA1	TMEM265
SERPINE2	SKP2	TMEM67
SGMS2	SLAIN1	TMOD1
SH2D1B	SLC12A3	TNC
SH2D2A	SLC12A5-AS1	TNFRSF10D
SH2D5	SLC13A3	TNFRSF19
SH3PXD2A-AS1	SLC13A4	TNFRSF25
SH3RF1	SLC15A2	TNFSF15
SH3RF2	SLC16A10	TNFSF9
SHISA2	SLC17A7	TNIP1
SHROOM4	SLC19A3	TNKS1BP1
SIGLEC11	SLC1A1	TNNT3
SIGLEC16	SLC22A17	TNRC6A
SIGLEC6	SLC22A18	TOM1L1
SIRPB2	SLC25A1	TP53INP1
SLAMF7	SLC27A2	TP63
SLC12A7	SLC28A2	TPTE2P2
SLC12A8	SLC29A4	TRANK1
SLC20A1	SLC2A4	TRIL
SLC22A1	SLC30A2	TRIM16
SLC25A22	SLC38A4	TRIM22
SLC25A25	SLC40A1	TRIM34
SLC25A30	SLC43A2	TRIM69
SLC25A45	SLC45A1	TRPV6
SLC26A4	SLC52A1	TSPAN11
SLC26A4-AS1	SLC5A5	TSPAN2
SLC2A6	SLC6A19	TSPEAR
SLC30A3	SLC6A4	TSPOAP1-AS1
SLC34A2	SLC7A10	TTC22
SLC35G2	SLC7A2	TTLL3
SLC38A7	SLC7A4	TXNIP
SLC43A3	SLC7A8	TYMSOS
SLC4A11	SLC8A1	UGT8
SLC6A10P	SLC9A2	UNC5B
SLC6A11	SLCO2B1	UPK2
SLC6A15	SLCO4C1	UPK3B
SLC6A17	SLN	USP43
SLC6A20	SMIM1	USP44
SLC7A1	SMIM10L2B	UTRN
SLCO1B3	SMPD3	VASN
SLFNL1-AS1	SMPDL3A	VAX2
SMAD3	SMPDL3B	VCAN
SMIM29	SMTNL2	VDR
SMURF2	SNAI3	VIL1
SNAI2	SNAP91	VIT
SOCS2	SORCS2	VTCN1
SORBS1	SP6	VWF
SOWAHB	SPA17	WDFY3-AS2
SOX15	SPAG5	WDR17
SOX7	SPATA24	WDR19
SOX9	SPESP1	WDR31
SP140	SPIRE2	WNT10A
SPAG1	SPRY3	WNT7B
SPATA13	SPSB4	XCR1
SPHK1	SREBF1	XG
SPNS2	SRRM3	XKRX
SPRED3	SSBP3	Z69733.1
SPRR2D	ST6GAL1	ZAP70
SPRY2	ST8SIA1	ZBED2
SPRY4	STAG3	ZBED3
SQOR	STARD9	ZBED5-AS1
SQSTM1	STON1	ZBTB18
SRPX2	STRA6	ZC3H6
SRXN1	STS	ZFHX2
SSUH2	STX18-AS1	ZFP14
STAT5A	SULT1A1	ZFP62
STBD1	SULT2B1	ZFPM1
STC1	SUOX	ZFYVE19
STX11	SV2A	ZMAT3
STX1A	SYDE2	ZNF112
STYK1	SYNE4	ZNF181
SUCLA2-AS1	SYNPO	ZNF185
SUSD4	SYT12	ZNF219
SYBU	SYTL5	ZNF248
SYK	TAGLN2	ZNF260
SYPL2	TBC1D2B	ZNF284
SYT14	TBL1X	ZNF33B
SYT6	TBX2-AS1	ZNF354B
SYTL3	TCF7L1	ZNF385A
SYTL4	TEAD2	ZNF425
TAGLN	TEF	ZNF490
TAP2	TESK2	ZNF503
TAS1R3	TET1	ZNF503-AS2
TCAP	TEX35	ZNF512
TCTEX1D4	TFDP2	ZNF561-AS1
TEX15	TGM1	ZNF621
TFPI	THEM6	ZNF731P
TGFA	THOC6	ZNF785
TGFB2	THSD7A	ZNF827
TGFBI	TJP3	ZSCAN30
TGM2	TLCD4	ZSWIM3
THBD	TLN2
THBS1	TM7SF2
THSD4	TMC5
TICAM1	TMEM139
TIE1	TMEM169
TIMP3	TMEM191B
TIPARP	TMEM191C
TLCD3A	TMEM247
TLR4	TMEM254-AS1
TLR6	TMEM266
TLX3	TMEM272
TM4SF19	TMEM45B
TM4SF19-AS1	TMEM52
TMCC2	TMEM63C
TMEM158	TMEM8B
TMEM236	TMPRSS2
TMEM255A	TMTC2
TMEM265	TNFSF9
TMEM268	TNNC1
TMEM40	TNNI3
TMEM51	TNNT2
TNC	TNNT3
TNF	TP53I11
TNFRSF10A	TP53TG1
TNFRSF10A-AS1	TPCN2
TNFRSF10D	TPK1
TNFRSF12A	TRAPPC6A
TNFRSF6B	TREX1
TNFRSF8	TRIM45
TNFRSF9	TRIML1
TNFSF15	TRPV6
TNIP1	TSPEAR-AS1
TNS4	TTC39A
TNXB	TUBA5P
TOR4A	TUBB4A
TPBG	TUBB8P7
TPT1-AS1	TYMSOS
TRAF1	U2AF1
TRAV8-1	UBE2L6
TRBC2	UCP1
TRIM16	UCP2
TRIM16L	UNC13A
TRIM25	UPK3B
TRIM47	URAHP
TRIM55	USH1C
TRIM58	USH1G
TRIM7	USHBP1
TRIM8	USP27X
TRNP1	VAV3
TRPV3	VGLL1
TSPAN1	VIT
TSPAN5	VNN2
TULP3	VPS37D
TVP23A	VSIG10L
TVP23B	VSTM2L
TWIST1	VSTM5
TXNRD1	VTCN1
UBA6-AS1	WDR86
UBE2F-SCLY	WLS
UBR4	WNT6
UBXN10	WWC3
UHMK1	XIRP1
UPK1B	XYLT1
UPP1	YBX2P2
URGCP	YPEL2
USP12	ZAP70
USP43	ZBTB7C
VDR	ZFAND2A-DT
VGF	ZFPM1
VGLL3	ZFYVE28
VSTM1	ZG16
WDR87	ZNF358
WNK4	ZNF395
WNT10B	ZNF436-AS1
WNT7A	ZNF608
WNT9A	ZNF676
XDH	ZNF681
ZBED2	ZNF704
ZC3H12C	ZNF74
ZEB2	ZNF750
ZFAND2A	ZNF775
ZFP36L2	ZNRF2
ZFR2	ZNRF3
ZNF114	ZSCAN10
ZNF165
ZNF175
ZNF230
ZNF354B
ZNF365
ZNF383
ZNF460
ZNF473
ZNF490
ZNF550
ZNF697
ZNF699
ZNF827
ZNF844
ZSCAN12P1
ZSWIM4
