# Supplementary material for: Super-enhancer-associated transcription factors collaboratively regulate trophoblast-active gene expression programs in human trophoblast stem cells
Source: Nucleic Acids Res. 2023 Mar 23;51(8):3806–19. doi: 10.1093/nar/gkad215 (PMC10164554; doi:10.1093/nar/gkad215)
Supplement: gkad215_Supplemental_Files [file gkad215_supplemental_files.zip › Supplementary Table S7.xlsx]

## Sheet: Sheet1
Supplementary Table 7. Mouse-multiple-factors-bound (MMFB), human-multiple-factors-bound (HMFB), and common genes classified by the status of multiple TSC-pivotal TFs’ co-binding in human and mouse TSCs.
Common	HMFB	MMFB
ZFPM1	ASPHD2	BEND4
FABP3	DYNLT1	DYRK3
SORL1	FAM111A	PRSS50
GNAO1	DGKK	CD40
NOCT	CCR5	PMEPA1
UNC5B	SMPD2	RDM1
PTK7	ACOT6	CXCL14
MAGEB16	RBKS	CD3EAP
RUSC2	GPR173	STEAP2
COL18A1	CPE	TRIB2
SCMH1	LINGO2	WDR60
GRB10	NTRK3	HSDL1
ASPSCR1	PKD1L1	MPZL3
N4BP2	GUCA1A	FAM167A
NEDD4	CRB1	ZFP37
PKP4	ELANE	C1QTNF4
PALD1	COL11A1	SLC22A7
PLCB4	KLHL32	CHST8
SIPA1L2	SIGLEC15	HAUS4
CCDC3	UNC5C	GTF2H2
GGA2	LRP1B	TTC3
AGAP1	HTR4	SYT13
CBL	FOXE3	CCDC184
TULP4	ASPN	USP29
EHD4	SLC38A11	HDX
AUTS2	HTR3B	ACOT12
UBALD2	COL6A5	CACNB1
WASF2	CTNNA2	GALNT17
LAPTM5	GABRD	GAPDHS
SIK3	GALNTL6	CHIT1
ARHGAP21	GLYAT	CD177
RBMS1	MS4A7	NOMO1
SMAD3	RPE65	PTPRN2
CBARP	AADACL2	HSD17B2
AMT	C4BPA	SULF1
CTBP2	CLEC4E	SLC30A10
PHACTR1	CRISP1	TBXAS1
AFDN	CYP3A7-CYP3A51P	ARG1
JARID2	DHRS7C	SCGB1A1
MEIS1	EPHA3	TENM4
ZC3H11A	FAM237A	AMPD1
PDE7A	FCER2	BHMG1
PTPN3	GSG1L2	CD300E
SMAD7	IFNL2	DMRTC2
CGNL1	IFNL3	H2AC18
GNA15	IL36B	H3C15
ARAP2	INMT-MINDY4	PRR33
PLA2G6	INO80B-WBP1	TRPC7
METTL27	KLRC3	ABCC6
ETF1	KLRC4	SLC4A1
ACBD4	KRT2	ATXN1
ITPKB	MIR140	CTNNA3
SALL4	MIR21	SENP2
FRY	MIR28	ARHGEF5
CDC34	MIR371A	KIRREL3
TNRC6A	MIR372	PCNX2
DDAH1	MIR652	TMEM251
UBE4B	MS4A14	PTH1R
MAP4K4	OOSP1	IFT46
FLT1	OR52K1	TMEM114
TJAP1	OR8J3	HS3ST3B1
WT1	P3R3URF	SOX21
ST3GAL3	P3R3URF-PIK3R3	TNS2
TSPAN9	PLSCR5	PCGF5
DUSP6	PVRIG	RASA3
ATF1	RNU5A-1	TXNIP
B4GALT5	RNU6-1	ADAMTS7
NOTCH1	RNU6-8	RNF125
FKBP10	RNU6-9	STAC2
FARP1	SAA2-SAA4	GJB5
MKLN1	SAMD3	AMPH
STN1	SCARNA14	RAE1
SHB	SNORA21B	JAKMIP1
DDC	SNORA4	ZSWIM1
LCLAT1	SNORA63	TNRC6C
TLE3	SNORA63B	CRLF2
ARHGAP39	SNORA63C	WIPF3
CLIP2	SNORA80B	TBRG1
LASP1	SNORD21	PLA2G7
FGFR1	SNORD45A	NLRX1
SPOP	SNORD56B	SMARCAD1
PHRF1	TAS2R41	LHX6
PATJ	TBPL2	NSF
PARD6B	TNFSF8	PLVAP
FGFR2	OR1I1	FZD7
MDM4	EFCAB5	BEX3
TRIM71	KRT33A	DNMT3L
PALM	TTC23L	TSHZ1
STARD13	CDH20	ORC1
LRRC20	ZNF366	RNF216
WWC1	NKAIN2	HNRNPAB
KIF14	MROH7-TTC4	ANKLE2
CORO1C	KIAA1549L	ZBTB37
TLN1	ITGAM	SH3BP5L
AHDC1	ZNF385B	TINF2
ATXN7L1	ZNF474	PLEKHA3
FBXW11	EDIL3	ALDH1L1
ZC3H4	SSUH2	ANP32B
MAST2	AGBL1	TMEM201
SBF2	SLC9A4	ARFGEF1
ZBED6	OR8S1	BTBD17
ATG16L2	CALCR	RBM48
AHCYL2	ANKRD40CL	MBD6
DNAJC7	RPEL1	MIA
ARHGAP22	CA5A	PRC1
SIPA1L3	NOXA1	SLIT3
VAV2	MSH5-SAPCD1	GJA4
CCND3	IL1F10	PTPRT
MYO18A	ACTBL2	ATP8A1
MBP	PTPRC	DYNLL2
URGCP	EXOC3L1	TMEM108
DOCK5	IKZF1	RECQL
CHD9	CFAP206	ADCYAP1R1
NUAK1	ZNF827	ARHGEF39
SNX27	KRT71	PLPP1
TULP1	TACR3	MOSPD3
TCF7L1	OR5H15	BCL2L14
SYT8	KLRC4-KLRK1	EBF2
TANC1	RTEL1-TNFRSF6B	SASH3
ATP11A	CATSPERE	PEX1
NUP153	KRT5	LRFN1
ITGB5	CCDC81	XKR6
RRM2	HNF4G	XRCC1
LRRC27	SAMD13	REC114
TBL1XR1	TPTEP2-CSNK1E	ZBTB9
ADAMTS9	LRTM1	MSX1
JAK1	CYP3A7	SRR
ETS2	ZNF169	KLHDC8A
SRC	LY9	GTF2IRD2
PHF20	APOD	TRABD2B
DNMBP	ZNF575	ATAT1
PCSK6	METTL21C	PINLYP
STON2	COL4A6	GABPB1
RNF220	SPECC1L-ADORA2A	NUB1
SPATA13	NIT2	SPATA45
ZCCHC2	TEN1-CDK3	AIRE
LHFPL2	STON1-GTF2A1L	UPP2
NOS1AP	PLPP7	MAP2K7
PARD3	IRAG1	NCF2
LMTK2	BDKRB1	TCTN1
CPT1A	TRIM6-TRIM34	NCKAP5
SH3D19	TLCD4-RWDD3	GCNT3
MAPK4	TDO2	TFIP11
FAM107B	UBE2F-SCLY	ESPNL
SETD3	ZNF608	DACT3
TIAM1	SPEF2	CPA2
EEF2K	CYP3A5	CFAP46
CDC42BPG	MYCT1	PDZD3
BEND3	CA8	GPR20
GCNT2	NGF	FOXL2
HES1	CLEC2D	CDH13
KDM2B	MYO1F	FOXL1
AMOTL2	KCNAB2	SGPP2
LUZP1	ZNF674	DCLK1
BAX	BATF	OPN4
CABLES1	SMIM22	SLC25A28
MIDN	SULT2A1	ARHGAP15
MTSS1	SYTL5	DDIT3
RGL1	FSTL5	LAS1L
TMCC3	HCAR3	GJB4
BMPR1A	DNAI1	PLEKHM1
HIP1	ZNF597	TGFBR3L
PDGFA	DPEP2NB	TELO2
LLGL2	CALHM3	KCNH1
ARID5B	XCR1	IQUB
SGPL1	PRRT1B	PANX3
SOGA1	KRT24	RAB27B
ARHGAP35	NPHP4	TAF15
PBX4	TSPYL2	SLC25A53
TRIM27	KCTD14	FLACC1
JMJD1C	TACR1	ADNP2
STARD5	DIAPH2	APOBEC2
NT5DC3	IL21R	FKBP7
CFDP1	CFAP74	NHP2
TINAGL1	SLC2A8	ASB8
ROCK2	IQCA1	RLN1
TJP1	ADGRF3	TICAM1
BCR	ZNF407	CLCN7
SSBP3	CATSPERG	AKIP1
SEMA5B	ZNF367	PPP1R10
TMEM51	ODAM	NSDHL
HK2	ZNF740	SMIM4
KCMF1	ZNF587B	CYB5R3
LRRFIP1	ZNF488	PPP6R2
PGPEP1	ENTPD4	ABI2
MED13L	ZNF646	FLVCR1
RGS7	PARP8	CDK10
PTP4A2	ZNF341	PCBP4
PPFIBP1	SYT1	DOK2
KANSL1	MAN1A1	PPP2R2C
CSRNP1	KIAA1549	BMP4
SLC9A3R1	KIAA1328	DUSP7
LIMCH1	NBDY	SLC12A7
EYA2	LHFPL6	KCTD15
LRRC75A	KIAA0895L	CBX7
DNAJB6	ZNF462	RTN1
DAB2IP	UBE3D	IL17RC
ARHGEF7	IL1RAP	FBXO21
MYBL2	IL11RA	ID2
RERE	ZNF641	PCBP3
MAPT	PLCXD3	FRMPD1
GLIS3	ZNF552	BTBD11
ERMP1	ZNF318	SKAP2
GALNT10	ZNF319	FANCM
RASSF4	ZNF48	PPP2R5A
PRKCE	SPAG16	IRF2
PNPLA7	TYW1B	ABHD14A
MEF2D	ZNF507	MFGE8
FEM1B	OOEP	ARNT2
PFKFB3	ZNF420	BCL2L11
KAZN	FIBCD1	ST3GAL5
DCLK2	KIAA0513	SUSD4
SNAP47	KISS1	TLK2
STK40	ZNF22	MARCKSL1
PODXL	ZNF398	PRKCB
LMO7	DENND2B	CD82
RAPGEF3	TRIM34	PCYOX1L
UBC	CASK	AMFR
SORBS1	ZNF704	PDZRN3
IPMK	ZNF628	FANCL
RPTOR	ZNF668	RAPGEF5
RIC8B	ZNF562	INTS5
TECR	ZNF212	CHMP1A
TET1	CRAMP1	RBP1
MAST4	ZNF609	OGT
RBM15	CSF2RB	UBFD1
ASAP1	CPAMD8	GRIK3
EPS8	ZNF436	RPS6KA1
GTF2F2	BCL2L2-PABPN1	ZBTB41
DENND2A	SLC9A7	MTG1
MINPP1	ZNF532	ANAPC15
TRIOBP	PRR5-ARHGAP8	FUBP3
BABAM1	ZNF697	SPRY1
PABPN1	KIAA0895	FGD2
ETV4	STEAP1B	GPANK1
LRRC8D	CLEC1A	E2F7
PKN2	ATP6V1C2	ABHD2
ATXN10	TMED3	MAEA
SLC40A1	TP63	GATD1
TMEM131L	TMEM181	URI1
PERP	ZNF292	ZBTB44
SYNE3	CERS4	TNNT3
CDV3	ZNF358	TMEM106A
WWP2	KLF8	RAVER2
ANKRD11	VTRNA1-1	RPGRIP1L
PIBF1	LOXL2	DNAJC13
BTRC	SNORD125	TRMT61A
DLGAP4	ZNF444	TSC2
NAV1	ATP5MF-PTCD1	SPTB
CLMN	MACC1	TATDN2
AKAP11	RN7SL3	PRIMPOL
MYH9	FAM156A	NOL8
BANP	TP53RK	VCPIP1
DAB1	MUC3A	ENTPD3
PTPN14	ZNF362	NPEPL1
LRP5	FAM156B	PARP3
DAPK1	KIAA0232	UQCC3
PPP4R1	GNG11	HNRNPA2B1
UVRAG	DNAJC25-GNG10	MSRA
SLC6A6	PC	ZFP1
VDAC2	MORC2	LHFPL5
F11R	SAMD4A	INTS3
SNX30	SIGLEC6	PRDM4
TNIP1	MFSD4B	SRD5A1
SH3BGRL2	SERPINB6	RIMBP2
CALD1	KIAA1217	FMC1
NRP2	ACTC1	GFOD1
FOXN3	ZNF395	GRB7
MYH10	ZNF787	WDTC1
SYDE2	KIAA0319L	HERC2
MYO9B	ANKS1A	DDX6
SLC9A8	CAV1	KPNB1
GATAD2A	TTC7A	CASP3
PPM1L	YAE1	PCDHGB2
CTNNAL1	METTL7A	PLCD1
ZMIZ1	PSG5	STRN3
PGS1	TMEM254	ZSCAN22
HMCN2	SLC52A1	RAD51AP1
MDM2	EFEMP1	LIN54
TPCN1	KIAA1191	MAX
FGD4	ADPRS	PCDH12
CCHCR1	IQCJ-SCHIP1	ABCC8
CYTH3	SPART	CRCP
PDHB	KIAA0930	EIF3B
PIEZO1	CFD	RACGAP1
MYO1B	NEURL1	STAR
NFATC1	ZNF703	SLC23A1
CUEDC1	KIAA1522	SLC16A13
ALYREF	HARS1	GOLM1
CNBD2	ACKR2	CSNK2B
RYK	CARS1	PCDHGA11
TAF3	ISOC2	NANOG
DYRK1B	CTPS1	BAG6
STAT3	ACAA1	LLPH
HS2ST1	PUDP	PPTC7
WDR91	YY1AP1	TVP23A
CSNK1E	NDUFC2-KCTD14	MARCKS
ID1	PALM2AKAP2	MATK
AGAP3	RAMAC	PLA1A
FBL	WARS1	CWH43
ERCC1	SLC27A6	GRIN2B
PPP1R14D	SMS	CSMD2
SOAT1	LGALS16	GPSM1
MTA3	RNU6-7	ASB13
PPP1R9B	RARS1	VAPB
HEG1	PKIB	MAN2B2
IGF1R	GRAMD2A	MLXIPL
ARHGAP10	SARS1	DUSP10
SPARC	CYP19A1	PCDHGA12
EIF3L	ATP6V0E1	MIEN1
COL4A1	CD59	ERGIC2
ENC1	SCD	AGRP
SPRED2	FABP7	HOXB9
PRAF2	ATP5ME	NFAM1
BRAP	AKR1B1	SPATA1
SPECC1L	FTL	SNAPC2
RASSF3	GRK2	KBTBD7
COTL1	SPOPL	RRAS2
DYSF	NSD2	ATCAY
ITPR1	DCBLD2	GFI1B
CACNA1C	SPG7	PCDHGA9
ARID1A	FFAR4	TMBIM4
PTPN12	XRCC2	PCDHGA3
MARK2	LRRC73	CABP1
SPECC1	CUL2	CAMK2A
BCAS3	TMEM82	ASPA
PPP1R2	MICU3	CTNNBIP1
RELL1	SCOC	METTL24
MACROD2	PRPF40B	DENND6B
CAPZB	TNFRSF10B	PCDHGA5
PLEC	ALX3	VDAC3
IRAK3	GXYLT1	PCDHGA4
GREB1L	COMMD8	UPK3A
VAPA	KDM6A	NXPE3
MAPK6	CFP	PCDHGB6
MTMR4	TEX9	OAZ2
HUNK	UCK1	OIT3
SLC44A3	GMEB2	NPRL2
TULP2	VWA2	SLC2A7
IQGAP3	SPATA9	PCDHGB7
NUBPL	SLC16A7	TGFBR1
ASXL1	QRICH2	SYT2
ZBTB11	TRIML1	NOBOX
DOT1L	SHISA9	RIMS1
PLEKHG3	SMCO1	NPFFR1
SHROOM3	FNDC9	PCDHGA8
SLC22A23	CRABP1	DNAH17
TEX2	MEI4	PCDHGA7
XXYLT1	FAIM2	STK32A
TXNRD1	CTCFL	ANKRD66
GRAMD1B	LBH	KCNN1
DTWD2	CCDC38	RFTN2
ZC3H7B	MATN1	TMEM235
TLCD1	SMC1B	ENPP7
UBR4	SNCAIP	MIR497
PTBP3	NWD2	SCN10A
NSMCE2	OTX2	SNORA57
TRIP10	CSRP3	FBXO31
NHSL1	UPB1	PCDHGB4
TSPAN14	CNGA1	CNGA4
ANLN	KLHL6	BOLA3
VASP	PHEX	ACOX2
SLC23A2	CCDC83	NDC1
HS6ST1	PSMA8	PCDHGA6
TRIO	LMNTD1	TSSK3
SBNO2	CAMK4	DHX34
PHC2	NEUROD1	CCDC187
MANBA	BMP10	LY6G5B
PPP1R12C	CHRND	HAPLN3
DHX8	GNAT3	PCDHGB1
USP39	GPR149	LEMD1
S1PR2	GUCA2A	WTAP
BABAM2	LHCGR	UBE3C
ARHGEF10L	MIR32	EXOC2
RGS3	MIR9-1	GRPEL2
SH3RF3	PKD2L1	GIP
RB1	SPINK8	TBK1
FAM76A	TMPRSS11F	PCDHGA10
DGKD	VCAN	TMEM115
KCTD2	RP1L1	HSD17B14
THBS3	ABCA9	CDCP1
SGMS1	CAMK1G	RBM41
FANCA	TREH	ACOT8
CISD1	KRT12	CFAP126
MLLT10	RAB42	EARS2
RTN4RL1	LGR5	CKB
COMMD1	CATSPER3	ARF1
TRIM46	KCNH7	PCDHGB5
MYO10	SLC25A34	CLCA2
AKAP12	GTF2A1L	CAVIN3
RBFOX2	ANKK1	RNF14
INTS1	ZG16	PREPL
CENPP	CXCR5	SIX5
SH3BP5	XDH	SPESP1
MAP7D1	POMC	BICDL2
WWTR1	SERPINB2	GPAA1
PRIM2	POLI	LACTB
IGSF3	KCNQ4	ARPC2
STX7	RUNDC3B	HTT
LPCAT3	NEU2	GANAB
SLC30A2	FABP6	DLG3
CLSTN1	IL1RAPL1	BTN2A2
RANBP3	OTOF	DMKN
LIMK2	OTOGL	HCFC1R1
MYO5B	TIGD2	DYRK4
ARHGEF37	NCR1	PDE4DIP
PLEKHM3	SPAG17	S100A4
HPS5	BTG4
ADIPOR1	CLDN16
SPAG1	DNAJC15
LAX1	STX12
TMEM41B	SH2D7
CLPB	LEPR
PRAG1	MRPL46
BOK	FAM151A
SND1	PGK1
UBE2I	PDHX
PTK2	MRPS11
USP53	DDX60
UNK	CELSR2
MGAT5B	PPY
GALNT18	PSPC1
ERC2	MAPK13
NEMF	PRPH2
PRDM10	POMGNT1
ARHGEF17	DLG2
PRKCA	KCTD7
SMG6	BANK1
CAPNS1	HSPB7
VPS13D	DNAL1
RREB1	CAPS2
SLC10A7	XKR8
ABCC3	MYOCD
TMEM104	EFHC1
SPTBN1	SVOPL
CHCHD6	KLHL4
ATP9A	LURAP1
PAK4	SLC6A9
AP2M1	SCAPER
LST1	NHLRC3
NFATC2	CIB4
ZFAND3	PROSER1
ARSG	CYS1
USP6NL	YIPF3
CTNND1	GOPC
PTPRJ	TMEM266
GPATCH1	NRK
PACSIN2	NIM1K
HOMEZ	MPI
P2RX7	PIK3C2G
FER	TMEM208
TET3	TRPV6
GRHL2	TMC1
UTRN	ADAMTS6
SLC24A3	SNAI1
AFAP1	KCP
MB21D2	HCAR2
MAGI1	APBB1IP
SLC48A1	GLDN
RAB5A	ELK1
CAMK1D	BICD1
ARHGEF18	FOXC1
SORCS2	SYBU
NFIB	CHAT
THSD4	PCSK5
FNBP1L	CCNDBP1
RIN3	NIPAL1
JUP	PRKG1
TYW1	NRXN2
ANK2	TAF1B
UBL3	PITX1
RANGAP1	MOXD1
SMYD3	HSH2D
FBRSL1	SSH3
MIGA1	ITGBL1
GNG7	P3H2
GABARAPL1	FAP
SEMA5A	SLC18A3
NEK8	ANKRD65
BTBD9	SLC27A2
CTNNBL1	PLD5
LNX1	HCAR1
DIAPH3	TNFRSF1B
TMEM267	SRP9
PPCDC	IFNGR1
MSI2	SPTLC3
COL27A1	NRP1
MEGF11	PPP1R1C
EFNA5	PLAC8
AP2A2	PLEK2
MSH5	CDO1
AMD1	SLC19A3
BEND6	TRIM16
KIF13B	ACSL1
MTMR3	DLX4
WBP1L	FAM13A
ERCC4	CARD11
CLDN9	CYP2S1
RAB11B	MYLK
BST1	DMD
BTG2	LEP
HLCS	DENND2D
HECTD1	ASAP3
MOK	CITED4
PHYHIPL	SMPDL3A
MACF1	KCNN4
DST	LYPD5
STIL	CCR7
SP2	GNAI1
RILPL1	LYPD3
ST3GAL2	NFE2L3
PNKD	ISG15
TAF8	PLS3
SMPD3	VWA1
MIEF1	TPR
RFFL	ADGRA3
PAPOLA	TSEN2
TEAD1	DDX27
E2F4	CISD3
DNMT1	UBAP2L
PDGFB	TCEA3
NDFIP2	SELENOI
PITPNM2	CDH2
ST6GAL1	ANAPC4
SIRT4	COL2A1
CCDC153	ODC1
NR4A1	NRG1
ST14	BCKDHB
EVI5	PARP9
RPS6KA5	DECR2
ERN1	NCAPD2
CAPN15	FRA10AC1
LRRC45	DENND6A
VWF	ZEB2
KANK1	CDKAL1
ZBTB7B	MFF
NAV2	POLR1E
MCPH1	PTPN23
ARHGEF26	CDC123
FAM163A	MTPN
PLA2G4E	KDF1
USP24	SEPSECS
CTNND2	CCDC62
WDFY2	HOGA1
MBNL2	P4HA1
CADM1	RPL7L1
RIN2	WSCD1
FRS2	CEP152
KIF26B	AHCY
MAP2K1	KCTD17
CDK19	SCAMP2
AUNIP	IKBKB
TMOD3	TEX264
PXN	TM4SF5
MGRN1	ACD
INPP5A	MPDZ
CHMP4B	ZAP70
UEVLD	NTRK1
ANXA4	FAM122A
PDCD4	CCL17
HSF5	ZSCAN25
CFLAR	DCUN1D5
KCNQ5	GPA33
RBM47	ILVBL
VWA3B	CNNM3
FBXL5	NCK1
BMF	FGFRL1
SMG7	METTL22
GNG12	RCAN2
SLC24A4	YTHDC1
PIGU	FBXO43
PTK2B	PHYHIP
CDK6	CYB5R4
EZR	TANGO6
NCMAP	CPEB3
SLC5A10	TEN1
HRH1	SYT12
NCOA3	HDAC9
CFAP54	ENKD1
DNAH2	DRC7
ADGRL2	MDH2
SLC16A5	SOBP
MYO7B	PTCRA
ADK	METAP1
MAFF	SHCBP1L
FHAD1	EDN1
CACNB4	TBC1D20
ASB15	CRKL
IL34	TSPAN11
TMOD2	CNDP1
TSHZ2	INSRR
FBN1	FBXL13
CACNG2	ASPRV1
IL1RAPL2	F5
MIR193B	ITSN2
DCST1	SEBOX
BEST3	NKAIN3
EXT1	STPG2
SLC9A9	DNAH12
LAMC3	PKP1
APBB2	C1QTNF7
SARM1	CNBD1
MMAA	DCC
OSBPL3	GRIA1
USP10	ITLN1
TNR	KCNJ1
RAPGEF1	KLHDC7B
HPCAL1	LUZP2
WNT6	MIR23B
PDPK1	MIR24-1
HHAT	MIR27B
VAC14	NKX6-3
SEH1L	ODF3L2
IRF6	SEPTIN12
ARHGAP42	TAFA1
CLEC12A	TFF1
RBMS3	TG
ERGIC1	TMEM270
PLXDC1	TREML4
TEX14	GGT6
IGLL1	LCTL
RUNX1	KCTD16
ELMO1	ANO3
FNIP2	NLRP3
DIP2B	CEP295NL
SH3PXD2A	MEOX1
MAGI2	TSHR
CUX1	HAVCR2
MTMR12	PLIN1
GAPDH	CFAP70
PANX1	EIF1AD
TCF12	OFD1
CMTM8	TBC1D5
SLC7A5	SAMD12
RANBP10	CPNE5
TMOD4	SLC28A1
CDC42SE2	RHBDL2
ARID1B	OXA1L
P2RX4	IGHMBP2
RCAN1	DTNA
MTMR10	SEC31B
COX10	IQCM
SGCA	SPON1
ACOT7	CALHM6
RBFOX1	MMP20
PPP1R3E	LEF1
SLC25A13	CCDC34
ETS1	ASXL3
PARD3B	CLCNKB
DLG5	NEURL3
POU6F2	POLR2K
AVPI1	EPHA4
SCPEP1	PDCD1LG2
NINJ2	SCO2
CDYL	TOGARAM2
MYOM1	UBTD2
UBE2L3	RIOX2
MYO16	TMEM130
ITSN1	FEZ1
BCL2L2	NDUFB5
GAB1	MYH3
SLC37A1	TXNDC2
RYR3	DMXL1
RAB24	ARHGAP40
ABHD6	POLDIP2
RAF1	FHDC1
SDK2	TRA2B
GPRC5A	MAPKBP1
SPG11	GRM4
MAPKAP1	MRPL47
UNC13B	ADHFE1
SCHIP1	SLC1A5
ZMYND8	ALDH9A1
FYB2	ADH5
FAM160B1	CHRM5
KAT14	CACNG4
S100A2	ASTN2
ITCH	TAFA2
VPS72	CAMKK2
ARMC2	ODF3B
KLF10	SETD4
ANKRD1	SPINK4
WWC2	DPPA3
TNS1	CD2AP
RNF144B	LAMP1
RNF19B	UBE2J1
WDR81	OXGR1
RBPJ	ARFIP1
KCNQ1	ALAS1
CARD10	PDIA6
STARD10	DCTD
PADI1	OBSCN
PCCB	MIOS
PYGL	ZC2HC1A
KREMEN1	NKIRAS1
FARS2	CPEB4
ATG9B	CHRM3
SH3RF1	KLHL5
GSE1	HSPB3
TBL1X	PEAR1
LAMA5	SLC6A4
LMX1B	TBC1D9
LPP	IL31RA
TRAK1	EXPH5
ITGA3	SEC63
NBAS	P2RY2
AAMP	BNC1
NSD3	EFCAB11
RHOH	SC5D
GPAT3	GBE1
ASAH1	EDARADD
RABGEF1	NCF4
TFPI	SNX13
TEAD4	SLC19A1
VTCN1	ANKRD2
MAFK	CRTC3
HINT3	LYRM1
KIFC3	DBN1
ARMC9	DAW1
SH3BP4	LHX2
EIF4H	FSD1
ARHGAP32	BTBD10
UBTD1	TPPP3
TNRC18	CSTF2T
RBPMS	SERINC2
WNT10A	GOLT1A
SLC45A4	MME
GPR107	SERPINB7
ZFHX3	INHA
LUC7L2	OCIAD2
ITGB1	POGK
ESYT2	CEACAM1
GPR39	STC2
FYCO1	NQO2
ANKRD44	CST6
SLC4A2	ACOX1
VGLL4	FZD5
OSCP1	HEBP2
IRAK2	PRSS22
IRF1	CBR1
SYNJ2	IL10RB
SIPA1L1	MAGED1
GCC1	EMILIN2
SLC38A2	FIGN
SLC16A3	COBL
ASH1L	TIMP4
VTI1A	FSTL1
FLNC	HAVCR1
LPAR3	PLAU
TSC22D1	SLC7A4
PAFAH2	EGLN3
SLCO3A1	OLFML1
FRMD4B	RGS10
CCDC85C	NAT14
LDLRAD3	LIN28B
SYTL3	PRR5
PPP1R13L	ADAM8
PRKAG2	TYMP
XYLT1	SNX2
INO80	SH3KBP1
CHST12	QSOX1
CBLC	ECPAS
ELMO3	FBLN2
CLIC4	EDNRB
JPT2	SHTN1
CCDC80	TIMP2
ABCC5	MCUB
SMIM19	MYO7A
PDSS2	P2RY6
NR6A1	EPAS1
ABCB8	SLC7A2
CD55	MBNL3
DAAM1	PLAAT3
CMIP	MFAP5
RPS21	S100A16
MAML3
NRCAM
TNIK
PKNOX1
BAHD1
MTHFD1L
NEK7
HSPG2
YWHAQ
YAP1
DSP
AMDHD2
NECTIN2
SLC7A6
OSBPL2
GSAP
TJP2
PDLIM1
PPP1R18
GLDC
FAM178B
OSBPL9
ACTN1
PIGL
CPD
LDLR
NPAS2
PIWIL4
SFXN1
DNM2
SPAG9
RBBP7
MRPL4
CELSR1
PEAK1
HK1
MFN2
DIXDC1
TBCE
FAM102B
CTNNA1
CDH1
PIP5K1A
RNF213
NCK2
FSCN3
ABR
DNAJC17
SLC2A12
CTIF
ARHGAP27
SLCO2A1
EHMT1
TOB2
SLC22A5
AFF1
LTA4H
EPHA2
RAB31
MPV17
RAB11FIP1
SCARB1
ALPK3
TFEB
CSF1R
TRAPPC9
SMOC2
TNFRSF19
FBXO46
PSTPIP1
NCEH1
ADGRF5
SLC25A26
IRF2BP2
ABTB2
EPN2
WDFY3
TBC1D10A
TBCD
ENAH
MAD2L1BP
KRT15
CITED2
IQGAP2
TRAF4
TGFBR2
PLIN3
CRADD
MYL12B
FMN1
PPFIBP2
BASP1
COL4A2
SH3PXD2B
HEXIM1
ZNRF3
SLC38A1
RSU1
TACC2
SNX18
PRKN
ARHGEF3
CAMKMT
TNNI2
PIK3CB
PLB1
CRYL1
PRCC
TMCC1
CRYAB
MPPE1
ADGRG1
TNS4
FLNB
SNX29
TNFAIP1
SYN3
AGFG1
EIF2AK3
VWA8
NT5E
SPIRE2
KLF13
RAI14
RALGPS1
SERTAD2
MYOF
MET
A4GALT
MBD2
CLDN4
RPIA
RGMA
PLGRKT
REEP3
BCAR1
MPZL1
SYNE1
PWWP2B
ANO2
SPNS2
EXT2
FHL2
JAZF1
MED16
DDX59
ARHGAP26
MOB3B
CDC42EP4
TALDO1
UBAC2
SERGEF
CLIP1
BLNK
BAIAP2
RGS20
HSD17B4
TBC1D12
PRR5L
NCOR2
RASAL2
TMEM117
DNAJB1
SASH1
GRHL3
CCND1
ENTPD1
SCNN1A
POR
CACNA2D3
PPP3CA
AFAP1L2
BCAR3
RHOA
UBE2F
DDAH2
NPC1
STIM1
MGAT5
PIP5K1C
LAMB1
DSTN
SLC20A2
MITF
PLXNA2
MAP2K6
MICALL1
PITPNC1
FOCAD
ABCA4
IQGAP1
SLC39A11
MIIP
MED12L
EXOC6B
TMED10
NCS1
SDK1
CHID1
LIPH
PXYLP1
CAVIN1
MAP3K8
IFFO2
NXN
CROCC
TLN2
WWP1
FCSK
STX8
PPM1H
RAD51B
DOCK8
TBC1D1
PPL
LARGE2
DLC1
NF1
WWOX
TNS3
DPF3
CTDSPL
MBNL1
FMNL2
GATA6
OSBPL10
NT5C2
ST7
MDFIC
ACOT11
CSRP1
RNF207
ARMC7
FHIT
FGD3
RXRA
ITPR2
WIPI1
ARL15
TRIM55
FNDC3B
CRYBG2
GSN
SCFD2
PLEKHA4
SYNE2
MERTK
PEX16
PKP2
EPB41L1
PPARD
DNAH14
ARNTL
CIRBP
BCL9L
AHNAK
CCSER1
RNF43
CREB3L2
ROR1
CHN2
ABLIM1
SPINT1
SNX24
GPR108
ANKRD33B
HMOX1
AK5
COG3
VGLL3
SGK1
SUSD1
PSTPIP2
RAB11FIP5
TCF7L2
SEMA6D
JDP2
TNFAIP8
CCDC57
KLHL29
LRBA
NEBL
DYM
SLC9A1
CLDN6
CLIC1
S100A10
LYN
NEDD9
LRMDA
CILK1
GMDS
PFKP
EAF2
TMEM62
NCALD
STK10
PRKAR1B
TTC7B
TRIM2
UNC13D
PPP2R3A
SH3RF2
ST6GALNAC2
NEDD4L
FGF1
MYO1E
EPB41L5
PDE4D
RTN2
CAP2
FAM89A
NCBP3
COMMD7
LGR4
SESN1
TMEM87B
GDPD5
BBS9
MRTFB
GSK3B
ANO6
NEU1
GSTP1
ARRB1
STK32C
FRMD4A
TMBIM1
CTSB
CIB2
MRAS
TRERF1
GRIP1
PTPRE
ST3GAL1
S100A11
PSAP
ELF1
PLS1
SLC7A7
TMC5
PRKCZ
TRAPPC3
KIF3C
TRMT112
GNA12
KRT18
CRISPLD2
SIL1
NOP10
RHPN2
MIDEAS
CNTNAP2
GULP1
KRT7
EIF2AK4
KANK4
KSR1
DTX4
EPHB4
ZBTB7C
LIMA1
DUSP14
MACROD1
ABCG2
DUSP5
PTPRM
EPN3
LCOR
COL1A1
ARHGAP8
PALLD
SLC12A9
CHST11
ARMH3
RIPOR2
STAT1
DOCK9
EGFR
ARID3A
IGF2BP3
MSX2
SLC44A2
TMPRSS2
MYO1D
PDGFRL
DIPK1A
PLCD3
IL17D
KRT19
TGFBR3
VAV3
MRTFA
DAB2
VPS35L
CD274
RAB11FIP4
ADAMTSL4
FLVCR2
LMNA
TRPV2
GATA2
PRKCH
SP6
RAB17
CYRIA
OLR1
ANXA2
KRT8
OVOL1
MGLL
CYREN
GCM1
NMNAT2
PIP4P2
TM7SF3
CLMP
MTARC1
ITIH5
CD46
CEMIP2
ILRUN
SLC1A3
MMP14
AOPEP
HSPB8
TIMP3
NIBAN2
CYRIB
SEPTIN7
SEPTIN9
